# Supplementary material for: The Shu complex interacts with the replicative helicase to prevent mutations and aberrant recombination
Source: EMBO J. 2025 Jan 21;44(5):1512–39. doi: 10.1038/s44318-025-00365-9 (PMC11876325; doi:10.1038/s44318-025-00365-9)
Supplement: Supplementary file 4 — Source data Fig. 2 [file 44318_2025_365_MOESM4_ESM.zip]

Archive with 15 entries (13 files):
- Figure 2/
- Figure 2/.DS_Store
- __MACOSX/Figure 2/._.DS_Store
- Figure 2/Source Data ChIP_Fig 2.pzfx
- __MACOSX/Figure 2/._Source Data ChIP_Fig 2.pzfx
- Figure 2/Peak call for all ChIP experiments/
- __MACOSX/Figure 2/._Peak call for all ChIP experiments
- Figure 2/Peak call for all ChIP experiments/RAD55peaks.bed
- __MACOSX/Figure 2/Peak call for all ChIP experiments/._RAD55peaks.bed
- Figure 2/Peak call for all ChIP experiments/Csm2peaks.bed
- __MACOSX/Figure 2/Peak call for all ChIP experiments/._Csm2peaks.bed
- Figure 2/Peak call for all ChIP experiments/Rad55NOverlapCsm2.bed
- __MACOSX/Figure 2/Peak call for all ChIP experiments/._Rad55NOverlapCsm2.bed
- Figure 2/Peak call for all ChIP experiments/R55overlapCsm2.bed
- __MACOSX/Figure 2/Peak call for all ChIP experiments/._R55overlapCsm2.bed
