# Supplementary material for: The Shu complex interacts with the replicative helicase to prevent mutations and aberrant recombination
Source: EMBO J. 2025 Jan 21;44(5):1512–39. doi: 10.1038/s44318-025-00365-9 (PMC11876325; doi:10.1038/s44318-025-00365-9)
Supplement: Supplementary file 4 — Source data Fig. 2 [file 44318_2025_365_MOESM4_ESM.zip › Figure 2/Peak call for all ChIP experiments/RAD55peaks.bed]

chrI	46222	46639	Filter_SAM_or_BAM__output_SAM_or_BAM_on_data_10__bam_peak_12	67	.	1.75370	8.41790	6.79610	173
chrI	65841	66335	Filter_SAM_or_BAM__output_SAM_or_BAM_on_data_10__bam_peak_20	81	.	1.79780	9.78747	8.10119	416
chrI	66664	67499	Filter_SAM_or_BAM__output_SAM_or_BAM_on_data_10__bam_peak_21	171	.	2.13371	19.06877	17.10506	771
chrI	68854	69142	Filter_SAM_or_BAM__output_SAM_or_BAM_on_data_10__bam_peak_22	58	.	1.61924	7.39904	5.83433	185
chrI	71780	73313	Filter_SAM_or_BAM__output_SAM_or_BAM_on_data_10__bam_peak_23	897	.	3.65269	92.44178	89.76881	944
chrI	106333	106572	Filter_SAM_or_BAM__output_SAM_or_BAM_on_data_10__bam_peak_34	67	.	1.73678	8.41409	6.79278	396
chrI	106951	107315	Filter_SAM_or_BAM__output_SAM_or_BAM_on_data_10__bam_peak_34	67	.	1.73678	8.41409	6.79278	396
chrI	129848	130058	Filter_SAM_or_BAM__output_SAM_or_BAM_on_data_10__bam_peak_45	176	.	2.19307	19.59682	17.62097	470
chrI	131422	131827	Filter_SAM_or_BAM__output_SAM_or_BAM_on_data_10__bam_peak_46	178	.	2.18278	19.82148	17.84090	473
chrI	139050	139310	Filter_SAM_or_BAM__output_SAM_or_BAM_on_data_10__bam_peak_47	1671	.	5.34265	170.67398	167.16689	133
chrI	139463	139805	Filter_SAM_or_BAM__output_SAM_or_BAM_on_data_10__bam_peak_48	381	.	2.85099	40.44053	38.18126	91
chrI	142381	143169	Filter_SAM_or_BAM__output_SAM_or_BAM_on_data_10__bam_peak_49	814	.	3.59680	84.09457	81.48715	446
chrI	166162	166466	Filter_SAM_or_BAM__output_SAM_or_BAM_on_data_10__bam_peak_51	2327	.	6.41325	237.08228	232.75372	122
chrI	181063	181314	Filter_SAM_or_BAM__output_SAM_or_BAM_on_data_10__bam_peak_55	1228	.	4.42747	125.82914	122.86466	95
chrI	182459	182698	Filter_SAM_or_BAM__output_SAM_or_BAM_on_data_10__bam_peak_56	1951	.	5.98646	199.08781	195.19495	132
chrII	9479	9716	Filter_SAM_or_BAM__output_SAM_or_BAM_on_data_10__bam_peak_64	866	.	3.74854	89.32343	86.67430	116
chrII	36299	36537	Filter_SAM_or_BAM__output_SAM_or_BAM_on_data_10__bam_peak_70	1200	.	4.57715	122.94730	120.01125	128
chrII	37559	37991	Filter_SAM_or_BAM__output_SAM_or_BAM_on_data_10__bam_peak_71	166	.	2.24565	18.57848	16.62522	527
chrII	45676	46381	Filter_SAM_or_BAM__output_SAM_or_BAM_on_data_10__bam_peak_75	378	.	2.62455	40.11740	37.86120	598
chrII	59832	60547	Filter_SAM_or_BAM__output_SAM_or_BAM_on_data_10__bam_peak_77	115	.	1.92551	13.34385	11.53064	293
chrII	81218	82066	Filter_SAM_or_BAM__output_SAM_or_BAM_on_data_10__bam_peak_81	63	.	1.72632	7.93066	6.33539	791
chrII	88005	88523	Filter_SAM_or_BAM__output_SAM_or_BAM_on_data_10__bam_peak_85	311	.	2.68328	33.33627	31.14719	392
chrII	88950	89310	Filter_SAM_or_BAM__output_SAM_or_BAM_on_data_10__bam_peak_86	235	.	2.48180	25.66107	23.57270	66
chrII	138594	138658	Filter_SAM_or_BAM__output_SAM_or_BAM_on_data_10__bam_peak_101	62	.	1.72856	7.79205	6.20361	95
chrII	138800	138926	Filter_SAM_or_BAM__output_SAM_or_BAM_on_data_10__bam_peak_102	103	.	1.92860	12.08044	10.30726	1015
chrII	141578	141912	Filter_SAM_or_BAM__output_SAM_or_BAM_on_data_10__bam_peak_103	98	.	1.93540	11.63828	9.87993	86
chrII	159124	159403	Filter_SAM_or_BAM__output_SAM_or_BAM_on_data_10__bam_peak_108	57	.	1.65464	7.26302	5.70789	215
chrII	160252	160564	Filter_SAM_or_BAM__output_SAM_or_BAM_on_data_10__bam_peak_109	49	.	1.61507	6.40568	4.90778	537
chrII	163076	163923	Filter_SAM_or_BAM__output_SAM_or_BAM_on_data_10__bam_peak_110	134	.	2.07905	15.27554	13.40625	70
chrII	168530	169406	Filter_SAM_or_BAM__output_SAM_or_BAM_on_data_10__bam_peak_111	411	.	3.00584	43.48417	41.19753	670
chrII	197407	197800	Filter_SAM_or_BAM__output_SAM_or_BAM_on_data_10__bam_peak_117	1899	.	5.11835	193.74117	189.92725	115
chrII	216836	217054	Filter_SAM_or_BAM__output_SAM_or_BAM_on_data_10__bam_peak_125	48	.	1.56786	6.38842	4.89136	86
chrII	219856	220252	Filter_SAM_or_BAM__output_SAM_or_BAM_on_data_10__bam_peak_126	85	.	1.73118	10.24910	8.54363	305
chrII	226968	227270	Filter_SAM_or_BAM__output_SAM_or_BAM_on_data_10__bam_peak_128	1602	.	5.13530	163.65297	160.23880	149
chrII	235377	235789	Filter_SAM_or_BAM__output_SAM_or_BAM_on_data_10__bam_peak_131	272	.	2.55262	29.43556	27.29367	307
chrII	236491	236891	Filter_SAM_or_BAM__output_SAM_or_BAM_on_data_10__bam_peak_132	95	.	1.74351	11.32898	9.58255	318
chrII	255127	255667	Filter_SAM_or_BAM__output_SAM_or_BAM_on_data_10__bam_peak_136	93	.	1.84476	11.11395	9.37443	231
chrII	256332	256746	Filter_SAM_or_BAM__output_SAM_or_BAM_on_data_10__bam_peak_137	469	.	2.80744	49.29572	46.96099	336
chrII	256917	257213	Filter_SAM_or_BAM__output_SAM_or_BAM_on_data_10__bam_peak_138	84	.	1.74298	10.11379	8.41415	42
chrII	266286	266522	Filter_SAM_or_BAM__output_SAM_or_BAM_on_data_10__bam_peak_139	1516	.	5.65845	154.99352	151.69102	110
chrII	290757	290958	Filter_SAM_or_BAM__output_SAM_or_BAM_on_data_10__bam_peak_147	28	.	1.42746	4.13291	2.85271	320
chrII	305156	305384	Filter_SAM_or_BAM__output_SAM_or_BAM_on_data_10__bam_peak_151	94	.	1.86488	11.15591	9.41492	398
chrII	326697	326965	Filter_SAM_or_BAM__output_SAM_or_BAM_on_data_10__bam_peak_160	1858	.	5.50077	189.61783	185.86151	196
chrII	333188	333804	Filter_SAM_or_BAM__output_SAM_or_BAM_on_data_10__bam_peak_161	169	.	2.23803	18.89337	16.93406	495
chrII	347513	347757	Filter_SAM_or_BAM__output_SAM_or_BAM_on_data_10__bam_peak_164	1161	.	4.67368	119.06522	116.16862	118
chrII	350778	350940	Filter_SAM_or_BAM__output_SAM_or_BAM_on_data_10__bam_peak_165	726	.	3.84323	75.17352	72.64089	88
chrII	373535	375667	Filter_SAM_or_BAM__output_SAM_or_BAM_on_data_10__bam_peak_170	461	.	2.99447	48.50009	46.17198	1807
chrII	377110	378451	Filter_SAM_or_BAM__output_SAM_or_BAM_on_data_10__bam_peak_171	194	.	2.29752	21.44585	19.43311	1332
chrII	380473	380770	Filter_SAM_or_BAM__output_SAM_or_BAM_on_data_10__bam_peak_172	70	.	1.70569	8.67435	7.03918	241
chrII	393122	394758	Filter_SAM_or_BAM__output_SAM_or_BAM_on_data_10__bam_peak_174	377	.	2.73791	40.00151	37.74623	521
chrII	395390	395649	Filter_SAM_or_BAM__output_SAM_or_BAM_on_data_10__bam_peak_175	75	.	1.78298	9.25444	7.59167	101
chrII	405810	406112	Filter_SAM_or_BAM__output_SAM_or_BAM_on_data_10__bam_peak_180	596	.	3.33776	62.13245	59.69813	46
chrII	414189	415099	Filter_SAM_or_BAM__output_SAM_or_BAM_on_data_10__bam_peak_187	341	.	2.65174	36.37283	34.15144	328
chrII	426249	426448	Filter_SAM_or_BAM__output_SAM_or_BAM_on_data_10__bam_peak_189	120	.	1.96152	13.89223	12.06261	202
chrII	428486	428717	Filter_SAM_or_BAM__output_SAM_or_BAM_on_data_10__bam_peak_190	109	.	1.95377	12.79506	10.99926	358
chrII	452852	453212	Filter_SAM_or_BAM__output_SAM_or_BAM_on_data_10__bam_peak_195	125	.	2.04079	14.37230	12.52892	406
chrII	462917	463364	Filter_SAM_or_BAM__output_SAM_or_BAM_on_data_10__bam_peak_197	82	.	1.84675	9.90851	8.21713	205
chrII	478959	479236	Filter_SAM_or_BAM__output_SAM_or_BAM_on_data_10__bam_peak_201	164	.	2.09535	18.40959	16.46040	231
chrII	481730	481945	Filter_SAM_or_BAM__output_SAM_or_BAM_on_data_10__bam_peak_202	57	.	1.68076	7.26872	5.71340	846
chrII	531368	531479	Filter_SAM_or_BAM__output_SAM_or_BAM_on_data_10__bam_peak_210	107	.	1.97972	12.54708	10.75851	67
chrII	548180	548212	Filter_SAM_or_BAM__output_SAM_or_BAM_on_data_10__bam_peak_214	71	.	1.78766	8.82249	7.17972	120
chrII	556545	558145	Filter_SAM_or_BAM__output_SAM_or_BAM_on_data_10__bam_peak_215	195	.	2.34306	21.55955	19.54394	322
chrII	563222	564267	Filter_SAM_or_BAM__output_SAM_or_BAM_on_data_10__bam_peak_216	187	.	2.33430	20.79674	18.79559	619
chrII	592354	592505	Filter_SAM_or_BAM__output_SAM_or_BAM_on_data_10__bam_peak_221	48	.	1.63992	6.35426	4.85922	181
chrII	604716	605696	Filter_SAM_or_BAM__output_SAM_or_BAM_on_data_10__bam_peak_224	490	.	2.98481	51.44249	49.09074	583
chrII	606412	607145	Filter_SAM_or_BAM__output_SAM_or_BAM_on_data_10__bam_peak_225	291	.	2.57290	31.30882	29.14350	635
chrII	612255	613876	Filter_SAM_or_BAM__output_SAM_or_BAM_on_data_10__bam_peak_226	145	.	2.02432	16.47492	14.57311	526
chrII	636222	636437	Filter_SAM_or_BAM__output_SAM_or_BAM_on_data_10__bam_peak_234	74	.	1.75111	9.08486	7.43062	236
chrII	642922	643175	Filter_SAM_or_BAM__output_SAM_or_BAM_on_data_10__bam_peak_238	1300	.	4.55046	133.06567	130.02835	130
chrII	644991	645298	Filter_SAM_or_BAM__output_SAM_or_BAM_on_data_10__bam_peak_239	765	.	3.48480	79.09592	76.53089	237
chrII	680383	681849	Filter_SAM_or_BAM__output_SAM_or_BAM_on_data_10__bam_peak_254	587	.	3.46665	61.18552	58.75915	979
chrIII	48679	49794	Filter_SAM_or_BAM__output_SAM_or_BAM_on_data_10__bam_peak_286	176	.	2.15973	19.57952	17.60454	1132
chrIII	51367	51863	Filter_SAM_or_BAM__output_SAM_or_BAM_on_data_10__bam_peak_288	120	.	1.96152	13.89223	12.06261	548
chrIII	57881	58641	Filter_SAM_or_BAM__output_SAM_or_BAM_on_data_10__bam_peak_289	135	.	2.03860	15.40947	13.53654	258
chrIII	66084	66331	Filter_SAM_or_BAM__output_SAM_or_BAM_on_data_10__bam_peak_294	70	.	1.71508	8.70996	7.07344	728
chrIII	77240	77552	Filter_SAM_or_BAM__output_SAM_or_BAM_on_data_10__bam_peak_297	128	.	2.01574	14.74710	12.89293	365
chrIII	82413	82582	Filter_SAM_or_BAM__output_SAM_or_BAM_on_data_10__bam_peak_300	844	.	4.22537	87.11200	84.48006	73
chrIII	90741	91050	Filter_SAM_or_BAM__output_SAM_or_BAM_on_data_10__bam_peak_301	1390	.	5.40729	142.23997	139.09653	142
chrIII	91745	92400	Filter_SAM_or_BAM__output_SAM_or_BAM_on_data_10__bam_peak_302	162	.	2.12567	18.22000	16.27529	700
chrIII	102804	103224	Filter_SAM_or_BAM__output_SAM_or_BAM_on_data_10__bam_peak_305	92	.	1.83415	11.01028	9.27553	383
chrIII	103914	104068	Filter_SAM_or_BAM__output_SAM_or_BAM_on_data_10__bam_peak_307	78	.	1.76147	9.47882	7.80570	83
chrIII	107298	107788	Filter_SAM_or_BAM__output_SAM_or_BAM_on_data_10__bam_peak_311	230	.	2.31277	25.17275	23.09189	77
chrIII	120947	122216	Filter_SAM_or_BAM__output_SAM_or_BAM_on_data_10__bam_peak_312	255	.	2.35521	27.69167	25.57380	518
chrIII	123421	123744	Filter_SAM_or_BAM__output_SAM_or_BAM_on_data_10__bam_peak_313	2083	.	5.62440	212.38129	208.31715	205
chrIII	127643	127860	Filter_SAM_or_BAM__output_SAM_or_BAM_on_data_10__bam_peak_314	1266	.	4.74628	129.64700	126.64508	109
chrIII	137771	139004	Filter_SAM_or_BAM__output_SAM_or_BAM_on_data_10__bam_peak_315	837	.	3.67498	86.40726	83.78144	930
chrIII	142655	142847	Filter_SAM_or_BAM__output_SAM_or_BAM_on_data_10__bam_peak_316	1645	.	5.26796	168.05661	164.58264	89
chrIII	162537	163113	Filter_SAM_or_BAM__output_SAM_or_BAM_on_data_10__bam_peak_317	198	.	2.21373	21.82570	19.80526	411
chrIII	168244	168467	Filter_SAM_or_BAM__output_SAM_or_BAM_on_data_10__bam_peak_318	1254	.	4.54544	128.44026	125.45001	94
chrIII	177482	177910	Filter_SAM_or_BAM__output_SAM_or_BAM_on_data_10__bam_peak_321	328	.	2.69619	35.03179	32.82441	111
chrIII	191216	191441	Filter_SAM_or_BAM__output_SAM_or_BAM_on_data_10__bam_peak_325	51	.	1.64397	6.64141	5.12617	320
chrIII	210862	211326	Filter_SAM_or_BAM__output_SAM_or_BAM_on_data_10__bam_peak_334	75	.	1.80400	9.17477	7.51506	584
chrIII	227848	228159	Filter_SAM_or_BAM__output_SAM_or_BAM_on_data_10__bam_peak_347	1833	.	4.91127	187.08736	183.36047	121
chrIII	230626	230835	Filter_SAM_or_BAM__output_SAM_or_BAM_on_data_10__bam_peak_348	89	.	1.84563	10.71649	8.99286	745
chrIII	260553	260893	Filter_SAM_or_BAM__output_SAM_or_BAM_on_data_10__bam_peak_359	84	.	1.86153	10.18853	8.48512	275
chrIII	295364	295799	Filter_SAM_or_BAM__output_SAM_or_BAM_on_data_10__bam_peak_371	926	.	4.04949	95.38920	92.69392	172
chrIV	44099	44552	Filter_SAM_or_BAM__output_SAM_or_BAM_on_data_10__bam_peak_377	136	.	2.08233	15.51813	13.64196	179
chrIV	45254	45924	Filter_SAM_or_BAM__output_SAM_or_BAM_on_data_10__bam_peak_378	460	.	3.23551	48.35711	46.03028	618
chrIV	51330	51678	Filter_SAM_or_BAM__output_SAM_or_BAM_on_data_10__bam_peak_380	43	.	1.60285	5.81474	4.36412	108
chrIV	83452	83685	Filter_SAM_or_BAM__output_SAM_or_BAM_on_data_10__bam_peak_388	1194	.	4.34565	122.40145	119.47062	120
chrIV	107553	107889	Filter_SAM_or_BAM__output_SAM_or_BAM_on_data_10__bam_peak_394	74	.	1.80243	9.08885	7.43284	409
chrIV	116450	116752	Filter_SAM_or_BAM__output_SAM_or_BAM_on_data_10__bam_peak_397	32	.	1.47162	4.52760	3.20122	165
chrIV	117688	117998	Filter_SAM_or_BAM__output_SAM_or_BAM_on_data_10__bam_peak_398	64	.	1.74333	8.04436	6.44184	306
chrIV	200295	200609	Filter_SAM_or_BAM__output_SAM_or_BAM_on_data_10__bam_peak_422	39	.	1.54559	5.39921	3.98517	167
chrIV	207866	208534	Filter_SAM_or_BAM__output_SAM_or_BAM_on_data_10__bam_peak_426	119	.	2.03882	13.80306	11.97617	251
chrIV	216629	217014	Filter_SAM_or_BAM__output_SAM_or_BAM_on_data_10__bam_peak_430	147	.	2.06278	16.66165	14.75540	250
chrIV	229970	230749	Filter_SAM_or_BAM__output_SAM_or_BAM_on_data_10__bam_peak_434	396	.	2.87859	41.94011	39.66703	460
chrIV	237294	237626	Filter_SAM_or_BAM__output_SAM_or_BAM_on_data_10__bam_peak_436	89	.	1.83527	10.69133	8.96871	1175
chrIV	239047	239349	Filter_SAM_or_BAM__output_SAM_or_BAM_on_data_10__bam_peak_437	51	.	1.58631	6.65357	5.13767	234
chrIV	306930	307778	Filter_SAM_or_BAM__output_SAM_or_BAM_on_data_10__bam_peak_450	205	.	2.30431	22.63325	20.59735	351
chrIV	308837	309377	Filter_SAM_or_BAM__output_SAM_or_BAM_on_data_10__bam_peak_451	241	.	2.42528	26.29076	24.19308	176
chrIV	309577	310118	Filter_SAM_or_BAM__output_SAM_or_BAM_on_data_10__bam_peak_452	301	.	2.69356	32.28379	30.10730	364
chrIV	322700	323310	Filter_SAM_or_BAM__output_SAM_or_BAM_on_data_10__bam_peak_454	248	.	2.35946	26.92428	24.81721	78
chrIV	331070	331947	Filter_SAM_or_BAM__output_SAM_or_BAM_on_data_10__bam_peak_458	261	.	2.56561	28.24798	26.12210	338
chrIV	332448	332591	Filter_SAM_or_BAM__output_SAM_or_BAM_on_data_10__bam_peak_459	111	.	1.97088	12.90571	11.10571	78
chrIV	335919	336062	Filter_SAM_or_BAM__output_SAM_or_BAM_on_data_10__bam_peak_461	35	.	1.52179	4.93004	3.56100	75
chrIV	340634	340789	Filter_SAM_or_BAM__output_SAM_or_BAM_on_data_10__bam_peak_462	130	.	1.97611	14.88869	13.03007	85
chrIV	341005	341176	Filter_SAM_or_BAM__output_SAM_or_BAM_on_data_10__bam_peak_463	62	.	1.65273	7.86239	6.27044	50
chrIV	355690	356751	Filter_SAM_or_BAM__output_SAM_or_BAM_on_data_10__bam_peak_465	414	.	2.87323	43.75520	41.46590	382
chrIV	359511	359725	Filter_SAM_or_BAM__output_SAM_or_BAM_on_data_10__bam_peak_466	996	.	4.11966	102.44048	99.68921	100
chrIV	364124	364374	Filter_SAM_or_BAM__output_SAM_or_BAM_on_data_10__bam_peak_468	63	.	1.72802	7.95360	6.35731	189
chrIV	410257	410534	Filter_SAM_or_BAM__output_SAM_or_BAM_on_data_10__bam_peak_478	1843	.	4.99330	188.07092	184.33185	146
chrIV	427538	428313	Filter_SAM_or_BAM__output_SAM_or_BAM_on_data_10__bam_peak_483	175	.	2.17023	19.47499	17.50171	357
chrIV	434162	434408	Filter_SAM_or_BAM__output_SAM_or_BAM_on_data_10__bam_peak_484	1425	.	4.81396	145.75648	142.56674	143
chrIV	437706	437927	Filter_SAM_or_BAM__output_SAM_or_BAM_on_data_10__bam_peak_485	1511	.	4.98494	154.42395	151.12880	115
chrIV	488644	489042	Filter_SAM_or_BAM__output_SAM_or_BAM_on_data_10__bam_peak_495	2157	.	6.17758	219.91487	215.76721	199
chrIV	491865	492339	Filter_SAM_or_BAM__output_SAM_or_BAM_on_data_10__bam_peak_498	220	.	2.34452	24.15121	22.08801	90
chrIV	508173	509116	Filter_SAM_or_BAM__output_SAM_or_BAM_on_data_10__bam_peak_501	243	.	2.46532	26.42924	24.32949	811
chrIV	519645	519879	Filter_SAM_or_BAM__output_SAM_or_BAM_on_data_10__bam_peak_502	1519	.	5.42548	155.24702	151.94144	121
chrIV	520891	521101	Filter_SAM_or_BAM__output_SAM_or_BAM_on_data_10__bam_peak_503	1347	.	5.00743	137.83331	134.74352	103
chrIV	525797	527143	Filter_SAM_or_BAM__output_SAM_or_BAM_on_data_10__bam_peak_506	108	.	1.95655	12.67862	10.88623	336
chrIV	541433	541821	Filter_SAM_or_BAM__output_SAM_or_BAM_on_data_10__bam_peak_508	101	.	1.84613	11.89016	10.12441	88
chrIV	549013	549542	Filter_SAM_or_BAM__output_SAM_or_BAM_on_data_10__bam_peak_509	100	.	1.83698	11.79935	10.03614	227
chrIV	555741	556415	Filter_SAM_or_BAM__output_SAM_or_BAM_on_data_10__bam_peak_512	601	.	3.30546	62.61597	60.17756	216
chrIV	564353	564804	Filter_SAM_or_BAM__output_SAM_or_BAM_on_data_10__bam_peak_514	141	.	2.05068	16.07497	14.18409	401
chrIV	568810	569111	Filter_SAM_or_BAM__output_SAM_or_BAM_on_data_10__bam_peak_515	1154	.	4.40383	118.31474	115.42511	79
chrIV	579511	580637	Filter_SAM_or_BAM__output_SAM_or_BAM_on_data_10__bam_peak_522	835	.	3.82131	86.19752	83.57403	657
chrIV	600799	602239	Filter_SAM_or_BAM__output_SAM_or_BAM_on_data_10__bam_peak_526	359	.	2.56696	38.15237	35.91409	1149
chrIV	619914	620141	Filter_SAM_or_BAM__output_SAM_or_BAM_on_data_10__bam_peak_527	1017	.	4.09358	104.54654	101.77773	101
chrIV	645077	645316	Filter_SAM_or_BAM__output_SAM_or_BAM_on_data_10__bam_peak_533	1913	.	6.41193	195.16183	191.32491	142
chrIV	656675	656918	Filter_SAM_or_BAM__output_SAM_or_BAM_on_data_10__bam_peak_536	44	.	1.59319	5.91076	4.45036	63
chrIV	667903	668165	Filter_SAM_or_BAM__output_SAM_or_BAM_on_data_10__bam_peak_538	1442	.	5.51071	147.45091	144.24074	157
chrIV	707261	707693	Filter_SAM_or_BAM__output_SAM_or_BAM_on_data_10__bam_peak_549	61	.	1.71113	7.72644	6.14323	685
chrIV	721050	721490	Filter_SAM_or_BAM__output_SAM_or_BAM_on_data_10__bam_peak_553	368	.	2.94575	39.06222	36.81573	80
chrIV	768309	768802	Filter_SAM_or_BAM__output_SAM_or_BAM_on_data_10__bam_peak_564	156	.	2.07237	17.58288	15.65292	399
chrIV	769704	769942	Filter_SAM_or_BAM__output_SAM_or_BAM_on_data_10__bam_peak_565	42	.	1.54709	5.68043	4.24244	234
chrIV	802659	802876	Filter_SAM_or_BAM__output_SAM_or_BAM_on_data_10__bam_peak_570	1034	.	3.83939	106.20041	103.41811	102
chrIV	836645	837408	Filter_SAM_or_BAM__output_SAM_or_BAM_on_data_10__bam_peak_579	122	.	2.05359	14.12479	12.28814	1290
chrIV	884285	884566	Filter_SAM_or_BAM__output_SAM_or_BAM_on_data_10__bam_peak_587	1168	.	4.91445	119.73269	116.82941	200
chrIV	893661	893884	Filter_SAM_or_BAM__output_SAM_or_BAM_on_data_10__bam_peak_592	99	.	1.91864	11.69520	9.93515	225
chrIV	914107	914723	Filter_SAM_or_BAM__output_SAM_or_BAM_on_data_10__bam_peak_595	226	.	2.25312	24.77339	22.69927	279
chrIV	915539	916292	Filter_SAM_or_BAM__output_SAM_or_BAM_on_data_10__bam_peak_596	392	.	2.78789	41.53614	39.26667	134
chrIV	916518	917099	Filter_SAM_or_BAM__output_SAM_or_BAM_on_data_10__bam_peak_597	71	.	1.73718	8.81917	7.17819	605
chrIV	929559	930085	Filter_SAM_or_BAM__output_SAM_or_BAM_on_data_10__bam_peak_600	100	.	1.79006	11.85849	10.09345	105
chrIV	939355	939417	Filter_SAM_or_BAM__output_SAM_or_BAM_on_data_10__bam_peak_603	41	.	1.56373	5.58592	4.15463	48
chrIV	946220	946528	Filter_SAM_or_BAM__output_SAM_or_BAM_on_data_10__bam_peak_604	1652	.	5.67024	168.76141	165.27991	98
chrIV	980840	981122	Filter_SAM_or_BAM__output_SAM_or_BAM_on_data_10__bam_peak_609	1248	.	4.46102	127.78976	124.80591	161
chrIV	992737	992986	Filter_SAM_or_BAM__output_SAM_or_BAM_on_data_10__bam_peak_610	1776	.	5.69350	181.31778	177.66014	126
chrIV	996103	996422	Filter_SAM_or_BAM__output_SAM_or_BAM_on_data_10__bam_peak_611	134	.	2.06759	15.36331	13.49178	217
chrIV	1006496	1006753	Filter_SAM_or_BAM__output_SAM_or_BAM_on_data_10__bam_peak_614	88	.	1.84354	10.54749	8.83000	941
chrIV	1008192	1008398	Filter_SAM_or_BAM__output_SAM_or_BAM_on_data_10__bam_peak_615	56	.	1.66193	7.21687	5.66429	90
chrIV	1012903	1013131	Filter_SAM_or_BAM__output_SAM_or_BAM_on_data_10__bam_peak_618	18	.	1.33084	3.02122	1.89974	137
chrIV	1017139	1017375	Filter_SAM_or_BAM__output_SAM_or_BAM_on_data_10__bam_peak_620	1641	.	4.73419	167.62360	164.15714	106
chrIV	1075419	1075660	Filter_SAM_or_BAM__output_SAM_or_BAM_on_data_10__bam_peak_633	836	.	3.25798	86.24956	83.62575	94
chrIV	1079179	1079386	Filter_SAM_or_BAM__output_SAM_or_BAM_on_data_10__bam_peak_634	61	.	1.71822	7.71143	6.12874	48
chrIV	1079568	1079928	Filter_SAM_or_BAM__output_SAM_or_BAM_on_data_10__bam_peak_635	36	.	1.54937	5.06759	3.68353	70
chrIV	1090243	1090393	Filter_SAM_or_BAM__output_SAM_or_BAM_on_data_10__bam_peak_638	82	.	1.84675	9.90851	8.21713	41
chrIV	1150756	1151012	Filter_SAM_or_BAM__output_SAM_or_BAM_on_data_10__bam_peak_648	1292	.	4.61930	132.24948	129.22061	152
chrIV	1162982	1163168	Filter_SAM_or_BAM__output_SAM_or_BAM_on_data_10__bam_peak_650	116	.	1.95132	13.47525	11.65835	86
chrIV	1163313	1164070	Filter_SAM_or_BAM__output_SAM_or_BAM_on_data_10__bam_peak_651	115	.	1.95950	13.37233	11.55840	425
chrIV	1164411	1164466	Filter_SAM_or_BAM__output_SAM_or_BAM_on_data_10__bam_peak_652	31	.	1.46588	4.48813	3.16521	65
chrIV	1175737	1175976	Filter_SAM_or_BAM__output_SAM_or_BAM_on_data_10__bam_peak_658	1831	.	5.80254	186.83688	183.11382	140
chrIV	1201677	1201879	Filter_SAM_or_BAM__output_SAM_or_BAM_on_data_10__bam_peak_666	1324	.	4.95919	135.47974	132.41689	104
chrIV	1236587	1237998	Filter_SAM_or_BAM__output_SAM_or_BAM_on_data_10__bam_peak_671	545	.	3.21505	56.91003	54.51505	213
chrIV	1238151	1238389	Filter_SAM_or_BAM__output_SAM_or_BAM_on_data_10__bam_peak_672	56	.	1.68183	7.18018	5.62931	33
chrIV	1239506	1239802	Filter_SAM_or_BAM__output_SAM_or_BAM_on_data_10__bam_peak_673	225	.	2.33153	24.61370	22.54225	210
chrIV	1241261	1241517	Filter_SAM_or_BAM__output_SAM_or_BAM_on_data_10__bam_peak_674	84	.	1.86153	10.18853	8.48512	262
chrIV	1251041	1251510	Filter_SAM_or_BAM__output_SAM_or_BAM_on_data_10__bam_peak_675	81	.	1.84409	9.87073	8.18149	315
chrIV	1256965	1257191	Filter_SAM_or_BAM__output_SAM_or_BAM_on_data_10__bam_peak_676	1070	.	3.77120	109.84372	107.03133	85
chrIV	1301638	1302072	Filter_SAM_or_BAM__output_SAM_or_BAM_on_data_10__bam_peak_683	78	.	1.72333	9.50120	7.82732	390
chrIV	1305564	1305764	Filter_SAM_or_BAM__output_SAM_or_BAM_on_data_10__bam_peak_684	1253	.	4.82207	128.34943	125.36016	110
chrIV	1328882	1330028	Filter_SAM_or_BAM__output_SAM_or_BAM_on_data_10__bam_peak_692	284	.	2.68887	30.61130	28.45440	874
chrIV	1352250	1352617	Filter_SAM_or_BAM__output_SAM_or_BAM_on_data_10__bam_peak_697	1271	.	4.82476	130.12010	127.11260	447
chrIV	1354811	1355224	Filter_SAM_or_BAM__output_SAM_or_BAM_on_data_10__bam_peak_698	145	.	2.04974	16.42001	14.51989	109
chrIV	1360165	1360817	Filter_SAM_or_BAM__output_SAM_or_BAM_on_data_10__bam_peak_700	201	.	2.24282	22.20494	20.17674	565
chrIV	1361854	1362067	Filter_SAM_or_BAM__output_SAM_or_BAM_on_data_10__bam_peak_702	39	.	1.55096	5.39002	3.97659	81
chrIV	1402189	1402560	Filter_SAM_or_BAM__output_SAM_or_BAM_on_data_10__bam_peak_710	124	.	1.97738	14.33327	12.49072	204
chrIV	1402927	1403108	Filter_SAM_or_BAM__output_SAM_or_BAM_on_data_10__bam_peak_711	197	.	2.19754	21.80928	19.78920	55
chrIV	1444039	1445002	Filter_SAM_or_BAM__output_SAM_or_BAM_on_data_10__bam_peak_721	131	.	2.06914	15.01853	13.15653	207
chrIV	1450028	1450614	Filter_SAM_or_BAM__output_SAM_or_BAM_on_data_10__bam_peak_722	348	.	2.76904	37.10220	34.87401	284
chrIV	1461610	1461925	Filter_SAM_or_BAM__output_SAM_or_BAM_on_data_10__bam_peak_724	1386	.	4.88571	141.74471	138.60803	179
chrIV	1466650	1468415	Filter_SAM_or_BAM__output_SAM_or_BAM_on_data_10__bam_peak_725	265	.	2.60283	28.66782	26.53637	337
chrIV	1489552	1489835	Filter_SAM_or_BAM__output_SAM_or_BAM_on_data_10__bam_peak_727	733	.	3.90990	75.92052	73.38115	159
chrIX	23645	25299	Filter_SAM_or_BAM__output_SAM_or_BAM_on_data_10__bam_peak_731	242	.	2.54113	26.34585	24.24726	754
chrIX	26263	27110	Filter_SAM_or_BAM__output_SAM_or_BAM_on_data_10__bam_peak_732	129	.	2.08314	14.77742	12.92150	978
chrIX	27293	27699	Filter_SAM_or_BAM__output_SAM_or_BAM_on_data_10__bam_peak_733	115	.	1.97166	13.32919	11.51654	420
chrIX	68895	69550	Filter_SAM_or_BAM__output_SAM_or_BAM_on_data_10__bam_peak_742	422	.	3.07536	44.58760	42.29145	477
chrIX	84233	84599	Filter_SAM_or_BAM__output_SAM_or_BAM_on_data_10__bam_peak_747	158	.	2.14517	17.78151	15.84731	552
chrIX	98533	99289	Filter_SAM_or_BAM__output_SAM_or_BAM_on_data_10__bam_peak_750	242	.	2.45566	26.37237	24.27338	86
chrIX	128828	129542	Filter_SAM_or_BAM__output_SAM_or_BAM_on_data_10__bam_peak_756	167	.	2.21402	18.69332	16.73801	704
chrIX	157489	157705	Filter_SAM_or_BAM__output_SAM_or_BAM_on_data_10__bam_peak_762	47	.	1.58675	6.20452	4.72150	587
chrIX	159638	159830	Filter_SAM_or_BAM__output_SAM_or_BAM_on_data_10__bam_peak_764	84	.	1.83603	10.16242	8.46155	410
chrIX	174914	175162	Filter_SAM_or_BAM__output_SAM_or_BAM_on_data_10__bam_peak_767	1304	.	4.60813	133.53656	130.49345	133
chrIX	183378	183581	Filter_SAM_or_BAM__output_SAM_or_BAM_on_data_10__bam_peak_769	1197	.	4.54626	122.71510	119.78142	105
chrIX	186632	186832	Filter_SAM_or_BAM__output_SAM_or_BAM_on_data_10__bam_peak_770	30	.	1.48808	4.34481	3.03946	191
chrIX	197526	197729	Filter_SAM_or_BAM__output_SAM_or_BAM_on_data_10__bam_peak_772	1714	.	5.72647	175.05951	171.49344	105
chrIX	210566	210819	Filter_SAM_or_BAM__output_SAM_or_BAM_on_data_10__bam_peak_776	1712	.	5.28277	174.81410	171.25131	131
chrIX	213648	213864	Filter_SAM_or_BAM__output_SAM_or_BAM_on_data_10__bam_peak_779	144	.	2.14650	16.39043	14.49109	782
chrIX	231511	231650	Filter_SAM_or_BAM__output_SAM_or_BAM_on_data_10__bam_peak_781	147	.	2.12273	16.68766	14.78067	72
chrIX	231812	231961	Filter_SAM_or_BAM__output_SAM_or_BAM_on_data_10__bam_peak_782	111	.	1.98205	12.99951	11.19677	94
chrIX	248740	249028	Filter_SAM_or_BAM__output_SAM_or_BAM_on_data_10__bam_peak_785	2036	.	5.68363	207.64545	203.63329	143
chrIX	255128	255844	Filter_SAM_or_BAM__output_SAM_or_BAM_on_data_10__bam_peak_787	363	.	2.85551	38.62295	36.38074	519
chrIX	256255	256824	Filter_SAM_or_BAM__output_SAM_or_BAM_on_data_10__bam_peak_788	210	.	2.26404	23.09225	21.04793	199
chrIX	266769	267317	Filter_SAM_or_BAM__output_SAM_or_BAM_on_data_10__bam_peak_791	55	.	1.62737	7.11332	5.56623	833
chrIX	300140	300373	Filter_SAM_or_BAM__output_SAM_or_BAM_on_data_10__bam_peak_803	1301	.	4.70776	133.20990	130.17061	133
chrIX	311517	311771	Filter_SAM_or_BAM__output_SAM_or_BAM_on_data_10__bam_peak_805	49	.	1.61812	6.44549	4.94478	213
chrIX	316884	317955	Filter_SAM_or_BAM__output_SAM_or_BAM_on_data_10__bam_peak_807	529	.	3.33985	55.35704	52.97463	983
chrIX	324244	324477	Filter_SAM_or_BAM__output_SAM_or_BAM_on_data_10__bam_peak_808	1167	.	4.43929	119.65081	116.74856	96
chrIX	325663	325873	Filter_SAM_or_BAM__output_SAM_or_BAM_on_data_10__bam_peak_809	1330	.	4.57786	136.15910	133.08777	101
chrIX	336287	336464	Filter_SAM_or_BAM__output_SAM_or_BAM_on_data_10__bam_peak_810	886	.	3.64893	91.33212	88.66793	92
chrIX	339356	339847	Filter_SAM_or_BAM__output_SAM_or_BAM_on_data_10__bam_peak_811	75	.	1.71653	9.16999	7.51054	375
chrIX	370324	370545	Filter_SAM_or_BAM__output_SAM_or_BAM_on_data_10__bam_peak_819	1407	.	5.35500	143.96732	140.79979	136
chrIX	382636	383061	Filter_SAM_or_BAM__output_SAM_or_BAM_on_data_10__bam_peak_822	123	.	2.02640	14.22626	12.38704	337
chrM	61870	62038	Filter_SAM_or_BAM__output_SAM_or_BAM_on_data_10__bam_peak_831	344	.	1.68196	36.64038	34.41650	81
chrV	16632	17750	Filter_SAM_or_BAM__output_SAM_or_BAM_on_data_10__bam_peak_832	164	.	2.19165	18.40531	16.45631	1160
chrV	27646	29391	Filter_SAM_or_BAM__output_SAM_or_BAM_on_data_10__bam_peak_833	291	.	2.58911	31.35989	29.19390	1585
chrV	40344	40772	Filter_SAM_or_BAM__output_SAM_or_BAM_on_data_10__bam_peak_836	127	.	2.02606	14.57289	12.72333	351
chrV	51869	52312	Filter_SAM_or_BAM__output_SAM_or_BAM_on_data_10__bam_peak_839	28	.	1.37894	4.11378	2.83544	98
chrV	52737	53036	Filter_SAM_or_BAM__output_SAM_or_BAM_on_data_10__bam_peak_840	101	.	1.77100	11.92231	10.15528	272
chrV	61325	61594	Filter_SAM_or_BAM__output_SAM_or_BAM_on_data_10__bam_peak_843	114	.	1.94563	13.29908	11.48718	53
chrV	61771	62030	Filter_SAM_or_BAM__output_SAM_or_BAM_on_data_10__bam_peak_844	2153	.	6.10931	219.53215	215.38899	146
chrV	67134	68871	Filter_SAM_or_BAM__output_SAM_or_BAM_on_data_10__bam_peak_845	709	.	3.65699	73.46529	70.94572	1072
chrV	78161	79478	Filter_SAM_or_BAM__output_SAM_or_BAM_on_data_10__bam_peak_847	426	.	3.00545	44.98809	42.68833	1223
chrV	81717	81977	Filter_SAM_or_BAM__output_SAM_or_BAM_on_data_10__bam_peak_848	85	.	1.81908	10.30614	8.59834	380
chrV	83919	84140	Filter_SAM_or_BAM__output_SAM_or_BAM_on_data_10__bam_peak_849	123	.	2.00432	14.20740	12.36846	359
chrV	85202	85362	Filter_SAM_or_BAM__output_SAM_or_BAM_on_data_10__bam_peak_850	163	.	2.08268	18.25279	16.30704	74
chrV	85585	86751	Filter_SAM_or_BAM__output_SAM_or_BAM_on_data_10__bam_peak_851	2088	.	6.08651	212.92387	208.85515	1015
chrV	100037	100263	Filter_SAM_or_BAM__output_SAM_or_BAM_on_data_10__bam_peak_855	2492	.	5.83818	253.74506	249.22958	112
chrV	116408	116926	Filter_SAM_or_BAM__output_SAM_or_BAM_on_data_10__bam_peak_859	110	.	1.89870	12.87545	11.07662	447
chrV	117683	118188	Filter_SAM_or_BAM__output_SAM_or_BAM_on_data_10__bam_peak_860	874	.	3.53626	90.12527	87.47060	423
chrV	122269	122323	Filter_SAM_or_BAM__output_SAM_or_BAM_on_data_10__bam_peak_862	120	.	1.97693	13.82916	12.00136	79
chrV	131030	131281	Filter_SAM_or_BAM__output_SAM_or_BAM_on_data_10__bam_peak_865	439	.	2.69947	46.21305	43.90413	61
chrV	135323	135583	Filter_SAM_or_BAM__output_SAM_or_BAM_on_data_10__bam_peak_866	1778	.	5.66007	181.54773	177.88666	150
chrV	138558	139956	Filter_SAM_or_BAM__output_SAM_or_BAM_on_data_10__bam_peak_867	1781	.	5.42445	181.86113	178.19576	121
chrV	142286	142356	Filter_SAM_or_BAM__output_SAM_or_BAM_on_data_10__bam_peak_868	45	.	1.51456	6.04258	4.57333	40
chrV	177043	177387	Filter_SAM_or_BAM__output_SAM_or_BAM_on_data_10__bam_peak_876	1107	.	4.17607	113.63067	110.78502	99
chrV	194099	194452	Filter_SAM_or_BAM__output_SAM_or_BAM_on_data_10__bam_peak_882	104	.	1.93476	12.25499	10.47579	341
chrV	205915	206148	Filter_SAM_or_BAM__output_SAM_or_BAM_on_data_10__bam_peak_885	73	.	1.77482	8.95270	7.30405	690
chrV	206425	206811	Filter_SAM_or_BAM__output_SAM_or_BAM_on_data_10__bam_peak_885	73	.	1.77482	8.95270	7.30405	690
chrV	207298	207513	Filter_SAM_or_BAM__output_SAM_or_BAM_on_data_10__bam_peak_886	870	.	3.87106	89.67831	87.02653	100
chrV	207794	208045	Filter_SAM_or_BAM__output_SAM_or_BAM_on_data_10__bam_peak_887	27	.	1.44485	4.06907	2.79837	230
chrV	223780	224118	Filter_SAM_or_BAM__output_SAM_or_BAM_on_data_10__bam_peak_892	49	.	1.58123	6.49884	4.99505	58
chrV	235825	237077	Filter_SAM_or_BAM__output_SAM_or_BAM_on_data_10__bam_peak_895	267	.	2.59351	28.93484	26.79982	567
chrV	250165	250415	Filter_SAM_or_BAM__output_SAM_or_BAM_on_data_10__bam_peak_899	1247	.	4.75095	127.77061	124.78731	145
chrV	264933	265327	Filter_SAM_or_BAM__output_SAM_or_BAM_on_data_10__bam_peak_904	117	.	2.01756	13.55833	11.73875	124
chrV	266465	268040	Filter_SAM_or_BAM__output_SAM_or_BAM_on_data_10__bam_peak_905	137	.	2.02505	15.61075	13.73203	817
chrV	269216	269726	Filter_SAM_or_BAM__output_SAM_or_BAM_on_data_10__bam_peak_906	140	.	1.98935	15.88712	14.00088	378
chrV	282296	282497	Filter_SAM_or_BAM__output_SAM_or_BAM_on_data_10__bam_peak_908	187	.	2.25754	20.69976	18.70106	569
chrV	282769	283375	Filter_SAM_or_BAM__output_SAM_or_BAM_on_data_10__bam_peak_908	187	.	2.25754	20.69976	18.70106	569
chrV	283716	284064	Filter_SAM_or_BAM__output_SAM_or_BAM_on_data_10__bam_peak_909	112	.	1.93680	13.07108	11.26626	189
chrV	288319	288595	Filter_SAM_or_BAM__output_SAM_or_BAM_on_data_10__bam_peak_913	1307	.	4.20370	133.82245	130.77649	158
chrV	294025	294328	Filter_SAM_or_BAM__output_SAM_or_BAM_on_data_10__bam_peak_915	45	.	1.59093	6.00860	4.54147	424
chrV	297338	297678	Filter_SAM_or_BAM__output_SAM_or_BAM_on_data_10__bam_peak_919	69	.	1.74241	8.60888	6.97671	90
chrV	299438	300908	Filter_SAM_or_BAM__output_SAM_or_BAM_on_data_10__bam_peak_920	182	.	2.20114	20.28354	18.29320	2296
chrV	301141	301590	Filter_SAM_or_BAM__output_SAM_or_BAM_on_data_10__bam_peak_920	182	.	2.20114	20.28354	18.29320	2296
chrV	302914	303225	Filter_SAM_or_BAM__output_SAM_or_BAM_on_data_10__bam_peak_921	108	.	1.91798	12.60179	10.81141	107
chrV	304036	305628	Filter_SAM_or_BAM__output_SAM_or_BAM_on_data_10__bam_peak_922	237	.	2.34395	25.84766	23.75625	1165
chrV	306763	306955	Filter_SAM_or_BAM__output_SAM_or_BAM_on_data_10__bam_peak_923	185	.	2.25012	20.56099	18.56535	210
chrV	311804	312185	Filter_SAM_or_BAM__output_SAM_or_BAM_on_data_10__bam_peak_924	1576	.	4.59868	161.04962	157.67044	311
chrV	336039	336583	Filter_SAM_or_BAM__output_SAM_or_BAM_on_data_10__bam_peak_931	64	.	1.69883	8.09208	6.48716	81
chrV	339904	342040	Filter_SAM_or_BAM__output_SAM_or_BAM_on_data_10__bam_peak_934	129	.	1.94388	14.85030	12.99245	1476
chrV	354848	355218	Filter_SAM_or_BAM__output_SAM_or_BAM_on_data_10__bam_peak_938	1920	.	5.19897	195.94168	192.09631	118
chrV	362894	363274	Filter_SAM_or_BAM__output_SAM_or_BAM_on_data_10__bam_peak_939	155	.	2.05983	17.43122	15.50537	325
chrV	396933	397103	Filter_SAM_or_BAM__output_SAM_or_BAM_on_data_10__bam_peak_947	121	.	1.95036	13.93768	12.10701	113
chrV	397255	397651	Filter_SAM_or_BAM__output_SAM_or_BAM_on_data_10__bam_peak_948	168	.	2.05577	18.80884	16.85060	140
chrV	423694	424313	Filter_SAM_or_BAM__output_SAM_or_BAM_on_data_10__bam_peak_953	277	.	2.61339	29.92023	27.77196	470
chrV	424736	424997	Filter_SAM_or_BAM__output_SAM_or_BAM_on_data_10__bam_peak_954	192	.	2.26370	21.26916	19.25974	83
chrV	431063	431447	Filter_SAM_or_BAM__output_SAM_or_BAM_on_data_10__bam_peak_957	1741	.	5.59718	177.76491	174.16068	282
chrV	433495	433914	Filter_SAM_or_BAM__output_SAM_or_BAM_on_data_10__bam_peak_958	71	.	1.73804	8.83191	7.18868	91
chrV	434434	434713	Filter_SAM_or_BAM__output_SAM_or_BAM_on_data_10__bam_peak_959	1552	.	5.34078	158.61484	155.26669	193
chrV	435668	435881	Filter_SAM_or_BAM__output_SAM_or_BAM_on_data_10__bam_peak_960	1301	.	4.35026	133.20221	130.16324	131
chrV	438646	438832	Filter_SAM_or_BAM__output_SAM_or_BAM_on_data_10__bam_peak_961	971	.	4.18458	99.88892	97.15871	94
chrV	441913	442546	Filter_SAM_or_BAM__output_SAM_or_BAM_on_data_10__bam_peak_963	2860	.	6.72089	291.23932	286.09015	329
chrV	443124	443358	Filter_SAM_or_BAM__output_SAM_or_BAM_on_data_10__bam_peak_964	1018	.	3.99253	104.61292	101.84346	124
chrV	460557	461311	Filter_SAM_or_BAM__output_SAM_or_BAM_on_data_10__bam_peak_968	178	.	2.14304	19.85515	17.87405	372
chrV	461825	462043	Filter_SAM_or_BAM__output_SAM_or_BAM_on_data_10__bam_peak_969	59	.	1.67669	7.46864	5.90036	152
chrV	469383	469588	Filter_SAM_or_BAM__output_SAM_or_BAM_on_data_10__bam_peak_972	1180	.	4.39088	121.01597	118.09894	104
chrV	487271	487485	Filter_SAM_or_BAM__output_SAM_or_BAM_on_data_10__bam_peak_979	1239	.	4.65078	126.96925	123.99341	89
chrV	492292	492524	Filter_SAM_or_BAM__output_SAM_or_BAM_on_data_10__bam_peak_981	2150	.	6.84037	219.18269	215.04842	116
chrV	511515	511866	Filter_SAM_or_BAM__output_SAM_or_BAM_on_data_10__bam_peak_985	139	.	2.07465	15.85570	13.97034	1281
chrV	545745	546344	Filter_SAM_or_BAM__output_SAM_or_BAM_on_data_10__bam_peak_998	135	.	2.01247	15.46935	13.59427	414
chrV	551224	551457	Filter_SAM_or_BAM__output_SAM_or_BAM_on_data_10__bam_peak_1000	1601	.	5.49262	163.56425	160.15056	102
chrVI	43647	43873	Filter_SAM_or_BAM__output_SAM_or_BAM_on_data_10__bam_peak_1005	64	.	1.70388	8.00447	6.40559	208
chrVI	53234	54328	Filter_SAM_or_BAM__output_SAM_or_BAM_on_data_10__bam_peak_1008	232	.	2.35607	25.36975	23.28584	207
chrVI	64233	64929	Filter_SAM_or_BAM__output_SAM_or_BAM_on_data_10__bam_peak_1014	169	.	2.16727	18.90189	16.94198	226
chrVI	75180	76654	Filter_SAM_or_BAM__output_SAM_or_BAM_on_data_10__bam_peak_1016	368	.	2.87689	39.07703	36.83036	402
chrVI	82723	83159	Filter_SAM_or_BAM__output_SAM_or_BAM_on_data_10__bam_peak_1017	29	.	1.46855	4.22104	2.93162	47
chrVI	83366	83841	Filter_SAM_or_BAM__output_SAM_or_BAM_on_data_10__bam_peak_1018	54	.	1.65407	6.96479	5.42816	350
chrVI	96730	97013	Filter_SAM_or_BAM__output_SAM_or_BAM_on_data_10__bam_peak_1023	164	.	2.22786	18.38757	16.43956	265
chrVI	101266	101539	Filter_SAM_or_BAM__output_SAM_or_BAM_on_data_10__bam_peak_1024	1895	.	5.47353	193.35857	189.54929	150
chrVI	101702	101717	Filter_SAM_or_BAM__output_SAM_or_BAM_on_data_10__bam_peak_1025	81	.	1.80849	9.88427	8.19456	102
chrVI	104845	105442	Filter_SAM_or_BAM__output_SAM_or_BAM_on_data_10__bam_peak_1026	58	.	1.64023	7.39132	5.82700	885
chrVI	105636	105896	Filter_SAM_or_BAM__output_SAM_or_BAM_on_data_10__bam_peak_1026	58	.	1.64023	7.39132	5.82700	885
chrVI	137428	137652	Filter_SAM_or_BAM__output_SAM_or_BAM_on_data_10__bam_peak_1030	1433	.	4.77407	146.55043	143.35161	101
chrVI	157852	158092	Filter_SAM_or_BAM__output_SAM_or_BAM_on_data_10__bam_peak_1031	1189	.	4.70594	121.89697	118.97118	102
chrVI	162169	162343	Filter_SAM_or_BAM__output_SAM_or_BAM_on_data_10__bam_peak_1032	1132	.	4.05519	116.08411	113.21611	97
chrVI	167359	167595	Filter_SAM_or_BAM__output_SAM_or_BAM_on_data_10__bam_peak_1033	1447	.	5.17069	148.00534	144.79015	105
chrVI	180880	181160	Filter_SAM_or_BAM__output_SAM_or_BAM_on_data_10__bam_peak_1037	2229	.	6.49726	227.16843	222.93785	132
chrVI	183480	183681	Filter_SAM_or_BAM__output_SAM_or_BAM_on_data_10__bam_peak_1039	82	.	1.80219	9.98164	8.28725	126
chrVI	191454	191693	Filter_SAM_or_BAM__output_SAM_or_BAM_on_data_10__bam_peak_1042	1665	.	5.11969	170.01741	166.51796	147
chrVI	204876	205103	Filter_SAM_or_BAM__output_SAM_or_BAM_on_data_10__bam_peak_1045	2130	.	6.18532	217.15524	213.04053	105
chrVI	210523	210785	Filter_SAM_or_BAM__output_SAM_or_BAM_on_data_10__bam_peak_1047	1218	.	4.56290	124.79052	121.83586	153
chrVI	220119	220329	Filter_SAM_or_BAM__output_SAM_or_BAM_on_data_10__bam_peak_1049	61	.	1.69047	7.76276	6.17737	164
chrVI	220514	221233	Filter_SAM_or_BAM__output_SAM_or_BAM_on_data_10__bam_peak_1050	257	.	2.54690	27.88555	25.76504	70
chrVI	223252	223777	Filter_SAM_or_BAM__output_SAM_or_BAM_on_data_10__bam_peak_1052	397	.	2.86777	42.04459	39.77077	157
chrVI	226637	226855	Filter_SAM_or_BAM__output_SAM_or_BAM_on_data_10__bam_peak_1055	2009	.	6.01550	204.93536	200.96127	118
chrVI	264742	265259	Filter_SAM_or_BAM__output_SAM_or_BAM_on_data_10__bam_peak_1065	60	.	1.68611	7.59841	6.02124	69
chrVII	23942	25403	Filter_SAM_or_BAM__output_SAM_or_BAM_on_data_10__bam_peak_1071	391	.	2.92065	41.44805	39.17941	1258
chrVII	73792	74039	Filter_SAM_or_BAM__output_SAM_or_BAM_on_data_10__bam_peak_1078	1248	.	4.53523	127.81760	124.83355	81
chrVII	96161	96365	Filter_SAM_or_BAM__output_SAM_or_BAM_on_data_10__bam_peak_1085	71	.	1.78766	8.82249	7.17972	355
chrVII	110569	110771	Filter_SAM_or_BAM__output_SAM_or_BAM_on_data_10__bam_peak_1089	1035	.	4.31423	106.34288	103.55930	104
chrVII	115404	115658	Filter_SAM_or_BAM__output_SAM_or_BAM_on_data_10__bam_peak_1090	1185	.	4.73869	121.43027	118.50880	117
chrVII	122172	122404	Filter_SAM_or_BAM__output_SAM_or_BAM_on_data_10__bam_peak_1092	1078	.	3.84634	110.65894	107.84001	125
chrVII	148209	148615	Filter_SAM_or_BAM__output_SAM_or_BAM_on_data_10__bam_peak_1105	459	.	3.14274	48.23025	45.90445	219
chrVII	158677	159029	Filter_SAM_or_BAM__output_SAM_or_BAM_on_data_10__bam_peak_1108	87	.	1.87431	10.51502	8.79875	472
chrVII	176498	176738	Filter_SAM_or_BAM__output_SAM_or_BAM_on_data_10__bam_peak_1112	40	.	1.57702	5.46660	4.04756	57
chrVII	185565	185853	Filter_SAM_or_BAM__output_SAM_or_BAM_on_data_10__bam_peak_1115	1105	.	4.55517	113.36492	110.52165	195
chrVII	205416	205718	Filter_SAM_or_BAM__output_SAM_or_BAM_on_data_10__bam_peak_1120	1531	.	5.26598	156.52284	153.19975	124
chrVII	227391	227524	Filter_SAM_or_BAM__output_SAM_or_BAM_on_data_10__bam_peak_1125	82	.	1.80062	9.95768	8.26385	108
chrVII	227786	228225	Filter_SAM_or_BAM__output_SAM_or_BAM_on_data_10__bam_peak_1126	202	.	2.37759	22.30184	20.27222	69
chrVII	255232	255462	Filter_SAM_or_BAM__output_SAM_or_BAM_on_data_10__bam_peak_1131	107	.	1.97972	12.54708	10.75851	68
chrVII	277576	278625	Filter_SAM_or_BAM__output_SAM_or_BAM_on_data_10__bam_peak_1137	523	.	3.07590	54.77611	52.39845	530
chrVII	279043	279954	Filter_SAM_or_BAM__output_SAM_or_BAM_on_data_10__bam_peak_1138	228	.	2.44285	24.92526	22.84866	741
chrVII	287229	287544	Filter_SAM_or_BAM__output_SAM_or_BAM_on_data_10__bam_peak_1140	841	.	3.92164	86.74386	84.11586	212
chrVII	306730	306901	Filter_SAM_or_BAM__output_SAM_or_BAM_on_data_10__bam_peak_1144	44	.	1.58314	5.95077	4.48770	20
chrVII	310943	312090	Filter_SAM_or_BAM__output_SAM_or_BAM_on_data_10__bam_peak_1146	670	.	3.26772	69.53391	67.04215	631
chrVII	319709	319977	Filter_SAM_or_BAM__output_SAM_or_BAM_on_data_10__bam_peak_1147	1738	.	5.14899	177.47475	173.87381	125
chrVII	328509	328782	Filter_SAM_or_BAM__output_SAM_or_BAM_on_data_10__bam_peak_1150	1473	.	5.19887	150.60475	147.35582	114
chrVII	345990	346591	Filter_SAM_or_BAM__output_SAM_or_BAM_on_data_10__bam_peak_1154	266	.	2.44553	28.82557	26.69245	208
chrVII	362694	363136	Filter_SAM_or_BAM__output_SAM_or_BAM_on_data_10__bam_peak_1156	38	.	1.49766	5.20268	3.80744	104
chrVII	364327	364465	Filter_SAM_or_BAM__output_SAM_or_BAM_on_data_10__bam_peak_1158	256	.	2.54659	27.73623	25.61777	65
chrVII	364927	365935	Filter_SAM_or_BAM__output_SAM_or_BAM_on_data_10__bam_peak_1159	233	.	2.37913	25.47492	23.38949	527
chrVII	366327	366595	Filter_SAM_or_BAM__output_SAM_or_BAM_on_data_10__bam_peak_1160	91	.	1.79017	10.86143	9.13177	116
chrVII	398646	400140	Filter_SAM_or_BAM__output_SAM_or_BAM_on_data_10__bam_peak_1174	506	.	3.04467	52.99445	50.63078	651
chrVII	401476	401679	Filter_SAM_or_BAM__output_SAM_or_BAM_on_data_10__bam_peak_1175	1516	.	5.65845	154.99352	151.69102	90
chrVII	405364	405654	Filter_SAM_or_BAM__output_SAM_or_BAM_on_data_10__bam_peak_1176	1378	.	4.99296	140.95819	137.83064	124
chrVII	412211	412467	Filter_SAM_or_BAM__output_SAM_or_BAM_on_data_10__bam_peak_1178	833	.	3.34537	85.92990	83.30814	124
chrVII	422999	423262	Filter_SAM_or_BAM__output_SAM_or_BAM_on_data_10__bam_peak_1180	529	.	3.17587	55.31646	52.93447	114
chrVII	432769	432911	Filter_SAM_or_BAM__output_SAM_or_BAM_on_data_10__bam_peak_1185	43	.	1.56937	5.77515	4.32765	175
chrVII	437458	438269	Filter_SAM_or_BAM__output_SAM_or_BAM_on_data_10__bam_peak_1186	179	.	2.09999	19.93898	17.95597	81
chrVII	439169	439848	Filter_SAM_or_BAM__output_SAM_or_BAM_on_data_10__bam_peak_1187	284	.	2.33490	30.60966	28.45318	402
chrVII	440612	440896	Filter_SAM_or_BAM__output_SAM_or_BAM_on_data_10__bam_peak_1188	1192	.	4.76573	122.13554	119.20731	148
chrVII	441315	442622	Filter_SAM_or_BAM__output_SAM_or_BAM_on_data_10__bam_peak_1189	102	.	1.90594	12.02669	10.25527	1052
chrVII	453709	454016	Filter_SAM_or_BAM__output_SAM_or_BAM_on_data_10__bam_peak_1197	66	.	1.73862	8.21109	6.60075	710
chrVII	476788	478272	Filter_SAM_or_BAM__output_SAM_or_BAM_on_data_10__bam_peak_1202	217	.	2.29126	23.77481	21.71799	1154
chrVII	479563	482687	Filter_SAM_or_BAM__output_SAM_or_BAM_on_data_10__bam_peak_1203	1317	.	4.40858	134.83061	131.77400	2499
chrVII	517380	518161	Filter_SAM_or_BAM__output_SAM_or_BAM_on_data_10__bam_peak_1207	114	.	1.97498	13.21852	11.40893	63
chrVII	518382	518777	Filter_SAM_or_BAM__output_SAM_or_BAM_on_data_10__bam_peak_1207	114	.	1.97498	13.21852	11.40893	63
chrVII	519619	520089	Filter_SAM_or_BAM__output_SAM_or_BAM_on_data_10__bam_peak_1208	149	.	2.13820	16.85476	14.94319	545
chrVII	531447	531734	Filter_SAM_or_BAM__output_SAM_or_BAM_on_data_10__bam_peak_1213	1600	.	5.82096	163.42097	160.00949	187
chrVII	534111	534664	Filter_SAM_or_BAM__output_SAM_or_BAM_on_data_10__bam_peak_1214	212	.	2.20937	23.34930	21.29992	271
chrVII	541784	542003	Filter_SAM_or_BAM__output_SAM_or_BAM_on_data_10__bam_peak_1215	1731	.	5.50976	176.77490	173.18385	110
chrVII	544487	544771	Filter_SAM_or_BAM__output_SAM_or_BAM_on_data_10__bam_peak_1216	1221	.	4.32472	125.08636	122.12904	137
chrVII	545346	545776	Filter_SAM_or_BAM__output_SAM_or_BAM_on_data_10__bam_peak_1217	78	.	1.73696	9.49917	7.82549	67
chrVII	556041	556687	Filter_SAM_or_BAM__output_SAM_or_BAM_on_data_10__bam_peak_1219	134	.	1.98852	15.36804	13.49633	516
chrVII	561600	561849	Filter_SAM_or_BAM__output_SAM_or_BAM_on_data_10__bam_peak_1221	1873	.	5.89549	191.11288	187.33371	116
chrVII	598147	598454	Filter_SAM_or_BAM__output_SAM_or_BAM_on_data_10__bam_peak_1224	153	.	2.18885	17.29935	15.37672	182
chrVII	599485	601110	Filter_SAM_or_BAM__output_SAM_or_BAM_on_data_10__bam_peak_1225	390	.	3.02867	41.29874	39.03146	963
chrVII	609389	609582	Filter_SAM_or_BAM__output_SAM_or_BAM_on_data_10__bam_peak_1227	119	.	1.88124	13.79875	11.97268	139
chrVII	609764	609963	Filter_SAM_or_BAM__output_SAM_or_BAM_on_data_10__bam_peak_1228	116	.	1.97221	13.50260	11.68436	68
chrVII	610576	611426	Filter_SAM_or_BAM__output_SAM_or_BAM_on_data_10__bam_peak_1229	135	.	1.90982	15.40357	13.53107	557
chrVII	648263	648461	Filter_SAM_or_BAM__output_SAM_or_BAM_on_data_10__bam_peak_1242	119	.	2.01577	13.79110	11.96535	136
chrVII	649652	650005	Filter_SAM_or_BAM__output_SAM_or_BAM_on_data_10__bam_peak_1243	106	.	1.93087	12.42713	10.64277	179
chrVII	661666	661896	Filter_SAM_or_BAM__output_SAM_or_BAM_on_data_10__bam_peak_1245	1319	.	4.91506	134.97821	131.92018	107
chrVII	676700	676808	Filter_SAM_or_BAM__output_SAM_or_BAM_on_data_10__bam_peak_1254	17	.	1.32967	2.79756	1.71059	108
chrVII	679205	679410	Filter_SAM_or_BAM__output_SAM_or_BAM_on_data_10__bam_peak_1256	59	.	1.71379	7.54332	5.96926	97
chrVII	700553	701119	Filter_SAM_or_BAM__output_SAM_or_BAM_on_data_10__bam_peak_1261	2679	.	6.47638	272.78995	267.95914	156
chrVII	727097	727776	Filter_SAM_or_BAM__output_SAM_or_BAM_on_data_10__bam_peak_1263	280	.	2.52817	30.20756	28.05562	529
chrVII	731065	731288	Filter_SAM_or_BAM__output_SAM_or_BAM_on_data_10__bam_peak_1265	2021	.	6.51171	206.15121	202.16061	116
chrVII	731681	732128	Filter_SAM_or_BAM__output_SAM_or_BAM_on_data_10__bam_peak_1266	30	.	1.46551	4.30594	3.00417	41
chrVII	739012	739316	Filter_SAM_or_BAM__output_SAM_or_BAM_on_data_10__bam_peak_1268	1441	.	5.10759	147.34532	144.13705	143
chrVII	740587	740826	Filter_SAM_or_BAM__output_SAM_or_BAM_on_data_10__bam_peak_1269	36	.	1.48596	5.01621	3.63983	1164
chrVII	774267	774482	Filter_SAM_or_BAM__output_SAM_or_BAM_on_data_10__bam_peak_1274	1981	.	5.87983	202.12930	198.19208	104
chrVII	779531	779832	Filter_SAM_or_BAM__output_SAM_or_BAM_on_data_10__bam_peak_1276	1914	.	5.24257	195.29611	191.45770	112
chrVII	784438	784494	Filter_SAM_or_BAM__output_SAM_or_BAM_on_data_10__bam_peak_1277	100	.	1.87606	11.83444	10.07029	97
chrVII	787319	787776	Filter_SAM_or_BAM__output_SAM_or_BAM_on_data_10__bam_peak_1278	203	.	2.26068	22.34337	20.31221	75
chrVII	787930	788081	Filter_SAM_or_BAM__output_SAM_or_BAM_on_data_10__bam_peak_1279	60	.	1.63672	7.61892	6.04089	61
chrVII	794326	794531	Filter_SAM_or_BAM__output_SAM_or_BAM_on_data_10__bam_peak_1280	2405	.	6.83401	245.02238	240.59290	104
chrVII	798682	799803	Filter_SAM_or_BAM__output_SAM_or_BAM_on_data_10__bam_peak_1281	86	.	1.78845	10.39564	8.68490	227
chrVII	801501	801694	Filter_SAM_or_BAM__output_SAM_or_BAM_on_data_10__bam_peak_1282	69	.	1.67330	8.62830	6.99532	69
chrVII	806490	807007	Filter_SAM_or_BAM__output_SAM_or_BAM_on_data_10__bam_peak_1284	142	.	2.10863	16.15312	14.25998	78
chrVII	808780	808984	Filter_SAM_or_BAM__output_SAM_or_BAM_on_data_10__bam_peak_1285	101	.	1.95017	11.93802	10.16940	61
chrVII	823425	823676	Filter_SAM_or_BAM__output_SAM_or_BAM_on_data_10__bam_peak_1287	1318	.	5.25955	134.89679	131.83932	88
chrVII	826136	826411	Filter_SAM_or_BAM__output_SAM_or_BAM_on_data_10__bam_peak_1290	111	.	1.90203	12.93369	11.13296	777
chrVII	828610	828888	Filter_SAM_or_BAM__output_SAM_or_BAM_on_data_10__bam_peak_1291	1622	.	4.98494	165.65401	162.21350	244
chrVII	845547	845778	Filter_SAM_or_BAM__output_SAM_or_BAM_on_data_10__bam_peak_1292	1631	.	4.85846	166.60873	163.15620	143
chrVII	847154	848063	Filter_SAM_or_BAM__output_SAM_or_BAM_on_data_10__bam_peak_1293	80	.	1.78026	9.76943	8.08379	462
chrVII	851084	851585	Filter_SAM_or_BAM__output_SAM_or_BAM_on_data_10__bam_peak_1294	194	.	2.27726	21.41325	19.40083	272
chrVII	857314	857566	Filter_SAM_or_BAM__output_SAM_or_BAM_on_data_10__bam_peak_1296	759	.	3.50563	78.53926	75.97926	186
chrVII	866834	867040	Filter_SAM_or_BAM__output_SAM_or_BAM_on_data_10__bam_peak_1299	27	.	1.41576	3.96618	2.70749	192
chrVII	876324	876523	Filter_SAM_or_BAM__output_SAM_or_BAM_on_data_10__bam_peak_1301	1339	.	4.47571	137.03363	133.95273	98
chrVII	876684	877736	Filter_SAM_or_BAM__output_SAM_or_BAM_on_data_10__bam_peak_1302	220	.	2.30103	24.09624	22.03394	630
chrVII	877903	878092	Filter_SAM_or_BAM__output_SAM_or_BAM_on_data_10__bam_peak_1303	43	.	1.48496	5.78411	4.33584	168
chrVII	878627	878900	Filter_SAM_or_BAM__output_SAM_or_BAM_on_data_10__bam_peak_1304	927	.	3.95974	95.39944	92.70409	173
chrVII	882457	883833	Filter_SAM_or_BAM__output_SAM_or_BAM_on_data_10__bam_peak_1307	2330	.	6.25720	237.42824	233.09738	511
chrVII	906058	906217	Filter_SAM_or_BAM__output_SAM_or_BAM_on_data_10__bam_peak_1310	153	.	2.14721	17.31258	15.38974	1065
chrVII	907470	907786	Filter_SAM_or_BAM__output_SAM_or_BAM_on_data_10__bam_peak_1310	153	.	2.14721	17.31258	15.38974	1065
chrVII	908022	908506	Filter_SAM_or_BAM__output_SAM_or_BAM_on_data_10__bam_peak_1310	153	.	2.14721	17.31258	15.38974	1065
chrVII	916446	916606	Filter_SAM_or_BAM__output_SAM_or_BAM_on_data_10__bam_peak_1314	59	.	1.67078	7.53775	5.96586	73
chrVII	921130	921754	Filter_SAM_or_BAM__output_SAM_or_BAM_on_data_10__bam_peak_1315	180	.	2.24775	20.06914	18.08360	194
chrVII	930889	931119	Filter_SAM_or_BAM__output_SAM_or_BAM_on_data_10__bam_peak_1316	1928	.	6.40210	196.67462	192.81987	96
chrVII	939455	939668	Filter_SAM_or_BAM__output_SAM_or_BAM_on_data_10__bam_peak_1317	265	.	2.53570	28.66338	26.53198	96
chrVII	959967	961535	Filter_SAM_or_BAM__output_SAM_or_BAM_on_data_10__bam_peak_1319	198	.	2.26106	21.89823	19.87660	813
chrVII	970785	971997	Filter_SAM_or_BAM__output_SAM_or_BAM_on_data_10__bam_peak_1320	151	.	2.07459	17.06673	15.14971	391
chrVII	972180	973557	Filter_SAM_or_BAM__output_SAM_or_BAM_on_data_10__bam_peak_1321	178	.	2.24678	19.82788	17.84714	401
chrVII	1004145	1004364	Filter_SAM_or_BAM__output_SAM_or_BAM_on_data_10__bam_peak_1326	1167	.	4.19270	119.69306	116.79018	95
chrVII	1006304	1006538	Filter_SAM_or_BAM__output_SAM_or_BAM_on_data_10__bam_peak_1327	42	.	1.56972	5.73983	4.29436	27
chrVII	1048834	1049681	Filter_SAM_or_BAM__output_SAM_or_BAM_on_data_10__bam_peak_1340	165	.	2.20175	18.47738	16.52694	737
chrVII	1057784	1058598	Filter_SAM_or_BAM__output_SAM_or_BAM_on_data_10__bam_peak_1341	126	.	1.99940	14.46506	12.61808	212
chrVIII	8304	9947	Filter_SAM_or_BAM__output_SAM_or_BAM_on_data_10__bam_peak_1346	226	.	2.48204	24.70875	22.63567	1287
chrVIII	31401	31524	Filter_SAM_or_BAM__output_SAM_or_BAM_on_data_10__bam_peak_1350	43	.	1.59558	5.81299	4.36242	71
chrVIII	34554	35733	Filter_SAM_or_BAM__output_SAM_or_BAM_on_data_10__bam_peak_1352	854	.	3.87947	88.04153	85.40245	273
chrVIII	36882	37266	Filter_SAM_or_BAM__output_SAM_or_BAM_on_data_10__bam_peak_1353	110	.	1.99449	12.85637	11.05788	356
chrVIII	62668	62866	Filter_SAM_or_BAM__output_SAM_or_BAM_on_data_10__bam_peak_1364	1104	.	4.42247	113.27166	110.42937	113
chrVIII	75486	75938	Filter_SAM_or_BAM__output_SAM_or_BAM_on_data_10__bam_peak_1368	214	.	2.39969	23.46580	21.41470	243
chrVIII	76114	76229	Filter_SAM_or_BAM__output_SAM_or_BAM_on_data_10__bam_peak_1369	24	.	1.40873	3.66293	2.44497	40
chrVIII	81042	81085	Filter_SAM_or_BAM__output_SAM_or_BAM_on_data_10__bam_peak_1370	26	.	1.46263	3.88934	2.63879	47
chrVIII	104288	104658	Filter_SAM_or_BAM__output_SAM_or_BAM_on_data_10__bam_peak_1373	48	.	1.56925	6.28958	4.80119	188
chrVIII	104806	104976	Filter_SAM_or_BAM__output_SAM_or_BAM_on_data_10__bam_peak_1374	96	.	1.85592	11.36361	9.61510	126
chrVIII	116018	116257	Filter_SAM_or_BAM__output_SAM_or_BAM_on_data_10__bam_peak_1377	1501	.	4.88587	153.44612	150.16151	128
chrVIII	119719	121648	Filter_SAM_or_BAM__output_SAM_or_BAM_on_data_10__bam_peak_1380	149	.	2.01249	16.85248	14.94094	794
chrVIII	126604	127490	Filter_SAM_or_BAM__output_SAM_or_BAM_on_data_10__bam_peak_1383	362	.	2.80923	38.48386	36.24287	546
chrVIII	134222	134473	Filter_SAM_or_BAM__output_SAM_or_BAM_on_data_10__bam_peak_1385	1681	.	5.32715	171.70622	168.18509	132
chrVIII	144780	145239	Filter_SAM_or_BAM__output_SAM_or_BAM_on_data_10__bam_peak_1390	71	.	1.72318	8.83335	7.18981	704
chrVIII	146163	146392	Filter_SAM_or_BAM__output_SAM_or_BAM_on_data_10__bam_peak_1391	1536	.	4.88904	156.98755	153.65846	431
chrVIII	147888	148548	Filter_SAM_or_BAM__output_SAM_or_BAM_on_data_10__bam_peak_1392	174	.	2.07741	19.45507	17.48226	108
chrVIII	174684	174692	Filter_SAM_or_BAM__output_SAM_or_BAM_on_data_10__bam_peak_1401	52	.	1.57018	6.73881	5.21777	564
chrVIII	174896	174983	Filter_SAM_or_BAM__output_SAM_or_BAM_on_data_10__bam_peak_1402	49	.	1.59203	6.48467	4.98173	113
chrVIII	191456	192369	Filter_SAM_or_BAM__output_SAM_or_BAM_on_data_10__bam_peak_1407	87	.	1.87630	10.47187	8.75707	1955
chrVIII	208868	209146	Filter_SAM_or_BAM__output_SAM_or_BAM_on_data_10__bam_peak_1410	84	.	1.86153	10.18853	8.48512	350
chrVIII	237541	237624	Filter_SAM_or_BAM__output_SAM_or_BAM_on_data_10__bam_peak_1418	50	.	1.64065	6.50463	5.00068	60
chrVIII	237797	238016	Filter_SAM_or_BAM__output_SAM_or_BAM_on_data_10__bam_peak_1419	1235	.	4.90917	126.51998	123.54858	99
chrVIII	282730	283017	Filter_SAM_or_BAM__output_SAM_or_BAM_on_data_10__bam_peak_1428	141	.	2.07400	16.03096	14.14120	121
chrVIII	301262	301458	Filter_SAM_or_BAM__output_SAM_or_BAM_on_data_10__bam_peak_1433	84	.	1.80338	10.12792	8.42783	98
chrVIII	358343	358641	Filter_SAM_or_BAM__output_SAM_or_BAM_on_data_10__bam_peak_1446	1219	.	4.90037	124.91404	121.95851	197
chrVIII	362408	362743	Filter_SAM_or_BAM__output_SAM_or_BAM_on_data_10__bam_peak_1449	82	.	1.81948	9.98330	8.28872	78
chrVIII	373036	373270	Filter_SAM_or_BAM__output_SAM_or_BAM_on_data_10__bam_peak_1452	92	.	1.87375	10.93703	9.20489	157
chrVIII	373473	373750	Filter_SAM_or_BAM__output_SAM_or_BAM_on_data_10__bam_peak_1452	92	.	1.87375	10.93703	9.20489	157
chrVIII	381572	382329	Filter_SAM_or_BAM__output_SAM_or_BAM_on_data_10__bam_peak_1456	407	.	2.88206	43.08088	40.79788	269
chrVIII	385586	386466	Filter_SAM_or_BAM__output_SAM_or_BAM_on_data_10__bam_peak_1458	81	.	1.71718	9.83738	8.14950	708
chrVIII	388797	389092	Filter_SAM_or_BAM__output_SAM_or_BAM_on_data_10__bam_peak_1459	1660	.	5.45883	169.52856	166.03596	160
chrVIII	411078	411225	Filter_SAM_or_BAM__output_SAM_or_BAM_on_data_10__bam_peak_1463	87	.	1.80867	10.46855	8.75495	48
chrVIII	411400	411597	Filter_SAM_or_BAM__output_SAM_or_BAM_on_data_10__bam_peak_1464	85	.	1.82544	10.20514	8.50110	108
chrVIII	423126	423457	Filter_SAM_or_BAM__output_SAM_or_BAM_on_data_10__bam_peak_1467	174	.	2.19169	19.46487	17.49186	63
chrVIII	451302	453026	Filter_SAM_or_BAM__output_SAM_or_BAM_on_data_10__bam_peak_1472	1274	.	4.28663	130.46866	127.45812	377
chrVIII	462986	463257	Filter_SAM_or_BAM__output_SAM_or_BAM_on_data_10__bam_peak_1475	102	.	1.88905	12.04836	10.27629	477
chrVIII	466892	467091	Filter_SAM_or_BAM__output_SAM_or_BAM_on_data_10__bam_peak_1476	727	.	3.44071	75.25935	72.72569	120
chrVIII	470969	472405	Filter_SAM_or_BAM__output_SAM_or_BAM_on_data_10__bam_peak_1477	270	.	2.62301	29.20265	27.06431	1197
chrVIII	475623	475852	Filter_SAM_or_BAM__output_SAM_or_BAM_on_data_10__bam_peak_1478	1260	.	4.68759	128.99570	126.00013	116
chrVIII	487834	487993	Filter_SAM_or_BAM__output_SAM_or_BAM_on_data_10__bam_peak_1482	105	.	1.91855	12.30553	10.52487	58
chrVIII	499580	499800	Filter_SAM_or_BAM__output_SAM_or_BAM_on_data_10__bam_peak_1485	120	.	2.02128	13.87956	12.05054	207
chrVIII	504758	505258	Filter_SAM_or_BAM__output_SAM_or_BAM_on_data_10__bam_peak_1486	173	.	2.26740	19.28778	17.31895	136
chrVIII	518117	518659	Filter_SAM_or_BAM__output_SAM_or_BAM_on_data_10__bam_peak_1490	112	.	1.95701	13.08902	11.28368	675
chrX	59070	59243	Filter_SAM_or_BAM__output_SAM_or_BAM_on_data_10__bam_peak_1497	911	.	3.94461	93.88154	91.19730	73
chrX	73756	75267	Filter_SAM_or_BAM__output_SAM_or_BAM_on_data_10__bam_peak_1504	404	.	2.76158	42.71540	40.43588	503
chrX	76001	76497	Filter_SAM_or_BAM__output_SAM_or_BAM_on_data_10__bam_peak_1505	268	.	2.56808	29.02339	26.88712	406
chrX	90870	91238	Filter_SAM_or_BAM__output_SAM_or_BAM_on_data_10__bam_peak_1507	132	.	2.04557	15.08118	13.21732	240
chrX	91424	91649	Filter_SAM_or_BAM__output_SAM_or_BAM_on_data_10__bam_peak_1508	147	.	2.12436	16.61721	14.71195	167
chrX	95456	95783	Filter_SAM_or_BAM__output_SAM_or_BAM_on_data_10__bam_peak_1510	83	.	1.74647	9.99993	8.30481	236
chrX	115891	116181	Filter_SAM_or_BAM__output_SAM_or_BAM_on_data_10__bam_peak_1513	771	.	3.40731	79.71790	77.14667	83
chrX	120453	122964	Filter_SAM_or_BAM__output_SAM_or_BAM_on_data_10__bam_peak_1514	1171	.	4.32685	120.00658	117.10019	910
chrX	136421	136665	Filter_SAM_or_BAM__output_SAM_or_BAM_on_data_10__bam_peak_1519	36	.	1.50935	4.98712	3.61275	22
chrX	139279	140117	Filter_SAM_or_BAM__output_SAM_or_BAM_on_data_10__bam_peak_1520	733	.	3.64454	75.87121	73.33221	351
chrX	156542	156981	Filter_SAM_or_BAM__output_SAM_or_BAM_on_data_10__bam_peak_1524	286	.	2.56183	30.78207	28.62297	138
chrX	159322	159331	Filter_SAM_or_BAM__output_SAM_or_BAM_on_data_10__bam_peak_1525	52	.	1.63564	6.72090	5.20116	208
chrX	159580	159808	Filter_SAM_or_BAM__output_SAM_or_BAM_on_data_10__bam_peak_1526	65	.	1.68115	8.19481	6.58484	59
chrX	165898	166369	Filter_SAM_or_BAM__output_SAM_or_BAM_on_data_10__bam_peak_1528	39	.	1.54289	5.32857	3.92049	71
chrX	166514	166877	Filter_SAM_or_BAM__output_SAM_or_BAM_on_data_10__bam_peak_1529	103	.	1.95159	12.11949	10.34554	1056
chrX	167426	167764	Filter_SAM_or_BAM__output_SAM_or_BAM_on_data_10__bam_peak_1529	103	.	1.95159	12.11949	10.34554	1056
chrX	168290	169148	Filter_SAM_or_BAM__output_SAM_or_BAM_on_data_10__bam_peak_1530	107	.	1.97602	12.57362	10.78434	144
chrX	169943	170149	Filter_SAM_or_BAM__output_SAM_or_BAM_on_data_10__bam_peak_1531	50	.	1.62338	6.60459	5.09167	195
chrX	170714	171424	Filter_SAM_or_BAM__output_SAM_or_BAM_on_data_10__bam_peak_1532	75	.	1.73024	9.16600	7.50711	263
chrX	171736	171931	Filter_SAM_or_BAM__output_SAM_or_BAM_on_data_10__bam_peak_1533	54	.	1.58763	7.00386	5.46523	138
chrX	172070	172333	Filter_SAM_or_BAM__output_SAM_or_BAM_on_data_10__bam_peak_1534	100	.	1.90781	11.83085	10.06691	222
chrX	172684	172927	Filter_SAM_or_BAM__output_SAM_or_BAM_on_data_10__bam_peak_1535	47	.	1.58675	6.20452	4.72150	246
chrX	197243	197459	Filter_SAM_or_BAM__output_SAM_or_BAM_on_data_10__bam_peak_1541	1298	.	4.52257	132.84074	129.80551	119
chrX	204649	204924	Filter_SAM_or_BAM__output_SAM_or_BAM_on_data_10__bam_peak_1542	1329	.	4.62420	135.97206	132.90262	120
chrX	214109	214625	Filter_SAM_or_BAM__output_SAM_or_BAM_on_data_10__bam_peak_1547	38	.	1.53583	5.27839	3.87396	79
chrX	227692	228416	Filter_SAM_or_BAM__output_SAM_or_BAM_on_data_10__bam_peak_1549	536	.	3.16247	56.00337	53.61560	329
chrX	233850	234076	Filter_SAM_or_BAM__output_SAM_or_BAM_on_data_10__bam_peak_1550	1348	.	4.44598	137.93199	134.84088	98
chrX	292011	292633	Filter_SAM_or_BAM__output_SAM_or_BAM_on_data_10__bam_peak_1563	67	.	1.71185	8.38918	6.76879	372
chrX	293024	293882	Filter_SAM_or_BAM__output_SAM_or_BAM_on_data_10__bam_peak_1564	102	.	1.88294	12.02029	10.24903	731
chrX	348905	349410	Filter_SAM_or_BAM__output_SAM_or_BAM_on_data_10__bam_peak_1575	219	.	2.30344	24.02890	21.96763	150
chrX	354127	354404	Filter_SAM_or_BAM__output_SAM_or_BAM_on_data_10__bam_peak_1576	1065	.	4.69571	109.39717	106.58875	190
chrX	355288	355660	Filter_SAM_or_BAM__output_SAM_or_BAM_on_data_10__bam_peak_1577	1486	.	5.59935	151.96278	148.69833	75
chrX	374300	374714	Filter_SAM_or_BAM__output_SAM_or_BAM_on_data_10__bam_peak_1590	676	.	3.49901	70.14041	67.64412	311
chrX	378291	378492	Filter_SAM_or_BAM__output_SAM_or_BAM_on_data_10__bam_peak_1591	1082	.	4.32007	111.03490	108.21276	100
chrX	381492	383421	Filter_SAM_or_BAM__output_SAM_or_BAM_on_data_10__bam_peak_1592	398	.	2.87735	42.08825	39.81409	618
chrX	390993	391301	Filter_SAM_or_BAM__output_SAM_or_BAM_on_data_10__bam_peak_1594	1527	.	5.19897	156.09207	152.77467	99
chrX	396674	396847	Filter_SAM_or_BAM__output_SAM_or_BAM_on_data_10__bam_peak_1596	955	.	4.11211	98.22325	95.50632	82
chrX	411919	412228	Filter_SAM_or_BAM__output_SAM_or_BAM_on_data_10__bam_peak_1601	96	.	1.84330	11.43173	9.68101	386
chrX	412422	412544	Filter_SAM_or_BAM__output_SAM_or_BAM_on_data_10__bam_peak_1602	53	.	1.58285	6.84936	5.31962	164
chrX	414889	415104	Filter_SAM_or_BAM__output_SAM_or_BAM_on_data_10__bam_peak_1603	1521	.	4.97404	155.49213	152.18297	103
chrX	415871	416116	Filter_SAM_or_BAM__output_SAM_or_BAM_on_data_10__bam_peak_1604	960	.	4.00190	98.80386	96.08228	152
chrX	422832	423067	Filter_SAM_or_BAM__output_SAM_or_BAM_on_data_10__bam_peak_1606	1105	.	4.16717	113.35819	110.51495	140
chrX	424337	424618	Filter_SAM_or_BAM__output_SAM_or_BAM_on_data_10__bam_peak_1607	1435	.	4.85772	146.74713	143.54524	148
chrX	435624	435673	Filter_SAM_or_BAM__output_SAM_or_BAM_on_data_10__bam_peak_1610	32	.	1.47824	4.54592	3.21786	100
chrX	451630	451763	Filter_SAM_or_BAM__output_SAM_or_BAM_on_data_10__bam_peak_1619	48	.	1.60908	6.32774	4.83707	195
chrX	453674	453961	Filter_SAM_or_BAM__output_SAM_or_BAM_on_data_10__bam_peak_1620	302	.	2.66180	32.42261	30.24414	194
chrX	454309	454527	Filter_SAM_or_BAM__output_SAM_or_BAM_on_data_10__bam_peak_1621	161	.	2.09734	18.06663	16.12549	91
chrX	464436	465342	Filter_SAM_or_BAM__output_SAM_or_BAM_on_data_10__bam_peak_1624	108	.	1.88976	12.64623	10.85478	486
chrX	465577	465758	Filter_SAM_or_BAM__output_SAM_or_BAM_on_data_10__bam_peak_1624	108	.	1.88976	12.64623	10.85478	486
chrX	517745	517950	Filter_SAM_or_BAM__output_SAM_or_BAM_on_data_10__bam_peak_1631	1734	.	5.31708	177.00392	173.40909	114
chrX	519649	521665	Filter_SAM_or_BAM__output_SAM_or_BAM_on_data_10__bam_peak_1632	314	.	2.73722	33.64230	31.45028	779
chrX	523951	524180	Filter_SAM_or_BAM__output_SAM_or_BAM_on_data_10__bam_peak_1634	1587	.	4.59337	162.14638	158.75131	132
chrX	531740	532129	Filter_SAM_or_BAM__output_SAM_or_BAM_on_data_10__bam_peak_1639	1722	.	5.26864	175.85327	172.27448	111
chrX	538482	538702	Filter_SAM_or_BAM__output_SAM_or_BAM_on_data_10__bam_peak_1642	2050	.	6.24749	209.08154	205.05440	99
chrX	541448	541638	Filter_SAM_or_BAM__output_SAM_or_BAM_on_data_10__bam_peak_1643	1107	.	3.87595	113.54884	110.70390	98
chrX	542883	543109	Filter_SAM_or_BAM__output_SAM_or_BAM_on_data_10__bam_peak_1644	1163	.	4.41313	119.20276	116.30455	105
chrX	577415	577805	Filter_SAM_or_BAM__output_SAM_or_BAM_on_data_10__bam_peak_1655	140	.	2.12297	15.90344	14.01659	575
chrX	608413	609148	Filter_SAM_or_BAM__output_SAM_or_BAM_on_data_10__bam_peak_1663	447	.	2.90855	47.10941	44.79284	357
chrX	617814	618060	Filter_SAM_or_BAM__output_SAM_or_BAM_on_data_10__bam_peak_1664	1341	.	4.50164	137.24615	134.16283	132
chrX	622407	622878	Filter_SAM_or_BAM__output_SAM_or_BAM_on_data_10__bam_peak_1665	146	.	2.05678	16.55057	14.64663	122
chrX	648352	648735	Filter_SAM_or_BAM__output_SAM_or_BAM_on_data_10__bam_peak_1671	178	.	2.17660	19.80601	17.82564	897
chrX	648933	649145	Filter_SAM_or_BAM__output_SAM_or_BAM_on_data_10__bam_peak_1671	178	.	2.17660	19.80601	17.82564	897
chrX	651892	652595	Filter_SAM_or_BAM__output_SAM_or_BAM_on_data_10__bam_peak_1672	812	.	3.89485	83.89517	81.28968	511
chrX	663763	664419	Filter_SAM_or_BAM__output_SAM_or_BAM_on_data_10__bam_peak_1677	438	.	3.00580	46.13002	43.82166	308
chrX	702089	702806	Filter_SAM_or_BAM__output_SAM_or_BAM_on_data_10__bam_peak_1682	121	.	1.98598	13.98250	12.15051	356
chrXI	25313	26163	Filter_SAM_or_BAM__output_SAM_or_BAM_on_data_10__bam_peak_1689	148	.	2.11944	16.72899	14.82070	587
chrXI	35711	35959	Filter_SAM_or_BAM__output_SAM_or_BAM_on_data_10__bam_peak_1693	58	.	1.69387	7.38990	5.82563	190
chrXI	38682	39095	Filter_SAM_or_BAM__output_SAM_or_BAM_on_data_10__bam_peak_1696	104	.	1.78889	12.27207	10.49252	50
chrXI	39633	39771	Filter_SAM_or_BAM__output_SAM_or_BAM_on_data_10__bam_peak_1697	55	.	1.68071	7.11432	5.56718	64
chrXI	46682	46912	Filter_SAM_or_BAM__output_SAM_or_BAM_on_data_10__bam_peak_1702	1679	.	5.51386	171.48619	167.96802	100
chrXI	68435	68658	Filter_SAM_or_BAM__output_SAM_or_BAM_on_data_10__bam_peak_1707	33	.	1.48420	4.71114	3.36433	254
chrXI	69069	69318	Filter_SAM_or_BAM__output_SAM_or_BAM_on_data_10__bam_peak_1708	45	.	1.54446	5.98057	4.51573	157
chrXI	74491	74756	Filter_SAM_or_BAM__output_SAM_or_BAM_on_data_10__bam_peak_1710	1713	.	5.64846	174.89258	171.32927	166
chrXI	84125	84355	Filter_SAM_or_BAM__output_SAM_or_BAM_on_data_10__bam_peak_1715	1017	.	4.22614	104.53799	101.76931	93
chrXI	95717	96065	Filter_SAM_or_BAM__output_SAM_or_BAM_on_data_10__bam_peak_1719	79	.	1.76091	9.58914	7.91151	296
chrXI	98817	99085	Filter_SAM_or_BAM__output_SAM_or_BAM_on_data_10__bam_peak_1722	41	.	1.55630	5.53242	4.10517	248
chrXI	100634	106389	Filter_SAM_or_BAM__output_SAM_or_BAM_on_data_10__bam_peak_1723	163	.	2.04530	18.31673	16.36986	4829
chrXI	106587	106785	Filter_SAM_or_BAM__output_SAM_or_BAM_on_data_10__bam_peak_1723	163	.	2.04530	18.31673	16.36986	4829
chrXI	108065	108568	Filter_SAM_or_BAM__output_SAM_or_BAM_on_data_10__bam_peak_1724	97	.	1.86872	11.50037	9.74721	89
chrXI	109271	109603	Filter_SAM_or_BAM__output_SAM_or_BAM_on_data_10__bam_peak_1725	135	.	2.03759	15.39182	13.51959	262
chrXI	109881	110149	Filter_SAM_or_BAM__output_SAM_or_BAM_on_data_10__bam_peak_1726	302	.	2.68749	32.47789	30.29853	174
chrXI	140960	141153	Filter_SAM_or_BAM__output_SAM_or_BAM_on_data_10__bam_peak_1731	883	.	3.76248	91.01740	88.35545	84
chrXI	141715	142218	Filter_SAM_or_BAM__output_SAM_or_BAM_on_data_10__bam_peak_1732	238	.	2.38515	25.97778	23.88445	256
chrXI	158803	159256	Filter_SAM_or_BAM__output_SAM_or_BAM_on_data_10__bam_peak_1736	349	.	2.75568	37.13991	34.91135	368
chrXI	162379	162626	Filter_SAM_or_BAM__output_SAM_or_BAM_on_data_10__bam_peak_1737	1137	.	4.24613	116.65253	113.77905	148
chrXI	163392	164358	Filter_SAM_or_BAM__output_SAM_or_BAM_on_data_10__bam_peak_1738	565	.	3.03929	59.00285	56.59264	501
chrXI	165176	165371	Filter_SAM_or_BAM__output_SAM_or_BAM_on_data_10__bam_peak_1739	64	.	1.65394	8.07353	6.46982	66
chrXI	173535	173746	Filter_SAM_or_BAM__output_SAM_or_BAM_on_data_10__bam_peak_1744	25	.	1.45012	3.81797	2.57931	166
chrXI	202947	203174	Filter_SAM_or_BAM__output_SAM_or_BAM_on_data_10__bam_peak_1749	1548	.	5.47987	158.22034	154.87648	83
chrXI	219812	220010	Filter_SAM_or_BAM__output_SAM_or_BAM_on_data_10__bam_peak_1754	1558	.	5.07195	159.20033	155.84413	103
chrXI	232938	233072	Filter_SAM_or_BAM__output_SAM_or_BAM_on_data_10__bam_peak_1756	29	.	1.49218	4.26058	2.96339	62
chrXI	233240	233580	Filter_SAM_or_BAM__output_SAM_or_BAM_on_data_10__bam_peak_1757	63	.	1.71897	7.99748	6.39906	292
chrXI	259277	259543	Filter_SAM_or_BAM__output_SAM_or_BAM_on_data_10__bam_peak_1764	191	.	2.26887	21.13987	19.13256	208
chrXI	261170	261846	Filter_SAM_or_BAM__output_SAM_or_BAM_on_data_10__bam_peak_1765	162	.	2.11064	18.22710	16.28201	356
chrXI	279363	279537	Filter_SAM_or_BAM__output_SAM_or_BAM_on_data_10__bam_peak_1768	73	.	1.79474	8.98277	7.33325	497
chrXI	282972	283187	Filter_SAM_or_BAM__output_SAM_or_BAM_on_data_10__bam_peak_1771	109	.	1.93302	12.77365	10.97830	57
chrXI	283410	284469	Filter_SAM_or_BAM__output_SAM_or_BAM_on_data_10__bam_peak_1772	413	.	3.03265	43.67951	41.39098	531
chrXI	285878	286018	Filter_SAM_or_BAM__output_SAM_or_BAM_on_data_10__bam_peak_1774	54	.	1.66307	7.03490	5.49432	87
chrXI	302827	303081	Filter_SAM_or_BAM__output_SAM_or_BAM_on_data_10__bam_peak_1776	1249	.	4.62616	127.89922	124.91434	115
chrXI	308078	308337	Filter_SAM_or_BAM__output_SAM_or_BAM_on_data_10__bam_peak_1778	1231	.	4.38592	126.09244	123.12537	111
chrXI	309328	309498	Filter_SAM_or_BAM__output_SAM_or_BAM_on_data_10__bam_peak_1779	17	.	1.35625	2.83445	1.74288	174
chrXI	313291	313553	Filter_SAM_or_BAM__output_SAM_or_BAM_on_data_10__bam_peak_1781	771	.	3.21830	79.76492	77.19314	149
chrXI	326395	327469	Filter_SAM_or_BAM__output_SAM_or_BAM_on_data_10__bam_peak_1784	1026	.	4.14503	105.46436	102.68757	455
chrXI	334378	334861	Filter_SAM_or_BAM__output_SAM_or_BAM_on_data_10__bam_peak_1785	250	.	2.37520	27.14806	25.03796	95
chrXI	336574	336798	Filter_SAM_or_BAM__output_SAM_or_BAM_on_data_10__bam_peak_1786	64	.	1.72225	8.04258	6.44184	468
chrXI	364929	365149	Filter_SAM_or_BAM__output_SAM_or_BAM_on_data_10__bam_peak_1796	50	.	1.61527	6.54147	5.03507	74
chrXI	431956	432342	Filter_SAM_or_BAM__output_SAM_or_BAM_on_data_10__bam_peak_1813	74	.	1.73576	9.08224	7.42852	201
chrXI	458492	458699	Filter_SAM_or_BAM__output_SAM_or_BAM_on_data_10__bam_peak_1817	931	.	4.24502	95.86535	93.16643	89
chrXI	464658	464837	Filter_SAM_or_BAM__output_SAM_or_BAM_on_data_10__bam_peak_1818	155	.	2.15001	17.46306	15.53670	703
chrXI	490889	491163	Filter_SAM_or_BAM__output_SAM_or_BAM_on_data_10__bam_peak_1822	1182	.	4.80822	121.20642	118.28782	102
chrXI	513277	513478	Filter_SAM_or_BAM__output_SAM_or_BAM_on_data_10__bam_peak_1828	1409	.	4.75987	144.09714	140.92813	88
chrXI	516275	516750	Filter_SAM_or_BAM__output_SAM_or_BAM_on_data_10__bam_peak_1830	76	.	1.77210	9.33950	7.67318	45
chrXI	517900	518112	Filter_SAM_or_BAM__output_SAM_or_BAM_on_data_10__bam_peak_1831	1806	.	6.02688	184.35562	180.66093	139
chrXI	519538	520635	Filter_SAM_or_BAM__output_SAM_or_BAM_on_data_10__bam_peak_1832	319	.	2.75550	34.17497	31.97699	138
chrXI	552046	552277	Filter_SAM_or_BAM__output_SAM_or_BAM_on_data_10__bam_peak_1843	179	.	2.16589	19.90628	17.92453	111
chrXI	558768	559137	Filter_SAM_or_BAM__output_SAM_or_BAM_on_data_10__bam_peak_1844	110	.	1.82383	12.82518	11.02839	187
chrXI	578834	579126	Filter_SAM_or_BAM__output_SAM_or_BAM_on_data_10__bam_peak_1848	1012	.	4.10593	104.05024	101.28555	112
chrXI	610282	610464	Filter_SAM_or_BAM__output_SAM_or_BAM_on_data_10__bam_peak_1852	32	.	1.50835	4.63690	3.29995	34
chrXI	617993	618583	Filter_SAM_or_BAM__output_SAM_or_BAM_on_data_10__bam_peak_1856	210	.	2.36520	23.07469	21.03062	277
chrXII	39843	40087	Filter_SAM_or_BAM__output_SAM_or_BAM_on_data_10__bam_peak_1863	30	.	1.48215	4.40491	3.09340	103
chrXII	47669	48600	Filter_SAM_or_BAM__output_SAM_or_BAM_on_data_10__bam_peak_1864	226	.	2.30843	24.72414	22.65077	334
chrXII	64821	65037	Filter_SAM_or_BAM__output_SAM_or_BAM_on_data_10__bam_peak_1869	36	.	1.55127	5.05126	3.66830	19
chrXII	81511	82459	Filter_SAM_or_BAM__output_SAM_or_BAM_on_data_10__bam_peak_1873	49	.	1.57447	6.44307	4.94289	623
chrXII	82867	83318	Filter_SAM_or_BAM__output_SAM_or_BAM_on_data_10__bam_peak_1874	122	.	2.02056	14.04306	12.20944	234
chrXII	92467	92790	Filter_SAM_or_BAM__output_SAM_or_BAM_on_data_10__bam_peak_1879	1454	.	4.75779	148.72127	145.49763	116
chrXII	95522	95900	Filter_SAM_or_BAM__output_SAM_or_BAM_on_data_10__bam_peak_1880	694	.	3.50408	71.91724	69.40887	105
chrXII	96133	96276	Filter_SAM_or_BAM__output_SAM_or_BAM_on_data_10__bam_peak_1881	380	.	2.99913	40.32343	38.06518	76
chrXII	97076	97481	Filter_SAM_or_BAM__output_SAM_or_BAM_on_data_10__bam_peak_1882	477	.	2.94047	50.10039	47.75896	197
chrXII	106588	106826	Filter_SAM_or_BAM__output_SAM_or_BAM_on_data_10__bam_peak_1887	78	.	1.78514	9.53453	7.85912	364
chrXII	124559	124667	Filter_SAM_or_BAM__output_SAM_or_BAM_on_data_10__bam_peak_1891	109	.	1.97914	12.70444	10.91147	1013
chrXII	167898	168126	Filter_SAM_or_BAM__output_SAM_or_BAM_on_data_10__bam_peak_1898	1392	.	4.37002	142.42978	139.28348	99
chrXII	185536	185679	Filter_SAM_or_BAM__output_SAM_or_BAM_on_data_10__bam_peak_1901	49	.	1.61812	6.44549	4.94478	728
chrXII	197065	197479	Filter_SAM_or_BAM__output_SAM_or_BAM_on_data_10__bam_peak_1903	98	.	1.85962	11.56376	9.80865	464
chrXII	198796	199778	Filter_SAM_or_BAM__output_SAM_or_BAM_on_data_10__bam_peak_1904	735	.	3.62617	76.12653	73.58554	197
chrXII	201959	202582	Filter_SAM_or_BAM__output_SAM_or_BAM_on_data_10__bam_peak_1906	489	.	2.93218	51.33770	48.98695	195
chrXII	210532	211070	Filter_SAM_or_BAM__output_SAM_or_BAM_on_data_10__bam_peak_1908	100	.	1.92539	11.79858	10.03537	378
chrXII	211424	211889	Filter_SAM_or_BAM__output_SAM_or_BAM_on_data_10__bam_peak_1909	69	.	1.77288	8.55961	6.92989	198
chrXII	214821	215053	Filter_SAM_or_BAM__output_SAM_or_BAM_on_data_10__bam_peak_1910	2171	.	5.78057	221.28922	217.12410	112
chrXII	231827	234074	Filter_SAM_or_BAM__output_SAM_or_BAM_on_data_10__bam_peak_1911	2383	.	5.64621	242.73102	238.32950	1325
chrXII	242273	243377	Filter_SAM_or_BAM__output_SAM_or_BAM_on_data_10__bam_peak_1914	376	.	2.83494	39.90847	37.65409	801
chrXII	253868	254993	Filter_SAM_or_BAM__output_SAM_or_BAM_on_data_10__bam_peak_1917	385	.	2.81658	40.86207	38.59896	637
chrXII	262277	262311	Filter_SAM_or_BAM__output_SAM_or_BAM_on_data_10__bam_peak_1920	64	.	1.68996	8.01599	6.41641	496
chrXII	262536	262694	Filter_SAM_or_BAM__output_SAM_or_BAM_on_data_10__bam_peak_1921	43	.	1.58024	5.83194	4.38014	66
chrXII	263402	263930	Filter_SAM_or_BAM__output_SAM_or_BAM_on_data_10__bam_peak_1922	191	.	2.15947	21.10841	19.10192	331
chrXII	282003	282330	Filter_SAM_or_BAM__output_SAM_or_BAM_on_data_10__bam_peak_1926	115	.	1.98513	13.38270	11.56858	64
chrXII	282880	283882	Filter_SAM_or_BAM__output_SAM_or_BAM_on_data_10__bam_peak_1927	539	.	3.01874	56.31728	53.92669	400
chrXII	342219	342508	Filter_SAM_or_BAM__output_SAM_or_BAM_on_data_10__bam_peak_1940	120	.	1.97193	13.90876	12.07892	246
chrXII	361147	361376	Filter_SAM_or_BAM__output_SAM_or_BAM_on_data_10__bam_peak_1948	50	.	1.63072	6.51790	5.01290	175
chrXII	366143	366408	Filter_SAM_or_BAM__output_SAM_or_BAM_on_data_10__bam_peak_1950	1216	.	4.25322	124.59185	121.63951	101
chrXII	368872	370138	Filter_SAM_or_BAM__output_SAM_or_BAM_on_data_10__bam_peak_1951	1954	.	5.32601	199.35316	195.45476	965
chrXII	374259	374485	Filter_SAM_or_BAM__output_SAM_or_BAM_on_data_10__bam_peak_1954	1304	.	4.74023	133.48247	130.44035	105
chrXII	415414	415551	Filter_SAM_or_BAM__output_SAM_or_BAM_on_data_10__bam_peak_1971	119	.	1.91778	13.74230	11.91774	106
chrXII	415739	416682	Filter_SAM_or_BAM__output_SAM_or_BAM_on_data_10__bam_peak_1972	634	.	3.39734	65.88527	63.42103	360
chrXII	427047	427253	Filter_SAM_or_BAM__output_SAM_or_BAM_on_data_10__bam_peak_1975	928	.	3.79197	95.52454	92.82820	118
chrXII	440562	441275	Filter_SAM_or_BAM__output_SAM_or_BAM_on_data_10__bam_peak_1976	146	.	2.06278	16.56981	14.66545	308
chrXII	445564	446009	Filter_SAM_or_BAM__output_SAM_or_BAM_on_data_10__bam_peak_1978	92	.	1.79939	10.95582	9.22277	1272
chrXII	446329	446826	Filter_SAM_or_BAM__output_SAM_or_BAM_on_data_10__bam_peak_1978	92	.	1.79939	10.95582	9.22277	1272
chrXII	448540	448828	Filter_SAM_or_BAM__output_SAM_or_BAM_on_data_10__bam_peak_1980	1802	.	5.64552	183.89062	180.20053	143
chrXII	459681	459850	Filter_SAM_or_BAM__output_SAM_or_BAM_on_data_10__bam_peak_1982	6809	.	1.75519	686.45673	680.98584	113
chrXII	489375	489542	Filter_SAM_or_BAM__output_SAM_or_BAM_on_data_10__bam_peak_1983	813	.	4.15150	83.96326	81.35710	92
chrXII	498935	499674	Filter_SAM_or_BAM__output_SAM_or_BAM_on_data_10__bam_peak_1985	604	.	3.13286	62.89075	60.45010	374
chrXII	506331	506559	Filter_SAM_or_BAM__output_SAM_or_BAM_on_data_10__bam_peak_1989	45	.	1.57552	6.05534	4.58519	156
chrXII	506748	506967	Filter_SAM_or_BAM__output_SAM_or_BAM_on_data_10__bam_peak_1990	108	.	1.92770	12.68577	10.89322	485
chrXII	515582	515827	Filter_SAM_or_BAM__output_SAM_or_BAM_on_data_10__bam_peak_1995	124	.	2.03029	14.28999	12.44890	507
chrXII	516031	516400	Filter_SAM_or_BAM__output_SAM_or_BAM_on_data_10__bam_peak_1995	124	.	2.03029	14.28999	12.44890	507
chrXII	522750	523269	Filter_SAM_or_BAM__output_SAM_or_BAM_on_data_10__bam_peak_1997	228	.	2.30499	24.88630	22.81035	385
chrXII	540818	541486	Filter_SAM_or_BAM__output_SAM_or_BAM_on_data_10__bam_peak_2002	188	.	2.31568	20.83057	18.82870	56
chrXII	568499	571003	Filter_SAM_or_BAM__output_SAM_or_BAM_on_data_10__bam_peak_2013	385	.	2.59455	40.80190	38.53936	840
chrXII	592449	592698	Filter_SAM_or_BAM__output_SAM_or_BAM_on_data_10__bam_peak_2018	1070	.	4.23557	109.82481	107.01273	165
chrXII	605229	605512	Filter_SAM_or_BAM__output_SAM_or_BAM_on_data_10__bam_peak_2020	910	.	4.15080	93.77843	91.09508	221
chrXII	610889	611126	Filter_SAM_or_BAM__output_SAM_or_BAM_on_data_10__bam_peak_2022	74	.	1.75111	9.08486	7.43062	929
chrXII	628285	628576	Filter_SAM_or_BAM__output_SAM_or_BAM_on_data_10__bam_peak_2026	689	.	3.64596	71.45608	68.95027	130
chrXII	636803	639923	Filter_SAM_or_BAM__output_SAM_or_BAM_on_data_10__bam_peak_2030	710	.	3.55777	73.58417	71.06371	1454
chrXII	656877	657122	Filter_SAM_or_BAM__output_SAM_or_BAM_on_data_10__bam_peak_2036	1529	.	5.40681	156.26935	152.94911	101
chrXII	659069	659311	Filter_SAM_or_BAM__output_SAM_or_BAM_on_data_10__bam_peak_2037	68	.	1.68101	8.44784	6.82455	472
chrXII	663282	664757	Filter_SAM_or_BAM__output_SAM_or_BAM_on_data_10__bam_peak_2038	158	.	2.14517	17.78151	15.84731	526
chrXII	687714	687992	Filter_SAM_or_BAM__output_SAM_or_BAM_on_data_10__bam_peak_2042	918	.	4.10136	94.50909	91.82035	182
chrXII	701669	701764	Filter_SAM_or_BAM__output_SAM_or_BAM_on_data_10__bam_peak_2047	62	.	1.72856	7.79205	6.20361	77
chrXII	708496	708946	Filter_SAM_or_BAM__output_SAM_or_BAM_on_data_10__bam_peak_2051	188	.	2.22041	20.87566	18.87328	295
chrXII	709139	710025	Filter_SAM_or_BAM__output_SAM_or_BAM_on_data_10__bam_peak_2052	103	.	1.86522	12.07956	10.30650	594
chrXII	712497	712904	Filter_SAM_or_BAM__output_SAM_or_BAM_on_data_10__bam_peak_2053	75	.	1.74499	9.16665	7.50745	142
chrXII	721098	721352	Filter_SAM_or_BAM__output_SAM_or_BAM_on_data_10__bam_peak_2055	39	.	1.46913	5.36203	3.95129	157
chrXII	728971	730352	Filter_SAM_or_BAM__output_SAM_or_BAM_on_data_10__bam_peak_2057	471	.	3.01871	49.47029	47.13397	525
chrXII	732026	732270	Filter_SAM_or_BAM__output_SAM_or_BAM_on_data_10__bam_peak_2058	1036	.	4.34198	106.48222	103.69777	102
chrXII	734729	734938	Filter_SAM_or_BAM__output_SAM_or_BAM_on_data_10__bam_peak_2061	1907	.	5.93063	194.58347	190.75627	117
chrXII	735265	737219	Filter_SAM_or_BAM__output_SAM_or_BAM_on_data_10__bam_peak_2062	221	.	2.32245	24.18541	22.12175	626
chrXII	781062	781331	Filter_SAM_or_BAM__output_SAM_or_BAM_on_data_10__bam_peak_2069	74	.	1.76089	9.05315	7.40043	166
chrXII	784253	784540	Filter_SAM_or_BAM__output_SAM_or_BAM_on_data_10__bam_peak_2071	1405	.	4.65254	143.70837	140.54498	105
chrXII	793808	794042	Filter_SAM_or_BAM__output_SAM_or_BAM_on_data_10__bam_peak_2075	1398	.	4.76822	143.01160	139.85750	138
chrXII	794679	795205	Filter_SAM_or_BAM__output_SAM_or_BAM_on_data_10__bam_peak_2076	142	.	1.98993	16.15009	14.25705	49
chrXII	795588	796037	Filter_SAM_or_BAM__output_SAM_or_BAM_on_data_10__bam_peak_2077	159	.	2.14053	17.89863	15.96136	270
chrXII	797096	797311	Filter_SAM_or_BAM__output_SAM_or_BAM_on_data_10__bam_peak_2078	1229	.	4.19438	125.88744	122.92277	107
chrXII	805941	807029	Filter_SAM_or_BAM__output_SAM_or_BAM_on_data_10__bam_peak_2082	485	.	2.86473	50.91014	48.56252	378
chrXII	809989	812067	Filter_SAM_or_BAM__output_SAM_or_BAM_on_data_10__bam_peak_2083	169	.	2.06718	18.95888	16.99689	273
chrXII	812249	815716	Filter_SAM_or_BAM__output_SAM_or_BAM_on_data_10__bam_peak_2084	228	.	2.42664	24.87959	22.80375	3124
chrXII	818523	818765	Filter_SAM_or_BAM__output_SAM_or_BAM_on_data_10__bam_peak_2085	1670	.	5.44113	170.54742	167.04160	127
chrXII	819491	820142	Filter_SAM_or_BAM__output_SAM_or_BAM_on_data_10__bam_peak_2086	166	.	2.09439	18.58104	16.62758	340
chrXII	823831	824350	Filter_SAM_or_BAM__output_SAM_or_BAM_on_data_10__bam_peak_2087	108	.	1.95655	12.67862	10.88623	274
chrXII	827066	827235	Filter_SAM_or_BAM__output_SAM_or_BAM_on_data_10__bam_peak_2090	42	.	1.56972	5.73983	4.29436	75
chrXII	836453	837296	Filter_SAM_or_BAM__output_SAM_or_BAM_on_data_10__bam_peak_2093	66	.	1.69976	8.21166	6.60127	419
chrXII	837645	839299	Filter_SAM_or_BAM__output_SAM_or_BAM_on_data_10__bam_peak_2094	1821	.	5.58000	185.86264	182.14799	907
chrXII	855923	857303	Filter_SAM_or_BAM__output_SAM_or_BAM_on_data_10__bam_peak_2096	235	.	2.37273	25.59324	23.50559	890
chrXII	875266	875536	Filter_SAM_or_BAM__output_SAM_or_BAM_on_data_10__bam_peak_2101	1021	.	4.05852	104.92903	102.15686	95
chrXII	876436	877007	Filter_SAM_or_BAM__output_SAM_or_BAM_on_data_10__bam_peak_2102	135	.	2.07514	15.39753	13.52517	85
chrXII	898288	899002	Filter_SAM_or_BAM__output_SAM_or_BAM_on_data_10__bam_peak_2107	127	.	1.98661	14.57921	12.72944	462
chrXII	899215	899733	Filter_SAM_or_BAM__output_SAM_or_BAM_on_data_10__bam_peak_2108	96	.	1.88840	11.37907	9.62996	361
chrXII	903863	904412	Filter_SAM_or_BAM__output_SAM_or_BAM_on_data_10__bam_peak_2109	237	.	2.50658	25.84854	23.75713	307
chrXII	919537	919860	Filter_SAM_or_BAM__output_SAM_or_BAM_on_data_10__bam_peak_2113	138	.	2.12746	15.77895	13.89556	210
chrXII	920021	921496	Filter_SAM_or_BAM__output_SAM_or_BAM_on_data_10__bam_peak_2114	319	.	2.80706	34.19437	31.99600	754
chrXII	930609	931529	Filter_SAM_or_BAM__output_SAM_or_BAM_on_data_10__bam_peak_2120	244	.	2.50159	26.58805	24.48587	344
chrXII	939552	940491	Filter_SAM_or_BAM__output_SAM_or_BAM_on_data_10__bam_peak_2124	169	.	2.26043	18.94129	16.97970	308
chrXII	951220	953180	Filter_SAM_or_BAM__output_SAM_or_BAM_on_data_10__bam_peak_2125	339	.	2.77006	36.12863	33.90966	997
chrXII	953359	953562	Filter_SAM_or_BAM__output_SAM_or_BAM_on_data_10__bam_peak_2126	223	.	2.38937	24.41674	22.34849	63
chrXII	962896	963133	Filter_SAM_or_BAM__output_SAM_or_BAM_on_data_10__bam_peak_2128	1219	.	4.61397	124.95309	121.99659	139
chrXII	975924	976114	Filter_SAM_or_BAM__output_SAM_or_BAM_on_data_10__bam_peak_2131	851	.	4.24014	87.74625	85.10963	101
chrXII	1002307	1002641	Filter_SAM_or_BAM__output_SAM_or_BAM_on_data_10__bam_peak_2136	83	.	1.83613	10.09626	8.39724	326
chrXII	1003551	1003765	Filter_SAM_or_BAM__output_SAM_or_BAM_on_data_10__bam_peak_2137	41	.	1.58719	5.58631	4.15502	259
chrXII	1018098	1018866	Filter_SAM_or_BAM__output_SAM_or_BAM_on_data_10__bam_peak_2144	262	.	2.61070	28.36777	26.24048	355
chrXII	1029164	1029789	Filter_SAM_or_BAM__output_SAM_or_BAM_on_data_10__bam_peak_2146	146	.	1.99037	16.57877	14.67419	309
chrXII	1030027	1030173	Filter_SAM_or_BAM__output_SAM_or_BAM_on_data_10__bam_peak_2147	156	.	2.16618	17.54065	15.61207	77
chrXII	1052029	1052224	Filter_SAM_or_BAM__output_SAM_or_BAM_on_data_10__bam_peak_2150	915	.	3.73453	94.26417	91.57706	94
chrXIII	19057	19446	Filter_SAM_or_BAM__output_SAM_or_BAM_on_data_10__bam_peak_2155	224	.	2.31195	24.56220	22.49156	891
chrXIII	23806	25770	Filter_SAM_or_BAM__output_SAM_or_BAM_on_data_10__bam_peak_2158	829	.	3.95959	85.54296	82.92442	1277
chrXIII	39627	39832	Filter_SAM_or_BAM__output_SAM_or_BAM_on_data_10__bam_peak_2163	38	.	1.53583	5.27839	3.87396	186
chrXIII	67732	67992	Filter_SAM_or_BAM__output_SAM_or_BAM_on_data_10__bam_peak_2171	118	.	1.93220	13.69421	11.87092	88
chrXIII	115936	116366	Filter_SAM_or_BAM__output_SAM_or_BAM_on_data_10__bam_peak_2182	68	.	1.64853	8.51218	6.88588	115
chrXIII	123258	123900	Filter_SAM_or_BAM__output_SAM_or_BAM_on_data_10__bam_peak_2185	198	.	2.20411	21.84059	19.81990	420
chrXIII	131754	131955	Filter_SAM_or_BAM__output_SAM_or_BAM_on_data_10__bam_peak_2190	1378	.	4.60926	141.02370	137.89510	110
chrXIII	146601	147234	Filter_SAM_or_BAM__output_SAM_or_BAM_on_data_10__bam_peak_2191	213	.	2.33916	23.43555	21.38476	548
chrXIII	159342	159778	Filter_SAM_or_BAM__output_SAM_or_BAM_on_data_10__bam_peak_2194	321	.	2.70328	34.38958	32.18915	161
chrXIII	161772	161784	Filter_SAM_or_BAM__output_SAM_or_BAM_on_data_10__bam_peak_2196	21	.	1.34509	3.33226	2.16221	7
chrXIII	162216	163539	Filter_SAM_or_BAM__output_SAM_or_BAM_on_data_10__bam_peak_2197	276	.	2.61593	29.81975	27.67285	417
chrXIII	163711	164222	Filter_SAM_or_BAM__output_SAM_or_BAM_on_data_10__bam_peak_2198	76	.	1.68790	9.27906	7.61499	274
chrXIII	168722	168971	Filter_SAM_or_BAM__output_SAM_or_BAM_on_data_10__bam_peak_2200	1402	.	5.00602	143.43468	140.27513	124
chrXIII	170514	171293	Filter_SAM_or_BAM__output_SAM_or_BAM_on_data_10__bam_peak_2201	150	.	2.04842	16.93752	15.02358	651
chrXIII	183836	184153	Filter_SAM_or_BAM__output_SAM_or_BAM_on_data_10__bam_peak_2203	1945	.	5.39810	198.46588	194.58388	97
chrXIII	195989	196249	Filter_SAM_or_BAM__output_SAM_or_BAM_on_data_10__bam_peak_2205	1500	.	5.35314	153.31969	150.03749	161
chrXIII	220186	220730	Filter_SAM_or_BAM__output_SAM_or_BAM_on_data_10__bam_peak_2212	169	.	2.14884	18.85997	16.90109	636
chrXIII	222980	223730	Filter_SAM_or_BAM__output_SAM_or_BAM_on_data_10__bam_peak_2215	214	.	2.27602	23.45637	21.40536	227
chrXIII	226045	226682	Filter_SAM_or_BAM__output_SAM_or_BAM_on_data_10__bam_peak_2216	162	.	2.14902	18.15460	16.21190	551
chrXIII	251805	252844	Filter_SAM_or_BAM__output_SAM_or_BAM_on_data_10__bam_peak_2226	191	.	2.26647	21.20834	19.19962	146
chrXIII	259069	259312	Filter_SAM_or_BAM__output_SAM_or_BAM_on_data_10__bam_peak_2229	1783	.	5.40633	182.05565	178.38779	119
chrXIII	288119	289695	Filter_SAM_or_BAM__output_SAM_or_BAM_on_data_10__bam_peak_2239	224	.	2.14417	24.50177	22.43222	1353
chrXIII	290740	290949	Filter_SAM_or_BAM__output_SAM_or_BAM_on_data_10__bam_peak_2240	1178	.	4.44376	120.71482	117.80145	99
chrXIII	297466	298765	Filter_SAM_or_BAM__output_SAM_or_BAM_on_data_10__bam_peak_2243	568	.	3.19221	59.23326	56.82160	330
chrXIII	301024	301655	Filter_SAM_or_BAM__output_SAM_or_BAM_on_data_10__bam_peak_2245	32	.	1.43904	4.57168	3.24112	661
chrXIII	321091	321285	Filter_SAM_or_BAM__output_SAM_or_BAM_on_data_10__bam_peak_2248	1255	.	4.25644	128.56129	125.56964	102
chrXIII	352187	352425	Filter_SAM_or_BAM__output_SAM_or_BAM_on_data_10__bam_peak_2252	852	.	3.83555	87.90202	85.26450	105
chrXIII	354481	354700	Filter_SAM_or_BAM__output_SAM_or_BAM_on_data_10__bam_peak_2253	88	.	1.84705	10.53216	8.81516	317
chrXIII	362925	363209	Filter_SAM_or_BAM__output_SAM_or_BAM_on_data_10__bam_peak_2254	1308	.	4.51717	133.94162	130.89433	150
chrXIII	372329	372576	Filter_SAM_or_BAM__output_SAM_or_BAM_on_data_10__bam_peak_2260	1223	.	4.18441	125.26007	122.30149	204
chrXIII	379209	379515	Filter_SAM_or_BAM__output_SAM_or_BAM_on_data_10__bam_peak_2261	856	.	3.76493	88.25824	85.61781	206
chrXIII	388768	390962	Filter_SAM_or_BAM__output_SAM_or_BAM_on_data_10__bam_peak_2266	868	.	4.13027	89.51656	86.86652	760
chrXIII	420476	420732	Filter_SAM_or_BAM__output_SAM_or_BAM_on_data_10__bam_peak_2268	1463	.	4.85032	149.59642	146.36113	137
chrXIII	454491	454634	Filter_SAM_or_BAM__output_SAM_or_BAM_on_data_10__bam_peak_2276	69	.	1.73722	8.53450	6.90742	37
chrXIII	463487	463786	Filter_SAM_or_BAM__output_SAM_or_BAM_on_data_10__bam_peak_2278	1281	.	5.16473	131.12660	128.10941	101
chrXIII	480555	480768	Filter_SAM_or_BAM__output_SAM_or_BAM_on_data_10__bam_peak_2282	1232	.	4.84332	126.18953	123.22184	116
chrXIII	484517	485295	Filter_SAM_or_BAM__output_SAM_or_BAM_on_data_10__bam_peak_2283	166	.	2.22807	18.61071	16.65669	399
chrXIII	485495	486105	Filter_SAM_or_BAM__output_SAM_or_BAM_on_data_10__bam_peak_2283	166	.	2.22807	18.61071	16.65669	399
chrXIII	499431	500663	Filter_SAM_or_BAM__output_SAM_or_BAM_on_data_10__bam_peak_2287	656	.	3.63058	68.12469	65.64354	138
chrXIII	504777	505084	Filter_SAM_or_BAM__output_SAM_or_BAM_on_data_10__bam_peak_2288	655	.	3.52819	68.05553	65.57543	136
chrXIII	511312	511873	Filter_SAM_or_BAM__output_SAM_or_BAM_on_data_10__bam_peak_2290	253	.	2.49652	27.45729	25.34275	212
chrXIII	550015	550789	Filter_SAM_or_BAM__output_SAM_or_BAM_on_data_10__bam_peak_2296	307	.	2.61475	32.95219	30.76769	612
chrXIII	552033	553118	Filter_SAM_or_BAM__output_SAM_or_BAM_on_data_10__bam_peak_2297	135	.	2.03098	15.45264	13.57823	712
chrXIII	554853	556425	Filter_SAM_or_BAM__output_SAM_or_BAM_on_data_10__bam_peak_2298	152	.	2.11838	17.20064	15.28026	98
chrXIII	557542	558031	Filter_SAM_or_BAM__output_SAM_or_BAM_on_data_10__bam_peak_2299	51	.	1.54568	6.62943	5.11531	151
chrXIII	572814	573009	Filter_SAM_or_BAM__output_SAM_or_BAM_on_data_10__bam_peak_2301	705	.	3.60257	73.06419	70.54665	94
chrXIII	586563	586830	Filter_SAM_or_BAM__output_SAM_or_BAM_on_data_10__bam_peak_2304	1114	.	4.49621	114.34250	111.48999	222
chrXIII	626239	626563	Filter_SAM_or_BAM__output_SAM_or_BAM_on_data_10__bam_peak_2311	145	.	2.02432	16.47492	14.57311	162
chrXIII	632342	634675	Filter_SAM_or_BAM__output_SAM_or_BAM_on_data_10__bam_peak_2313	397	.	2.94773	42.03795	39.76429	1704
chrXIII	651478	651902	Filter_SAM_or_BAM__output_SAM_or_BAM_on_data_10__bam_peak_2317	140	.	1.97857	15.92690	14.03960	228
chrXIII	652298	652859	Filter_SAM_or_BAM__output_SAM_or_BAM_on_data_10__bam_peak_2318	489	.	2.88389	51.26965	48.91936	334
chrXIII	665269	665408	Filter_SAM_or_BAM__output_SAM_or_BAM_on_data_10__bam_peak_2322	34	.	1.50837	4.84006	3.48184	86
chrXIII	667858	668077	Filter_SAM_or_BAM__output_SAM_or_BAM_on_data_10__bam_peak_2323	80	.	1.80570	9.71364	8.03020	389
chrXIII	671905	674491	Filter_SAM_or_BAM__output_SAM_or_BAM_on_data_10__bam_peak_2327	235	.	2.50203	25.62537	23.53748	1606
chrXIII	702075	702309	Filter_SAM_or_BAM__output_SAM_or_BAM_on_data_10__bam_peak_2332	104	.	1.96494	12.24095	10.46256	301
chrXIII	702985	703261	Filter_SAM_or_BAM__output_SAM_or_BAM_on_data_10__bam_peak_2333	46	.	1.62514	6.12756	4.65009	475
chrXIII	732845	733125	Filter_SAM_or_BAM__output_SAM_or_BAM_on_data_10__bam_peak_2338	49	.	1.61812	6.44549	4.94478	221
chrXIII	747855	748058	Filter_SAM_or_BAM__output_SAM_or_BAM_on_data_10__bam_peak_2341	1579	.	5.25207	161.30026	157.91739	91
chrXIII	753235	753870	Filter_SAM_or_BAM__output_SAM_or_BAM_on_data_10__bam_peak_2342	213	.	2.31816	23.38135	21.33146	206
chrXIII	759839	762008	Filter_SAM_or_BAM__output_SAM_or_BAM_on_data_10__bam_peak_2345	232	.	2.46217	25.29072	23.20797	1379
chrXIII	762608	762838	Filter_SAM_or_BAM__output_SAM_or_BAM_on_data_10__bam_peak_2346	142	.	2.11843	16.12324	14.23078	111
chrXIII	768312	768521	Filter_SAM_or_BAM__output_SAM_or_BAM_on_data_10__bam_peak_2347	1893	.	6.01091	193.11476	189.30916	107
chrXIII	799910	800249	Filter_SAM_or_BAM__output_SAM_or_BAM_on_data_10__bam_peak_2354	37	.	1.54003	5.14589	3.75527	201
chrXIII	808179	808436	Filter_SAM_or_BAM__output_SAM_or_BAM_on_data_10__bam_peak_2356	1709	.	5.57887	174.50270	170.94460	100
chrXIII	819473	819724	Filter_SAM_or_BAM__output_SAM_or_BAM_on_data_10__bam_peak_2361	123	.	1.98525	14.22096	12.38179	247
chrXIII	837826	838083	Filter_SAM_or_BAM__output_SAM_or_BAM_on_data_10__bam_peak_2364	1593	.	5.46294	162.75055	159.34731	128
chrXIII	859709	859944	Filter_SAM_or_BAM__output_SAM_or_BAM_on_data_10__bam_peak_2368	104	.	1.93034	12.18536	10.40955	316
chrXIII	879788	879973	Filter_SAM_or_BAM__output_SAM_or_BAM_on_data_10__bam_peak_2374	45	.	1.58122	6.04914	4.57930	324
chrXIII	887015	888690	Filter_SAM_or_BAM__output_SAM_or_BAM_on_data_10__bam_peak_2375	333	.	2.70748	35.59605	33.38238	1056
chrXIII	889268	889285	Filter_SAM_or_BAM__output_SAM_or_BAM_on_data_10__bam_peak_2376	58	.	1.64771	7.40513	5.83998	47
chrXIII	890797	891077	Filter_SAM_or_BAM__output_SAM_or_BAM_on_data_10__bam_peak_2378	92	.	1.81614	10.97981	9.24616	289
chrXIII	894852	895133	Filter_SAM_or_BAM__output_SAM_or_BAM_on_data_10__bam_peak_2380	126	.	2.01332	14.44536	12.60007	453
chrXIII	902166	902383	Filter_SAM_or_BAM__output_SAM_or_BAM_on_data_10__bam_peak_2382	39	.	1.51542	5.33688	3.92750	154
chrXIII	912891	913125	Filter_SAM_or_BAM__output_SAM_or_BAM_on_data_10__bam_peak_2385	69	.	1.62173	8.60079	6.96886	92
chrXIII	913287	914297	Filter_SAM_or_BAM__output_SAM_or_BAM_on_data_10__bam_peak_2386	257	.	2.58508	27.88757	25.76705	504
chrXIV	24606	27115	Filter_SAM_or_BAM__output_SAM_or_BAM_on_data_10__bam_peak_2388	166	.	2.21319	18.57046	16.61781	1101
chrXIV	56695	56890	Filter_SAM_or_BAM__output_SAM_or_BAM_on_data_10__bam_peak_2396	52	.	1.66245	6.78009	5.25669	196
chrXIV	61970	62654	Filter_SAM_or_BAM__output_SAM_or_BAM_on_data_10__bam_peak_2397	312	.	2.60149	33.40761	31.21785	206
chrXIV	63545	64397	Filter_SAM_or_BAM__output_SAM_or_BAM_on_data_10__bam_peak_2398	270	.	2.50579	29.17158	27.03357	239
chrXIV	65755	66231	Filter_SAM_or_BAM__output_SAM_or_BAM_on_data_10__bam_peak_2399	182	.	2.26709	20.19460	18.20638	239
chrXIV	88017	88705	Filter_SAM_or_BAM__output_SAM_or_BAM_on_data_10__bam_peak_2403	134	.	2.04480	15.33835	13.46749	204
chrXIV	89065	89634	Filter_SAM_or_BAM__output_SAM_or_BAM_on_data_10__bam_peak_2404	476	.	2.84420	49.98696	47.64639	438
chrXIV	96013	96432	Filter_SAM_or_BAM__output_SAM_or_BAM_on_data_10__bam_peak_2408	1564	.	4.64425	159.77258	156.40900	265
chrXIV	102651	102871	Filter_SAM_or_BAM__output_SAM_or_BAM_on_data_10__bam_peak_2409	1026	.	4.63904	105.42573	102.64922	96
chrXIV	104737	104974	Filter_SAM_or_BAM__output_SAM_or_BAM_on_data_10__bam_peak_2410	1022	.	4.08150	105.04442	102.27132	101
chrXIV	108685	109033	Filter_SAM_or_BAM__output_SAM_or_BAM_on_data_10__bam_peak_2414	97	.	1.89008	11.55191	9.79741	486
chrXIV	139911	140240	Filter_SAM_or_BAM__output_SAM_or_BAM_on_data_10__bam_peak_2424	65	.	1.69404	8.18029	6.57105	333
chrXIV	173853	174644	Filter_SAM_or_BAM__output_SAM_or_BAM_on_data_10__bam_peak_2428	180	.	2.19669	19.98424	18.00031	457
chrXIV	196625	197705	Filter_SAM_or_BAM__output_SAM_or_BAM_on_data_10__bam_peak_2438	229	.	2.46254	25.02845	22.95028	805
chrXIV	229870	230626	Filter_SAM_or_BAM__output_SAM_or_BAM_on_data_10__bam_peak_2444	259	.	2.52910	28.10590	25.98194	638
chrXIV	253284	254126	Filter_SAM_or_BAM__output_SAM_or_BAM_on_data_10__bam_peak_2451	232	.	2.49368	25.33315	23.24987	592
chrXIV	269320	269418	Filter_SAM_or_BAM__output_SAM_or_BAM_on_data_10__bam_peak_2459	51	.	1.64614	6.71678	5.19715	111
chrXIV	282469	283414	Filter_SAM_or_BAM__output_SAM_or_BAM_on_data_10__bam_peak_2462	211	.	2.41805	23.15528	21.10938	552
chrXIV	289824	290180	Filter_SAM_or_BAM__output_SAM_or_BAM_on_data_10__bam_peak_2464	66	.	1.75344	8.23762	6.62618	199
chrXIV	302683	303614	Filter_SAM_or_BAM__output_SAM_or_BAM_on_data_10__bam_peak_2468	526	.	3.09888	54.97991	52.60056	616
chrXIV	331442	332340	Filter_SAM_or_BAM__output_SAM_or_BAM_on_data_10__bam_peak_2472	167	.	2.17305	18.69868	16.74334	644
chrXIV	374774	375032	Filter_SAM_or_BAM__output_SAM_or_BAM_on_data_10__bam_peak_2477	695	.	3.70293	72.09417	69.58358	96
chrXIV	413691	414916	Filter_SAM_or_BAM__output_SAM_or_BAM_on_data_10__bam_peak_2486	204	.	2.39645	22.51167	20.47767	425
chrXIV	441440	441663	Filter_SAM_or_BAM__output_SAM_or_BAM_on_data_10__bam_peak_2494	79	.	1.82198	9.62373	7.94485	39
chrXIV	442900	443180	Filter_SAM_or_BAM__output_SAM_or_BAM_on_data_10__bam_peak_2495	845	.	3.78208	87.19625	84.56380	89
chrXIV	443405	444149	Filter_SAM_or_BAM__output_SAM_or_BAM_on_data_10__bam_peak_2496	134	.	2.08431	15.36256	13.49121	382
chrXIV	493943	494976	Filter_SAM_or_BAM__output_SAM_or_BAM_on_data_10__bam_peak_2507	298	.	2.60589	32.01260	29.83909	748
chrXIV	499654	500714	Filter_SAM_or_BAM__output_SAM_or_BAM_on_data_10__bam_peak_2508	743	.	3.61063	76.93529	74.38752	760
chrXIV	501523	502821	Filter_SAM_or_BAM__output_SAM_or_BAM_on_data_10__bam_peak_2509	247	.	2.48831	26.88175	24.77536	1017
chrXIV	505881	506471	Filter_SAM_or_BAM__output_SAM_or_BAM_on_data_10__bam_peak_2510	114	.	1.90467	13.27896	11.46776	308
chrXIV	506682	506972	Filter_SAM_or_BAM__output_SAM_or_BAM_on_data_10__bam_peak_2510	114	.	1.90467	13.27896	11.46776	308
chrXIV	517740	517841	Filter_SAM_or_BAM__output_SAM_or_BAM_on_data_10__bam_peak_2512	137	.	2.01247	15.64235	13.76283	107
chrXIV	517992	518631	Filter_SAM_or_BAM__output_SAM_or_BAM_on_data_10__bam_peak_2513	169	.	2.16727	18.90189	16.94198	99
chrXIV	547000	547375	Filter_SAM_or_BAM__output_SAM_or_BAM_on_data_10__bam_peak_2517	1962	.	6.05423	200.19470	196.28481	83
chrXIV	559912	560455	Filter_SAM_or_BAM__output_SAM_or_BAM_on_data_10__bam_peak_2519	84	.	1.76388	10.17342	8.47187	463
chrXIV	560639	560885	Filter_SAM_or_BAM__output_SAM_or_BAM_on_data_10__bam_peak_2520	1753	.	4.91516	178.93120	175.30678	121
chrXIV	568036	568274	Filter_SAM_or_BAM__output_SAM_or_BAM_on_data_10__bam_peak_2521	1356	.	4.75039	138.78972	135.68924	117
chrXIV	569769	570081	Filter_SAM_or_BAM__output_SAM_or_BAM_on_data_10__bam_peak_2522	1886	.	5.95899	192.49484	188.69830	173
chrXIV	575175	576101	Filter_SAM_or_BAM__output_SAM_or_BAM_on_data_10__bam_peak_2524	479	.	2.92030	50.29461	47.95182	561
chrXIV	576739	577596	Filter_SAM_or_BAM__output_SAM_or_BAM_on_data_10__bam_peak_2525	382	.	2.90983	40.49248	38.23277	531
chrXIV	585627	585928	Filter_SAM_or_BAM__output_SAM_or_BAM_on_data_10__bam_peak_2527	229	.	2.41495	25.04405	22.96562	178
chrXIV	586129	586511	Filter_SAM_or_BAM__output_SAM_or_BAM_on_data_10__bam_peak_2528	216	.	2.33090	23.75614	21.69948	148
chrXIV	602184	602473	Filter_SAM_or_BAM__output_SAM_or_BAM_on_data_10__bam_peak_2531	1497	.	4.90685	153.06635	149.78654	131
chrXIV	603764	604249	Filter_SAM_or_BAM__output_SAM_or_BAM_on_data_10__bam_peak_2532	119	.	2.00807	13.75365	11.92888	73
chrXIV	618600	619369	Filter_SAM_or_BAM__output_SAM_or_BAM_on_data_10__bam_peak_2533	323	.	2.70278	34.53817	32.33609	472
chrXIV	631758	632005	Filter_SAM_or_BAM__output_SAM_or_BAM_on_data_10__bam_peak_2536	1654	.	5.07498	168.93640	165.45197	122
chrXIV	632509	632741	Filter_SAM_or_BAM__output_SAM_or_BAM_on_data_10__bam_peak_2537	1518	.	4.94077	155.16023	151.85515	103
chrXIV	655823	657233	Filter_SAM_or_BAM__output_SAM_or_BAM_on_data_10__bam_peak_2546	204	.	2.36676	22.48118	20.44765	268
chrXIV	654764	655539	Filter_SAM_or_BAM__output_SAM_or_BAM_on_data_10__bam_peak_2546	204	.	2.36676	22.48118	20.44765	268
chrXIV	657453	659367	Filter_SAM_or_BAM__output_SAM_or_BAM_on_data_10__bam_peak_2547	189	.	2.19216	20.95554	18.95163	3491
chrXIV	659722	661292	Filter_SAM_or_BAM__output_SAM_or_BAM_on_data_10__bam_peak_2547	189	.	2.19216	20.95554	18.95163	3491
chrXIV	663240	663582	Filter_SAM_or_BAM__output_SAM_or_BAM_on_data_10__bam_peak_2548	166	.	2.13825	18.55767	16.60591	500
chrXIV	721225	721411	Filter_SAM_or_BAM__output_SAM_or_BAM_on_data_10__bam_peak_2556	73	.	1.75755	9.00401	7.35331	100
chrXIV	721576	721763	Filter_SAM_or_BAM__output_SAM_or_BAM_on_data_10__bam_peak_2557	108	.	1.98359	12.68944	10.89674	118
chrXIV	722396	722717	Filter_SAM_or_BAM__output_SAM_or_BAM_on_data_10__bam_peak_2559	148	.	2.17178	16.80712	14.89656	160
chrXIV	726073	726309	Filter_SAM_or_BAM__output_SAM_or_BAM_on_data_10__bam_peak_2560	1023	.	4.19266	105.07553	102.30226	112
chrXIV	732015	732211	Filter_SAM_or_BAM__output_SAM_or_BAM_on_data_10__bam_peak_2561	41	.	1.57166	5.60425	4.17174	131
chrXIV	755857	755955	Filter_SAM_or_BAM__output_SAM_or_BAM_on_data_10__bam_peak_2566	50	.	1.63512	6.57455	5.06603	185
chrXIV	756171	756579	Filter_SAM_or_BAM__output_SAM_or_BAM_on_data_10__bam_peak_2567	71	.	1.78766	8.82249	7.17972	56
chrXIV	756878	757262	Filter_SAM_or_BAM__output_SAM_or_BAM_on_data_10__bam_peak_2568	82	.	1.84675	9.90851	8.21713	1003
chrXIV	757650	758026	Filter_SAM_or_BAM__output_SAM_or_BAM_on_data_10__bam_peak_2568	82	.	1.84675	9.90851	8.21713	1003
chrXV	19472	20733	Filter_SAM_or_BAM__output_SAM_or_BAM_on_data_10__bam_peak_2570	240	.	2.53234	26.18418	24.08816	427
chrXV	20928	21174	Filter_SAM_or_BAM__output_SAM_or_BAM_on_data_10__bam_peak_2570	240	.	2.53234	26.18418	24.08816	427
chrXV	28787	29109	Filter_SAM_or_BAM__output_SAM_or_BAM_on_data_10__bam_peak_2571	531	.	3.33571	55.48391	53.10052	84
chrXV	29282	30885	Filter_SAM_or_BAM__output_SAM_or_BAM_on_data_10__bam_peak_2572	302	.	2.74797	32.38435	30.20627	615
chrXV	31104	32184	Filter_SAM_or_BAM__output_SAM_or_BAM_on_data_10__bam_peak_2573	135	.	1.90982	15.40357	13.53107	109
chrXV	32329	32387	Filter_SAM_or_BAM__output_SAM_or_BAM_on_data_10__bam_peak_2574	74	.	1.75877	9.08133	7.42786	304
chrXV	32607	32728	Filter_SAM_or_BAM__output_SAM_or_BAM_on_data_10__bam_peak_2574	74	.	1.75877	9.08133	7.42786	304
chrXV	32888	33173	Filter_SAM_or_BAM__output_SAM_or_BAM_on_data_10__bam_peak_2575	72	.	1.76434	8.92407	7.27645	170
chrXV	80505	81547	Filter_SAM_or_BAM__output_SAM_or_BAM_on_data_10__bam_peak_2589	416	.	2.91808	43.91952	41.62874	377
chrXV	82084	82405	Filter_SAM_or_BAM__output_SAM_or_BAM_on_data_10__bam_peak_2590	116	.	1.89739	13.51872	11.69987	627
chrXV	87859	88315	Filter_SAM_or_BAM__output_SAM_or_BAM_on_data_10__bam_peak_2592	99	.	1.78769	11.68966	9.92984	87
chrXV	91889	92426	Filter_SAM_or_BAM__output_SAM_or_BAM_on_data_10__bam_peak_2595	332	.	2.76026	35.42607	33.21450	426
chrXV	93253	94143	Filter_SAM_or_BAM__output_SAM_or_BAM_on_data_10__bam_peak_2596	479	.	3.06840	50.29089	47.94813	375
chrXV	110285	110669	Filter_SAM_or_BAM__output_SAM_or_BAM_on_data_10__bam_peak_2600	681	.	3.66216	70.61026	68.11036	256
chrXV	110862	111117	Filter_SAM_or_BAM__output_SAM_or_BAM_on_data_10__bam_peak_2601	1673	.	4.87185	170.84142	167.33086	148
chrXV	113719	113896	Filter_SAM_or_BAM__output_SAM_or_BAM_on_data_10__bam_peak_2602	1188	.	4.24743	121.73433	118.81005	94
chrXV	114426	114548	Filter_SAM_or_BAM__output_SAM_or_BAM_on_data_10__bam_peak_2603	97	.	1.89053	11.48560	9.73321	106
chrXV	159231	160634	Filter_SAM_or_BAM__output_SAM_or_BAM_on_data_10__bam_peak_2609	1745	.	5.05179	178.14050	174.53076	556
chrXV	217322	218460	Filter_SAM_or_BAM__output_SAM_or_BAM_on_data_10__bam_peak_2622	232	.	2.43756	25.35291	23.26939	903
chrXV	219739	220218	Filter_SAM_or_BAM__output_SAM_or_BAM_on_data_10__bam_peak_2623	47	.	1.54894	6.23092	4.74656	428
chrXV	226553	226780	Filter_SAM_or_BAM__output_SAM_or_BAM_on_data_10__bam_peak_2624	1869	.	5.40310	190.67523	186.90332	96
chrXV	228235	228466	Filter_SAM_or_BAM__output_SAM_or_BAM_on_data_10__bam_peak_2625	1173	.	4.10471	120.27867	117.36967	127
chrXV	252926	253596	Filter_SAM_or_BAM__output_SAM_or_BAM_on_data_10__bam_peak_2632	317	.	2.66679	33.92540	31.73004	465
chrXV	254312	254702	Filter_SAM_or_BAM__output_SAM_or_BAM_on_data_10__bam_peak_2633	282	.	2.60195	30.43929	28.28466	205
chrXV	255622	255898	Filter_SAM_or_BAM__output_SAM_or_BAM_on_data_10__bam_peak_2634	58	.	1.67905	7.45007	5.88278	340
chrXV	274577	274835	Filter_SAM_or_BAM__output_SAM_or_BAM_on_data_10__bam_peak_2641	1469	.	4.27661	150.15225	146.91026	91
chrXV	282073	282294	Filter_SAM_or_BAM__output_SAM_or_BAM_on_data_10__bam_peak_2642	1671	.	4.68971	170.62576	167.11958	113
chrXV	286527	287805	Filter_SAM_or_BAM__output_SAM_or_BAM_on_data_10__bam_peak_2643	159	.	2.14283	17.83999	15.90489	880
chrXV	288092	288369	Filter_SAM_or_BAM__output_SAM_or_BAM_on_data_10__bam_peak_2644	1277	.	4.69174	130.76352	127.74960	133
chrXV	301006	301282	Filter_SAM_or_BAM__output_SAM_or_BAM_on_data_10__bam_peak_2646	1927	.	5.34246	196.55447	192.70074	109
chrXV	305406	305680	Filter_SAM_or_BAM__output_SAM_or_BAM_on_data_10__bam_peak_2648	94	.	1.85253	11.23925	9.49587	340
chrXV	315974	316179	Filter_SAM_or_BAM__output_SAM_or_BAM_on_data_10__bam_peak_2654	64	.	1.72901	8.07943	6.47540	195
chrXV	328225	328577	Filter_SAM_or_BAM__output_SAM_or_BAM_on_data_10__bam_peak_2659	28	.	1.44646	4.17107	2.88678	10
chrXV	338947	339216	Filter_SAM_or_BAM__output_SAM_or_BAM_on_data_10__bam_peak_2660	56	.	1.62647	7.19139	5.64008	305
chrXV	340230	340430	Filter_SAM_or_BAM__output_SAM_or_BAM_on_data_10__bam_peak_2661	1412	.	4.66336	144.38210	141.20943	114
chrXV	353982	354220	Filter_SAM_or_BAM__output_SAM_or_BAM_on_data_10__bam_peak_2664	1054	.	3.92438	108.20316	105.40424	110
chrXV	379812	380021	Filter_SAM_or_BAM__output_SAM_or_BAM_on_data_10__bam_peak_2671	22	.	1.41060	3.43715	2.25043	27
chrXV	380283	380350	Filter_SAM_or_BAM__output_SAM_or_BAM_on_data_10__bam_peak_2672	47	.	1.62275	6.18919	4.70756	173
chrXV	382370	382750	Filter_SAM_or_BAM__output_SAM_or_BAM_on_data_10__bam_peak_2673	110	.	1.98143	12.82312	11.02662	1104
chrXV	407697	408078	Filter_SAM_or_BAM__output_SAM_or_BAM_on_data_10__bam_peak_2676	362	.	2.67569	38.49543	36.25424	162
chrXV	409499	409708	Filter_SAM_or_BAM__output_SAM_or_BAM_on_data_10__bam_peak_2677	25	.	1.43982	3.73858	2.50839	439
chrXV	438580	438976	Filter_SAM_or_BAM__output_SAM_or_BAM_on_data_10__bam_peak_2688	999	.	3.78078	102.68349	99.93038	90
chrXV	444660	446165	Filter_SAM_or_BAM__output_SAM_or_BAM_on_data_10__bam_peak_2692	995	.	4.13422	102.27565	99.52563	786
chrXV	464343	464606	Filter_SAM_or_BAM__output_SAM_or_BAM_on_data_10__bam_peak_2696	1803	.	5.55827	184.03603	180.34488	137
chrXV	480751	481163	Filter_SAM_or_BAM__output_SAM_or_BAM_on_data_10__bam_peak_2699	83	.	1.75507	10.08580	8.38720	598
chrXV	481366	481561	Filter_SAM_or_BAM__output_SAM_or_BAM_on_data_10__bam_peak_2699	83	.	1.75507	10.08580	8.38720	598
chrXV	487364	487602	Filter_SAM_or_BAM__output_SAM_or_BAM_on_data_10__bam_peak_2702	1436	.	4.67798	146.82384	143.62161	108
chrXV	506037	506713	Filter_SAM_or_BAM__output_SAM_or_BAM_on_data_10__bam_peak_2704	280	.	2.55481	30.20097	28.04914	421
chrXV	552228	552655	Filter_SAM_or_BAM__output_SAM_or_BAM_on_data_10__bam_peak_2715	57	.	1.69901	7.29817	5.73890	355
chrXV	571897	572102	Filter_SAM_or_BAM__output_SAM_or_BAM_on_data_10__bam_peak_2717	1248	.	4.64814	127.87555	124.89087	99
chrXV	581097	581320	Filter_SAM_or_BAM__output_SAM_or_BAM_on_data_10__bam_peak_2719	48	.	1.63992	6.35426	4.85922	137
chrXV	594293	594505	Filter_SAM_or_BAM__output_SAM_or_BAM_on_data_10__bam_peak_2726	1772	.	5.76297	180.87967	177.22801	99
chrXV	613276	613694	Filter_SAM_or_BAM__output_SAM_or_BAM_on_data_10__bam_peak_2729	46	.	1.57941	6.14760	4.66839	132
chrXV	620828	621342	Filter_SAM_or_BAM__output_SAM_or_BAM_on_data_10__bam_peak_2733	126	.	2.06836	14.44959	12.60332	862
chrXV	621995	622379	Filter_SAM_or_BAM__output_SAM_or_BAM_on_data_10__bam_peak_2735	135	.	2.11268	15.44213	13.56805	1389
chrXV	623087	623326	Filter_SAM_or_BAM__output_SAM_or_BAM_on_data_10__bam_peak_2735	135	.	2.11268	15.44213	13.56805	1389
chrXV	623531	624192	Filter_SAM_or_BAM__output_SAM_or_BAM_on_data_10__bam_peak_2736	104	.	1.96494	12.24095	10.46256	338
chrXV	648796	649010	Filter_SAM_or_BAM__output_SAM_or_BAM_on_data_10__bam_peak_2739	66	.	1.74063	8.29609	6.68169	149
chrXV	663759	663980	Filter_SAM_or_BAM__output_SAM_or_BAM_on_data_10__bam_peak_2746	999	.	3.78078	102.68349	99.93038	92
chrXV	677319	677762	Filter_SAM_or_BAM__output_SAM_or_BAM_on_data_10__bam_peak_2749	103	.	1.91727	12.13236	10.35775	415
chrXV	677974	678485	Filter_SAM_or_BAM__output_SAM_or_BAM_on_data_10__bam_peak_2750	176	.	2.28436	19.57885	17.60404	284
chrXV	710113	710320	Filter_SAM_or_BAM__output_SAM_or_BAM_on_data_10__bam_peak_2759	1763	.	5.63492	180.03174	176.39258	101
chrXV	722996	724884	Filter_SAM_or_BAM__output_SAM_or_BAM_on_data_10__bam_peak_2764	310	.	2.77752	33.28477	31.09632	1725
chrXV	758893	759439	Filter_SAM_or_BAM__output_SAM_or_BAM_on_data_10__bam_peak_2769	272	.	2.50301	29.39040	27.24923	297
chrXV	778572	779137	Filter_SAM_or_BAM__output_SAM_or_BAM_on_data_10__bam_peak_2779	320	.	2.69838	34.28564	32.08634	96
chrXV	780026	780986	Filter_SAM_or_BAM__output_SAM_or_BAM_on_data_10__bam_peak_2780	1176	.	4.72931	120.51910	117.60757	537
chrXV	797685	798332	Filter_SAM_or_BAM__output_SAM_or_BAM_on_data_10__bam_peak_2786	147	.	2.02418	16.64770	14.74172	124
chrXV	828085	828364	Filter_SAM_or_BAM__output_SAM_or_BAM_on_data_10__bam_peak_2791	67	.	1.72118	8.41572	6.79415	159
chrXV	832291	832688	Filter_SAM_or_BAM__output_SAM_or_BAM_on_data_10__bam_peak_2796	490	.	3.06721	51.43144	49.07994	219
chrXV	854115	854376	Filter_SAM_or_BAM__output_SAM_or_BAM_on_data_10__bam_peak_2800	2613	.	6.88414	266.06644	261.37546	124
chrXV	867341	867860	Filter_SAM_or_BAM__output_SAM_or_BAM_on_data_10__bam_peak_2805	128	.	2.00301	14.69839	12.84552	298
chrXV	877194	877671	Filter_SAM_or_BAM__output_SAM_or_BAM_on_data_10__bam_peak_2806	179	.	2.07539	19.97038	17.98660	364
chrXV	881533	881734	Filter_SAM_or_BAM__output_SAM_or_BAM_on_data_10__bam_peak_2807	58	.	1.66823	7.45204	5.88442	265
chrXV	883012	883436	Filter_SAM_or_BAM__output_SAM_or_BAM_on_data_10__bam_peak_2808	112	.	1.85768	13.06603	11.26137	704
chrXV	883675	883969	Filter_SAM_or_BAM__output_SAM_or_BAM_on_data_10__bam_peak_2808	112	.	1.85768	13.06603	11.26137	704
chrXV	889931	890158	Filter_SAM_or_BAM__output_SAM_or_BAM_on_data_10__bam_peak_2809	52	.	1.65798	6.82121	5.29327	421
chrXV	890807	890862	Filter_SAM_or_BAM__output_SAM_or_BAM_on_data_10__bam_peak_2810	17	.	1.30402	2.78633	1.70144	42
chrXV	891078	891142	Filter_SAM_or_BAM__output_SAM_or_BAM_on_data_10__bam_peak_2811	30	.	1.43588	4.36945	3.06159	218
chrXV	897037	897786	Filter_SAM_or_BAM__output_SAM_or_BAM_on_data_10__bam_peak_2813	56	.	1.62453	7.20839	5.65606	477
chrXV	900301	900748	Filter_SAM_or_BAM__output_SAM_or_BAM_on_data_10__bam_peak_2814	228	.	2.33969	24.90485	22.82846	204
chrXV	963114	963196	Filter_SAM_or_BAM__output_SAM_or_BAM_on_data_10__bam_peak_2832	89	.	1.88301	10.64136	8.92032	266
chrXV	963423	963577	Filter_SAM_or_BAM__output_SAM_or_BAM_on_data_10__bam_peak_2833	39	.	1.56681	5.30725	3.90058	134
chrXV	976250	976574	Filter_SAM_or_BAM__output_SAM_or_BAM_on_data_10__bam_peak_2836	1245	.	4.18132	127.48708	124.50626	191
chrXV	977689	977958	Filter_SAM_or_BAM__output_SAM_or_BAM_on_data_10__bam_peak_2837	40	.	1.53451	5.47975	4.05680	25
chrXV	980586	980848	Filter_SAM_or_BAM__output_SAM_or_BAM_on_data_10__bam_peak_2838	1928	.	5.94825	196.74179	192.88600	138
chrXV	1011386	1011579	Filter_SAM_or_BAM__output_SAM_or_BAM_on_data_10__bam_peak_2842	50	.	1.59740	6.51658	5.01164	221
chrXV	1015555	1016061	Filter_SAM_or_BAM__output_SAM_or_BAM_on_data_10__bam_peak_2843	40	.	1.57315	5.50169	4.07686	449
chrXV	1016242	1016404	Filter_SAM_or_BAM__output_SAM_or_BAM_on_data_10__bam_peak_2844	95	.	1.84689	11.28557	9.54050	648
chrXV	1028168	1028604	Filter_SAM_or_BAM__output_SAM_or_BAM_on_data_10__bam_peak_2846	700	.	3.42745	72.59414	70.07986	105
chrXV	1029652	1029891	Filter_SAM_or_BAM__output_SAM_or_BAM_on_data_10__bam_peak_2848	92	.	1.84258	10.94237	9.20981	86
chrXV	1041725	1042862	Filter_SAM_or_BAM__output_SAM_or_BAM_on_data_10__bam_peak_2854	201	.	2.24282	22.20494	20.17674	679
chrXV	1059540	1060122	Filter_SAM_or_BAM__output_SAM_or_BAM_on_data_10__bam_peak_2858	531	.	3.09917	55.58096	53.19674	413
chrXV	1060358	1061047	Filter_SAM_or_BAM__output_SAM_or_BAM_on_data_10__bam_peak_2859	554	.	3.25474	57.89428	55.49234	228
chrXVI	23189	23683	Filter_SAM_or_BAM__output_SAM_or_BAM_on_data_10__bam_peak_2862	137	.	2.09748	15.67644	13.79621	1432
chrXVI	23940	24568	Filter_SAM_or_BAM__output_SAM_or_BAM_on_data_10__bam_peak_2862	137	.	2.09748	15.67644	13.79621	1432
chrXVI	55987	56371	Filter_SAM_or_BAM__output_SAM_or_BAM_on_data_10__bam_peak_2870	1167	.	4.59811	119.65630	116.75396	283
chrXVI	74252	74714	Filter_SAM_or_BAM__output_SAM_or_BAM_on_data_10__bam_peak_2875	226	.	2.39285	24.73903	22.66532	132
chrXVI	75428	76218	Filter_SAM_or_BAM__output_SAM_or_BAM_on_data_10__bam_peak_2876	320	.	2.52478	34.22092	32.02229	260
chrXVI	84873	85016	Filter_SAM_or_BAM__output_SAM_or_BAM_on_data_10__bam_peak_2880	39	.	1.52846	5.33026	3.92173	187
chrXVI	96509	97412	Filter_SAM_or_BAM__output_SAM_or_BAM_on_data_10__bam_peak_2882	72	.	1.74766	8.91704	7.27003	42
chrXVI	97991	98381	Filter_SAM_or_BAM__output_SAM_or_BAM_on_data_10__bam_peak_2883	150	.	2.13702	16.93461	15.02087	192
chrXVI	108788	109798	Filter_SAM_or_BAM__output_SAM_or_BAM_on_data_10__bam_peak_2887	467	.	3.20196	49.11050	46.77740	241
chrXVI	110030	114473	Filter_SAM_or_BAM__output_SAM_or_BAM_on_data_10__bam_peak_2887	467	.	3.20196	49.11050	46.77740	241
chrXVI	122450	122775	Filter_SAM_or_BAM__output_SAM_or_BAM_on_data_10__bam_peak_2888	85	.	1.85433	10.29451	8.58720	124
chrXVI	124141	124325	Filter_SAM_or_BAM__output_SAM_or_BAM_on_data_10__bam_peak_2891	74	.	1.80243	9.08885	7.43284	119
chrXVI	133236	133508	Filter_SAM_or_BAM__output_SAM_or_BAM_on_data_10__bam_peak_2895	93	.	1.90585	11.04851	9.31141	562
chrXVI	134256	134503	Filter_SAM_or_BAM__output_SAM_or_BAM_on_data_10__bam_peak_2895	93	.	1.90585	11.04851	9.31141	562
chrXVI	134704	135320	Filter_SAM_or_BAM__output_SAM_or_BAM_on_data_10__bam_peak_2896	159	.	2.12857	17.87862	15.94222	626
chrXVI	165236	165549	Filter_SAM_or_BAM__output_SAM_or_BAM_on_data_10__bam_peak_2903	66	.	1.75699	8.28523	6.67113	304
chrXVI	173142	173955	Filter_SAM_or_BAM__output_SAM_or_BAM_on_data_10__bam_peak_2904	361	.	2.94003	38.39828	36.15787	503
chrXVI	185534	185843	Filter_SAM_or_BAM__output_SAM_or_BAM_on_data_10__bam_peak_2905	55	.	1.68424	7.05668	5.51287	405
chrXVI	210130	210332	Filter_SAM_or_BAM__output_SAM_or_BAM_on_data_10__bam_peak_2912	1392	.	5.01843	142.36986	139.22426	96
chrXVI	228751	228763	Filter_SAM_or_BAM__output_SAM_or_BAM_on_data_10__bam_peak_2913	35	.	1.53475	4.86461	3.50090	56
chrXVI	229010	229012	Filter_SAM_or_BAM__output_SAM_or_BAM_on_data_10__bam_peak_2914	55	.	1.68317	7.04306	5.50223	74
chrXVI	248021	248343	Filter_SAM_or_BAM__output_SAM_or_BAM_on_data_10__bam_peak_2918	93	.	1.90585	11.04851	9.31141	950
chrXVI	280733	281430	Filter_SAM_or_BAM__output_SAM_or_BAM_on_data_10__bam_peak_2927	123	.	1.90191	14.19766	12.35908	139
chrXVI	282481	282967	Filter_SAM_or_BAM__output_SAM_or_BAM_on_data_10__bam_peak_2928	448	.	3.11305	47.17728	44.86012	347
chrXVI	297562	298291	Filter_SAM_or_BAM__output_SAM_or_BAM_on_data_10__bam_peak_2932	370	.	2.82928	39.26647	37.01826	291
chrXVI	303264	304153	Filter_SAM_or_BAM__output_SAM_or_BAM_on_data_10__bam_peak_2935	705	.	3.60080	73.01844	70.50194	352
chrXVI	308840	309352	Filter_SAM_or_BAM__output_SAM_or_BAM_on_data_10__bam_peak_2939	74	.	1.80243	9.08885	7.43284	437
chrXVI	338790	339022	Filter_SAM_or_BAM__output_SAM_or_BAM_on_data_10__bam_peak_2944	2299	.	6.21094	234.22662	229.92328	122
chrXVI	340402	340462	Filter_SAM_or_BAM__output_SAM_or_BAM_on_data_10__bam_peak_2945	86	.	1.75245	10.33429	8.62546	139
chrXVI	353041	353368	Filter_SAM_or_BAM__output_SAM_or_BAM_on_data_10__bam_peak_2949	74	.	1.80243	9.08885	7.43284	177
chrXVI	372462	372877	Filter_SAM_or_BAM__output_SAM_or_BAM_on_data_10__bam_peak_2954	50	.	1.58816	6.55575	5.04823	320
chrXVI	405084	406305	Filter_SAM_or_BAM__output_SAM_or_BAM_on_data_10__bam_peak_2967	427	.	2.69321	45.08471	42.78420	393
chrXVI	407069	407517	Filter_SAM_or_BAM__output_SAM_or_BAM_on_data_10__bam_peak_2968	242	.	2.29381	26.39361	24.29417	356
chrXVI	432603	434115	Filter_SAM_or_BAM__output_SAM_or_BAM_on_data_10__bam_peak_2971	290	.	2.35779	31.20380	29.03957	539
chrXVI	435848	436071	Filter_SAM_or_BAM__output_SAM_or_BAM_on_data_10__bam_peak_2972	1402	.	4.55406	143.41470	140.25542	95
chrXVI	452364	452670	Filter_SAM_or_BAM__output_SAM_or_BAM_on_data_10__bam_peak_2975	52	.	1.61405	6.79063	5.26679	570
chrXVI	460906	461123	Filter_SAM_or_BAM__output_SAM_or_BAM_on_data_10__bam_peak_2977	131	.	2.07247	14.98030	13.11927	181
chrXVI	465066	465335	Filter_SAM_or_BAM__output_SAM_or_BAM_on_data_10__bam_peak_2980	103	.	1.94041	12.10740	10.33367	422
chrXVI	481451	481804	Filter_SAM_or_BAM__output_SAM_or_BAM_on_data_10__bam_peak_2981	87	.	1.73417	10.41510	8.70366	95
chrXVI	498383	498582	Filter_SAM_or_BAM__output_SAM_or_BAM_on_data_10__bam_peak_2989	70	.	1.72482	8.63568	7.00249	329
chrXVI	560143	560385	Filter_SAM_or_BAM__output_SAM_or_BAM_on_data_10__bam_peak_3006	1460	.	4.81879	149.29672	146.06487	124
chrXVI	572172	572491	Filter_SAM_or_BAM__output_SAM_or_BAM_on_data_10__bam_peak_3008	2899	.	7.42763	295.11414	289.94427	138
chrXVI	581979	582201	Filter_SAM_or_BAM__output_SAM_or_BAM_on_data_10__bam_peak_3014	1150	.	4.08538	117.92882	115.04240	99
chrXVI	611356	611563	Filter_SAM_or_BAM__output_SAM_or_BAM_on_data_10__bam_peak_3019	65	.	1.74393	8.11013	6.50430	155
chrXVI	622474	622717	Filter_SAM_or_BAM__output_SAM_or_BAM_on_data_10__bam_peak_3021	1048	.	4.31589	107.59552	104.80164	140
chrXVI	624064	624218	Filter_SAM_or_BAM__output_SAM_or_BAM_on_data_10__bam_peak_3022	50	.	1.63396	6.51322	5.00866	122
chrXVI	642310	643321	Filter_SAM_or_BAM__output_SAM_or_BAM_on_data_10__bam_peak_3029	403	.	2.81747	42.58853	40.31014	379
chrXVI	644469	644775	Filter_SAM_or_BAM__output_SAM_or_BAM_on_data_10__bam_peak_3030	111	.	1.95536	12.90095	11.10100	769
chrXVI	645417	645669	Filter_SAM_or_BAM__output_SAM_or_BAM_on_data_10__bam_peak_3031	182	.	2.18427	20.27035	18.28044	131
chrXVI	645916	646741	Filter_SAM_or_BAM__output_SAM_or_BAM_on_data_10__bam_peak_3032	595	.	3.46291	62.02442	59.59126	178
chrXVI	649130	649552	Filter_SAM_or_BAM__output_SAM_or_BAM_on_data_10__bam_peak_3033	79	.	1.80765	9.61334	7.93493	315
chrXVI	654314	655025	Filter_SAM_or_BAM__output_SAM_or_BAM_on_data_10__bam_peak_3036	328	.	2.69619	35.03179	32.82441	452
chrXVI	677732	677828	Filter_SAM_or_BAM__output_SAM_or_BAM_on_data_10__bam_peak_3039	85	.	1.82205	10.21988	8.51544	55
chrXVI	689492	689778	Filter_SAM_or_BAM__output_SAM_or_BAM_on_data_10__bam_peak_3042	2380	.	6.25228	242.44922	238.05309	111
chrXVI	692832	694812	Filter_SAM_or_BAM__output_SAM_or_BAM_on_data_10__bam_peak_3043	187	.	2.10782	20.78320	18.78279	625
chrXVI	701865	702310	Filter_SAM_or_BAM__output_SAM_or_BAM_on_data_10__bam_peak_3045	491	.	3.32415	51.50168	49.14959	107
chrXVI	718573	718597	Filter_SAM_or_BAM__output_SAM_or_BAM_on_data_10__bam_peak_3047	45	.	1.55079	6.03150	4.56314	49
chrXVI	718879	719344	Filter_SAM_or_BAM__output_SAM_or_BAM_on_data_10__bam_peak_3048	171	.	2.14912	19.06777	17.10419	115
chrXVI	744194	744398	Filter_SAM_or_BAM__output_SAM_or_BAM_on_data_10__bam_peak_3051	1528	.	4.98547	156.19508	152.87679	94
chrXVI	752745	752885	Filter_SAM_or_BAM__output_SAM_or_BAM_on_data_10__bam_peak_3053	88	.	1.83805	10.59927	8.87991	66
chrXVI	769136	769398	Filter_SAM_or_BAM__output_SAM_or_BAM_on_data_10__bam_peak_3056	1582	.	5.46290	161.59996	158.21283	182
chrXVI	775713	775948	Filter_SAM_or_BAM__output_SAM_or_BAM_on_data_10__bam_peak_3057	1599	.	5.22286	163.38608	159.97498	98
chrXVI	786122	787443	Filter_SAM_or_BAM__output_SAM_or_BAM_on_data_10__bam_peak_3058	406	.	2.90517	42.90251	40.62126	1018
chrXVI	794976	795772	Filter_SAM_or_BAM__output_SAM_or_BAM_on_data_10__bam_peak_3060	237	.	2.43968	25.79063	23.70020	663
chrXVI	796037	796116	Filter_SAM_or_BAM__output_SAM_or_BAM_on_data_10__bam_peak_3061	40	.	1.53451	5.47975	4.05680	72
chrXVI	810571	810789	Filter_SAM_or_BAM__output_SAM_or_BAM_on_data_10__bam_peak_3063	1687	.	5.43614	172.30928	168.77803	113
chrXVI	810950	811495	Filter_SAM_or_BAM__output_SAM_or_BAM_on_data_10__bam_peak_3064	76	.	1.71997	9.33550	7.66936	146
chrXVI	811691	812022	Filter_SAM_or_BAM__output_SAM_or_BAM_on_data_10__bam_peak_3064	76	.	1.71997	9.33550	7.66936	146
chrXVI	819469	819656	Filter_SAM_or_BAM__output_SAM_or_BAM_on_data_10__bam_peak_3066	1560	.	5.00860	159.37486	156.01628	104
chrXVI	821752	822058	Filter_SAM_or_BAM__output_SAM_or_BAM_on_data_10__bam_peak_3068	188	.	2.20124	20.81960	18.81805	74
chrXVI	822658	824302	Filter_SAM_or_BAM__output_SAM_or_BAM_on_data_10__bam_peak_3069	273	.	2.49696	29.53762	27.39457	892
chrXVI	829992	830438	Filter_SAM_or_BAM__output_SAM_or_BAM_on_data_10__bam_peak_3070	143	.	2.06407	16.22515	14.32982	108
chrXVI	856806	857027	Filter_SAM_or_BAM__output_SAM_or_BAM_on_data_10__bam_peak_3074	2259	.	7.03243	230.20940	225.94855	102
chrXVI	860280	860606	Filter_SAM_or_BAM__output_SAM_or_BAM_on_data_10__bam_peak_3076	2044	.	5.79733	208.51901	204.49831	122
chrXVI	880232	880456	Filter_SAM_or_BAM__output_SAM_or_BAM_on_data_10__bam_peak_3081	1186	.	4.22415	121.58174	118.65905	105
chrXVI	897988	898176	Filter_SAM_or_BAM__output_SAM_or_BAM_on_data_10__bam_peak_3086	136	.	2.09870	15.50473	13.62895	889
