# Supplementary material for: The Shu complex interacts with the replicative helicase to prevent mutations and aberrant recombination
Source: EMBO J. 2025 Jan 21;44(5):1512–39. doi: 10.1038/s44318-025-00365-9 (PMC11876325; doi:10.1038/s44318-025-00365-9)
Supplement: Supplementary file 4 — Source data Fig. 2 [file 44318_2025_365_MOESM4_ESM.zip › Figure 2/Peak call for all ChIP experiments/Csm2peaks.bed]

chrI	66635	67398	Filter_SAM_or_BAM__output_SAM_or_BAM_on_data_12__bam_peak_1	36	.	1.43680	5.34128	3.67108	650
chrI	71811	73262	Filter_SAM_or_BAM__output_SAM_or_BAM_on_data_12__bam_peak_2	593	.	2.71749	62.76374	59.36257	932
chrI	131526	131890	Filter_SAM_or_BAM__output_SAM_or_BAM_on_data_12__bam_peak_3	37	.	1.45221	5.44971	3.77328	55
chrI	130921	131340	Filter_SAM_or_BAM__output_SAM_or_BAM_on_data_12__bam_peak_3	37	.	1.45221	5.44971	3.77328	55
chrI	139069	139300	Filter_SAM_or_BAM__output_SAM_or_BAM_on_data_12__bam_peak_4	367	.	2.45436	39.56186	36.76327	142
chrI	139496	139762	Filter_SAM_or_BAM__output_SAM_or_BAM_on_data_12__bam_peak_4	367	.	2.45436	39.56186	36.76327	142
chrI	142388	143165	Filter_SAM_or_BAM__output_SAM_or_BAM_on_data_12__bam_peak_5	493	.	2.68442	52.53164	49.35456	723
chrI	157267	157544	Filter_SAM_or_BAM__output_SAM_or_BAM_on_data_12__bam_peak_7	41	.	1.52145	5.86914	4.16783	110
chrI	166201	166394	Filter_SAM_or_BAM__output_SAM_or_BAM_on_data_12__bam_peak_9	430	.	2.51738	46.07479	43.07886	160
chrI	182488	182686	Filter_SAM_or_BAM__output_SAM_or_BAM_on_data_12__bam_peak_11	593	.	2.77204	62.71754	59.31673	188
chrII	36337	36517	Filter_SAM_or_BAM__output_SAM_or_BAM_on_data_12__bam_peak_13	285	.	2.19019	31.03235	28.51074	215
chrII	38249	38537	Filter_SAM_or_BAM__output_SAM_or_BAM_on_data_12__bam_peak_14	21	.	1.35588	3.73687	2.18831	151
chrII	45670	46358	Filter_SAM_or_BAM__output_SAM_or_BAM_on_data_12__bam_peak_15	188	.	2.00976	21.09576	18.84836	565
chrII	59844	60523	Filter_SAM_or_BAM__output_SAM_or_BAM_on_data_12__bam_peak_16	113	.	1.81252	13.31749	11.30642	109
chrII	81457	82120	Filter_SAM_or_BAM__output_SAM_or_BAM_on_data_12__bam_peak_17	37	.	1.48671	5.43505	3.75955	1008
chrII	88229	88561	Filter_SAM_or_BAM__output_SAM_or_BAM_on_data_12__bam_peak_18	244	.	2.21730	26.88506	24.47569	331
chrII	88979	89213	Filter_SAM_or_BAM__output_SAM_or_BAM_on_data_12__bam_peak_19	122	.	1.87539	14.25800	12.21769	62
chrII	163107	163351	Filter_SAM_or_BAM__output_SAM_or_BAM_on_data_12__bam_peak_20	44	.	1.51630	6.17162	4.45322	209
chrII	163580	163780	Filter_SAM_or_BAM__output_SAM_or_BAM_on_data_12__bam_peak_21	13	.	1.27980	2.74841	1.30759	215
chrII	168599	169362	Filter_SAM_or_BAM__output_SAM_or_BAM_on_data_12__bam_peak_22	218	.	2.15159	24.18308	21.84888	501
chrII	197427	197770	Filter_SAM_or_BAM__output_SAM_or_BAM_on_data_12__bam_peak_23	841	.	3.20323	88.15508	84.11889	155
chrII	227029	227254	Filter_SAM_or_BAM__output_SAM_or_BAM_on_data_12__bam_peak_24	299	.	2.24866	32.48645	29.92356	196
chrII	333157	333792	Filter_SAM_or_BAM__output_SAM_or_BAM_on_data_12__bam_peak_33	76	.	1.64576	9.50336	7.63018	476
chrII	347542	347730	Filter_SAM_or_BAM__output_SAM_or_BAM_on_data_12__bam_peak_34	338	.	2.59087	36.56717	33.87222	138
chrII	373935	375598	Filter_SAM_or_BAM__output_SAM_or_BAM_on_data_12__bam_peak_36	59	.	1.51336	7.74650	5.95082	347
chrII	377903	378075	Filter_SAM_or_BAM__output_SAM_or_BAM_on_data_12__bam_peak_37	42	.	1.48818	5.95983	4.25326	476
chrII	393577	393884	Filter_SAM_or_BAM__output_SAM_or_BAM_on_data_12__bam_peak_38	187	.	2.00217	20.98807	18.74388	636
chrII	394281	394708	Filter_SAM_or_BAM__output_SAM_or_BAM_on_data_12__bam_peak_38	187	.	2.00217	20.98807	18.74388	636
chrII	405801	406090	Filter_SAM_or_BAM__output_SAM_or_BAM_on_data_12__bam_peak_40	354	.	2.54200	38.20592	35.45413	323
chrII	414202	414911	Filter_SAM_or_BAM__output_SAM_or_BAM_on_data_12__bam_peak_41	119	.	1.80444	13.98058	11.94885	468
chrII	465388	465416	Filter_SAM_or_BAM__output_SAM_or_BAM_on_data_12__bam_peak_43	26	.	1.40914	4.20289	2.61378	96
chrII	478999	479225	Filter_SAM_or_BAM__output_SAM_or_BAM_on_data_12__bam_peak_44	197	.	2.17192	21.99411	19.72090	110
chrII	563487	563636	Filter_SAM_or_BAM__output_SAM_or_BAM_on_data_12__bam_peak_46	20	.	1.37812	3.60868	2.07089	328
chrII	604753	605518	Filter_SAM_or_BAM__output_SAM_or_BAM_on_data_12__bam_peak_49	226	.	2.02313	25.01188	22.65357	815
chrII	606468	607121	Filter_SAM_or_BAM__output_SAM_or_BAM_on_data_12__bam_peak_50	83	.	1.62531	10.23774	8.33460	388
chrII	612417	613057	Filter_SAM_or_BAM__output_SAM_or_BAM_on_data_12__bam_peak_51	92	.	1.67480	11.15965	9.22175	438
chrII	680775	681825	Filter_SAM_or_BAM__output_SAM_or_BAM_on_data_12__bam_peak_55	341	.	2.50767	36.86047	34.15536	987
chrIII	49562	49815	Filter_SAM_or_BAM__output_SAM_or_BAM_on_data_12__bam_peak_57	16	.	1.28439	3.10477	1.62070	329
chrIII	57448	58419	Filter_SAM_or_BAM__output_SAM_or_BAM_on_data_12__bam_peak_58	44	.	1.51049	6.18267	4.46386	267
chrIII	77336	77583	Filter_SAM_or_BAM__output_SAM_or_BAM_on_data_12__bam_peak_59	30	.	1.41873	4.70449	3.07742	211
chrIII	90780	91027	Filter_SAM_or_BAM__output_SAM_or_BAM_on_data_12__bam_peak_60	301	.	2.29825	32.69458	30.12544	144
chrIII	123513	123707	Filter_SAM_or_BAM__output_SAM_or_BAM_on_data_12__bam_peak_63	361	.	2.34834	38.90017	36.12415	156
chrIII	137806	138975	Filter_SAM_or_BAM__output_SAM_or_BAM_on_data_12__bam_peak_65	217	.	1.97780	24.06970	21.73879	921
chrIII	162692	163105	Filter_SAM_or_BAM__output_SAM_or_BAM_on_data_12__bam_peak_67	260	.	2.32802	28.50867	26.05633	419
chrIII	168256	168452	Filter_SAM_or_BAM__output_SAM_or_BAM_on_data_12__bam_peak_68	445	.	2.73192	47.63063	44.59022	133
chrIII	177290	178174	Filter_SAM_or_BAM__output_SAM_or_BAM_on_data_12__bam_peak_69	230	.	2.23328	25.42405	23.05407	625
chrIII	227860	228139	Filter_SAM_or_BAM__output_SAM_or_BAM_on_data_12__bam_peak_70	792	.	3.35879	83.07254	79.20114	179
chrIII	229410	229699	Filter_SAM_or_BAM__output_SAM_or_BAM_on_data_12__bam_peak_71	31	.	1.44124	4.81808	3.18268	35
chrIII	230663	230883	Filter_SAM_or_BAM__output_SAM_or_BAM_on_data_12__bam_peak_72	29	.	1.41440	4.56772	2.95057	113
chrIII	295405	295796	Filter_SAM_or_BAM__output_SAM_or_BAM_on_data_12__bam_peak_73	354	.	2.57447	38.20425	35.45274	188
chrIV	44147	44426	Filter_SAM_or_BAM__output_SAM_or_BAM_on_data_12__bam_peak_74	121	.	1.83383	14.15866	12.12145	164
chrIV	45290	45909	Filter_SAM_or_BAM__output_SAM_or_BAM_on_data_12__bam_peak_75	96	.	1.79707	11.61160	9.65775	525
chrIV	83469	83654	Filter_SAM_or_BAM__output_SAM_or_BAM_on_data_12__bam_peak_76	423	.	2.59153	45.29382	42.31978	184
chrIV	229980	230509	Filter_SAM_or_BAM__output_SAM_or_BAM_on_data_12__bam_peak_81	189	.	2.04686	21.22866	18.97740	498
chrIV	306933	307149	Filter_SAM_or_BAM__output_SAM_or_BAM_on_data_12__bam_peak_82	128	.	1.81857	14.94362	12.88227	367
chrIV	308839	309357	Filter_SAM_or_BAM__output_SAM_or_BAM_on_data_12__bam_peak_83	95	.	1.71875	11.50761	9.55722	406
chrIV	309823	310057	Filter_SAM_or_BAM__output_SAM_or_BAM_on_data_12__bam_peak_83	95	.	1.71875	11.50761	9.55722	406
chrIV	322444	323299	Filter_SAM_or_BAM__output_SAM_or_BAM_on_data_12__bam_peak_84	238	.	2.28525	26.19475	23.80412	709
chrIV	331550	332250	Filter_SAM_or_BAM__output_SAM_or_BAM_on_data_12__bam_peak_85	55	.	1.59295	7.37814	5.59871	684
chrIV	340605	341129	Filter_SAM_or_BAM__output_SAM_or_BAM_on_data_12__bam_peak_86	153	.	1.96971	17.46844	15.33107	136
chrIV	355747	356712	Filter_SAM_or_BAM__output_SAM_or_BAM_on_data_12__bam_peak_87	198	.	2.01536	22.10235	19.82630	1003
chrIV	359510	359694	Filter_SAM_or_BAM__output_SAM_or_BAM_on_data_12__bam_peak_88	345	.	2.47588	37.22801	34.51052	143
chrIV	370308	370481	Filter_SAM_or_BAM__output_SAM_or_BAM_on_data_12__bam_peak_89	35	.	1.46612	5.22932	3.56664	22
chrIV	427941	428310	Filter_SAM_or_BAM__output_SAM_or_BAM_on_data_12__bam_peak_91	41	.	1.47745	5.85041	4.15055	253
chrIV	434141	434398	Filter_SAM_or_BAM__output_SAM_or_BAM_on_data_12__bam_peak_92	392	.	2.46285	42.09965	39.22337	186
chrIV	437707	437901	Filter_SAM_or_BAM__output_SAM_or_BAM_on_data_12__bam_peak_93	509	.	2.86117	54.13051	50.90867	131
chrIV	488735	488955	Filter_SAM_or_BAM__output_SAM_or_BAM_on_data_12__bam_peak_95	598	.	3.03571	63.30861	59.89556	196
chrIV	491722	492323	Filter_SAM_or_BAM__output_SAM_or_BAM_on_data_12__bam_peak_96	185	.	2.07968	20.81362	18.57499	252
chrIV	508170	509022	Filter_SAM_or_BAM__output_SAM_or_BAM_on_data_12__bam_peak_98	75	.	1.61313	9.45276	7.58189	841
chrIV	519676	519857	Filter_SAM_or_BAM__output_SAM_or_BAM_on_data_12__bam_peak_99	287	.	2.29535	31.32865	28.79860	151
chrIV	520914	521093	Filter_SAM_or_BAM__output_SAM_or_BAM_on_data_12__bam_peak_100	362	.	2.41955	39.02580	36.24536	120
chrIV	525793	526149	Filter_SAM_or_BAM__output_SAM_or_BAM_on_data_12__bam_peak_101	30	.	1.42379	4.62539	3.00340	164
chrIV	555762	556349	Filter_SAM_or_BAM__output_SAM_or_BAM_on_data_12__bam_peak_103	241	.	2.04788	26.55882	24.15868	367
chrIV	568801	569076	Filter_SAM_or_BAM__output_SAM_or_BAM_on_data_12__bam_peak_104	418	.	2.67853	44.82696	41.86670	107
chrIV	579568	580648	Filter_SAM_or_BAM__output_SAM_or_BAM_on_data_12__bam_peak_105	484	.	2.79780	51.54956	48.40126	692
chrIV	600867	601767	Filter_SAM_or_BAM__output_SAM_or_BAM_on_data_12__bam_peak_106	85	.	1.59523	10.42882	8.51786	962
chrIV	619931	620125	Filter_SAM_or_BAM__output_SAM_or_BAM_on_data_12__bam_peak_107	296	.	2.33613	32.21405	29.65865	100
chrIV	645119	645294	Filter_SAM_or_BAM__output_SAM_or_BAM_on_data_12__bam_peak_108	414	.	2.78932	44.42217	41.47294	155
chrIV	667879	668140	Filter_SAM_or_BAM__output_SAM_or_BAM_on_data_12__bam_peak_109	394	.	2.63849	42.31549	39.43227	268
chrIV	721069	721467	Filter_SAM_or_BAM__output_SAM_or_BAM_on_data_12__bam_peak_110	108	.	1.77668	12.88512	10.88807	239
chrIV	768565	768752	Filter_SAM_or_BAM__output_SAM_or_BAM_on_data_12__bam_peak_111	42	.	1.47978	5.97958	4.27193	21
chrIV	884316	884546	Filter_SAM_or_BAM__output_SAM_or_BAM_on_data_12__bam_peak_114	375	.	2.69009	40.42305	37.59743	172
chrIV	927799	928027	Filter_SAM_or_BAM__output_SAM_or_BAM_on_data_12__bam_peak_117	34	.	1.46206	5.14171	3.48428	87
chrIV	946240	946463	Filter_SAM_or_BAM__output_SAM_or_BAM_on_data_12__bam_peak_119	515	.	2.89360	54.74320	51.50438	142
chrIV	980933	981112	Filter_SAM_or_BAM__output_SAM_or_BAM_on_data_12__bam_peak_120	279	.	2.19104	30.42650	27.92164	114
chrIV	1017169	1017378	Filter_SAM_or_BAM__output_SAM_or_BAM_on_data_12__bam_peak_123	582	.	2.95272	61.62743	58.24592	234
chrIV	1150772	1150991	Filter_SAM_or_BAM__output_SAM_or_BAM_on_data_12__bam_peak_125	428	.	2.52010	45.88554	42.89518	134
chrIV	1175753	1175951	Filter_SAM_or_BAM__output_SAM_or_BAM_on_data_12__bam_peak_128	241	.	2.06707	26.50620	24.10704	153
chrIV	1201695	1201880	Filter_SAM_or_BAM__output_SAM_or_BAM_on_data_12__bam_peak_129	526	.	3.00442	55.91672	52.65017	167
chrIV	1236570	1237453	Filter_SAM_or_BAM__output_SAM_or_BAM_on_data_12__bam_peak_130	286	.	2.38612	31.17926	28.65370	218
chrIV	1237634	1237972	Filter_SAM_or_BAM__output_SAM_or_BAM_on_data_12__bam_peak_130	286	.	2.38612	31.17926	28.65370	218
chrIV	1239529	1239818	Filter_SAM_or_BAM__output_SAM_or_BAM_on_data_12__bam_peak_131	214	.	2.19231	23.81366	21.49008	255
chrIV	1256974	1257191	Filter_SAM_or_BAM__output_SAM_or_BAM_on_data_12__bam_peak_132	375	.	2.58471	40.38302	37.55864	104
chrIV	1288386	1288702	Filter_SAM_or_BAM__output_SAM_or_BAM_on_data_12__bam_peak_134	36	.	1.45275	5.28982	3.62334	96
chrIV	1301793	1302118	Filter_SAM_or_BAM__output_SAM_or_BAM_on_data_12__bam_peak_135	105	.	1.74849	12.58235	10.59532	131
chrIV	1305587	1305765	Filter_SAM_or_BAM__output_SAM_or_BAM_on_data_12__bam_peak_136	322	.	2.37481	34.89552	32.25736	122
chrIV	1328838	1330008	Filter_SAM_or_BAM__output_SAM_or_BAM_on_data_12__bam_peak_137	49	.	1.55661	6.68675	4.94057	531
chrIV	1354841	1355259	Filter_SAM_or_BAM__output_SAM_or_BAM_on_data_12__bam_peak_139	90	.	1.71070	10.96550	9.03453	193
chrIV	1360202	1360770	Filter_SAM_or_BAM__output_SAM_or_BAM_on_data_12__bam_peak_141	111	.	1.76295	13.18990	11.18314	668
chrIV	1401927	1402508	Filter_SAM_or_BAM__output_SAM_or_BAM_on_data_12__bam_peak_142	228	.	2.21714	25.25668	22.89154	1237
chrIV	1443999	1444101	Filter_SAM_or_BAM__output_SAM_or_BAM_on_data_12__bam_peak_143	23	.	1.37565	3.94077	2.37333	124
chrIV	1450217	1450590	Filter_SAM_or_BAM__output_SAM_or_BAM_on_data_12__bam_peak_144	115	.	1.79609	13.60843	11.58842	334
chrIV	1461647	1461912	Filter_SAM_or_BAM__output_SAM_or_BAM_on_data_12__bam_peak_146	515	.	2.89360	54.74320	51.50438	274
chrIV	1489570	1489822	Filter_SAM_or_BAM__output_SAM_or_BAM_on_data_12__bam_peak_149	326	.	2.37116	35.28949	32.63839	322
chrIX	26548	26743	Filter_SAM_or_BAM__output_SAM_or_BAM_on_data_12__bam_peak_150	27	.	1.41648	4.37384	2.77143	129
chrIX	68890	69502	Filter_SAM_or_BAM__output_SAM_or_BAM_on_data_12__bam_peak_152	279	.	2.42550	30.47326	27.96690	771
chrIX	84322	84661	Filter_SAM_or_BAM__output_SAM_or_BAM_on_data_12__bam_peak_153	57	.	1.57388	7.55305	5.76601	149
chrIX	98555	98980	Filter_SAM_or_BAM__output_SAM_or_BAM_on_data_12__bam_peak_154	129	.	1.80073	15.03864	12.97402	499
chrIX	140187	140392	Filter_SAM_or_BAM__output_SAM_or_BAM_on_data_12__bam_peak_155	44	.	1.53140	6.12051	4.40501	124
chrIX	174955	175147	Filter_SAM_or_BAM__output_SAM_or_BAM_on_data_12__bam_peak_156	339	.	2.44994	36.63754	33.93995	121
chrIX	183382	183564	Filter_SAM_or_BAM__output_SAM_or_BAM_on_data_12__bam_peak_157	345	.	2.57189	37.26258	34.54354	127
chrIX	210594	210791	Filter_SAM_or_BAM__output_SAM_or_BAM_on_data_12__bam_peak_159	519	.	2.90338	55.21116	51.96109	111
chrIX	231830	232063	Filter_SAM_or_BAM__output_SAM_or_BAM_on_data_12__bam_peak_160	94	.	1.77035	11.42748	9.48011	467
chrIX	248799	248975	Filter_SAM_or_BAM__output_SAM_or_BAM_on_data_12__bam_peak_161	399	.	2.39578	42.86898	39.96885	230
chrIX	255162	255825	Filter_SAM_or_BAM__output_SAM_or_BAM_on_data_12__bam_peak_162	185	.	1.98736	20.77701	18.53966	400
chrIX	256291	256803	Filter_SAM_or_BAM__output_SAM_or_BAM_on_data_12__bam_peak_162	185	.	1.98736	20.77701	18.53966	400
chrIX	316984	317944	Filter_SAM_or_BAM__output_SAM_or_BAM_on_data_12__bam_peak_164	271	.	2.22949	29.60784	27.12450	560
chrIX	325681	325859	Filter_SAM_or_BAM__output_SAM_or_BAM_on_data_12__bam_peak_166	441	.	2.67914	47.19203	44.16352	143
chrIX	336289	336462	Filter_SAM_or_BAM__output_SAM_or_BAM_on_data_12__bam_peak_167	446	.	2.69063	47.69314	44.65143	175
chrIX	370349	370532	Filter_SAM_or_BAM__output_SAM_or_BAM_on_data_12__bam_peak_170	496	.	2.96871	52.87567	49.68867	184
chrIX	438722	438776	Filter_SAM_or_BAM__output_SAM_or_BAM_on_data_12__bam_peak_171	22	.	1.36977	3.80009	2.24523	19
chrV	27738	28682	Filter_SAM_or_BAM__output_SAM_or_BAM_on_data_12__bam_peak_175	99	.	1.75347	11.87227	9.90956	943
chrV	51903	52276	Filter_SAM_or_BAM__output_SAM_or_BAM_on_data_12__bam_peak_176	164	.	1.94466	18.57511	16.40550	168
chrV	52731	53122	Filter_SAM_or_BAM__output_SAM_or_BAM_on_data_12__bam_peak_177	152	.	1.92096	17.39139	15.25606	364
chrV	61282	61572	Filter_SAM_or_BAM__output_SAM_or_BAM_on_data_12__bam_peak_178	351	.	2.31878	37.92736	35.18518	807
chrV	61804	62018	Filter_SAM_or_BAM__output_SAM_or_BAM_on_data_12__bam_peak_178	351	.	2.31878	37.92736	35.18518	807
chrV	67270	68806	Filter_SAM_or_BAM__output_SAM_or_BAM_on_data_12__bam_peak_179	324	.	2.39581	35.11425	32.46872	1448
chrV	78105	79437	Filter_SAM_or_BAM__output_SAM_or_BAM_on_data_12__bam_peak_180	117	.	1.82009	13.73540	11.71151	435
chrV	85732	86250	Filter_SAM_or_BAM__output_SAM_or_BAM_on_data_12__bam_peak_181	640	.	2.74710	67.50106	64.01060	884
chrV	86437	86739	Filter_SAM_or_BAM__output_SAM_or_BAM_on_data_12__bam_peak_181	640	.	2.74710	67.50106	64.01060	884
chrV	100063	100254	Filter_SAM_or_BAM__output_SAM_or_BAM_on_data_12__bam_peak_182	553	.	2.72352	58.65424	55.32899	127
chrV	100874	101209	Filter_SAM_or_BAM__output_SAM_or_BAM_on_data_12__bam_peak_183	43	.	1.50505	6.03116	4.32100	374
chrV	135335	135583	Filter_SAM_or_BAM__output_SAM_or_BAM_on_data_12__bam_peak_188	380	.	2.46416	40.93267	38.09153	101
chrV	138582	138772	Filter_SAM_or_BAM__output_SAM_or_BAM_on_data_12__bam_peak_189	583	.	2.89025	61.74654	58.36261	145
chrV	138982	139917	Filter_SAM_or_BAM__output_SAM_or_BAM_on_data_12__bam_peak_189	583	.	2.89025	61.74654	58.36261	145
chrV	155550	155640	Filter_SAM_or_BAM__output_SAM_or_BAM_on_data_12__bam_peak_191	22	.	1.37128	3.81977	2.26307	18
chrV	167175	167564	Filter_SAM_or_BAM__output_SAM_or_BAM_on_data_12__bam_peak_192	93	.	1.75118	11.24482	9.30408	101
chrV	177041	177344	Filter_SAM_or_BAM__output_SAM_or_BAM_on_data_12__bam_peak_194	275	.	2.16664	30.00147	27.50758	138
chrV	223525	223675	Filter_SAM_or_BAM__output_SAM_or_BAM_on_data_12__bam_peak_198	38	.	1.45874	5.49559	3.81598	116
chrV	224341	224732	Filter_SAM_or_BAM__output_SAM_or_BAM_on_data_12__bam_peak_199	36	.	1.47887	5.29211	3.62548	139
chrV	235782	236167	Filter_SAM_or_BAM__output_SAM_or_BAM_on_data_12__bam_peak_200	47	.	1.50735	6.53263	4.79448	266
chrV	236348	236377	Filter_SAM_or_BAM__output_SAM_or_BAM_on_data_12__bam_peak_200	47	.	1.50735	6.53263	4.79448	266
chrV	250237	250410	Filter_SAM_or_BAM__output_SAM_or_BAM_on_data_12__bam_peak_202	250	.	2.22616	27.44004	25.01502	123
chrV	264975	265257	Filter_SAM_or_BAM__output_SAM_or_BAM_on_data_12__bam_peak_203	56	.	1.59808	7.41778	5.63654	344
chrV	266649	266699	Filter_SAM_or_BAM__output_SAM_or_BAM_on_data_12__bam_peak_204	46	.	1.53911	6.41707	4.68559	64
chrV	267260	267566	Filter_SAM_or_BAM__output_SAM_or_BAM_on_data_12__bam_peak_205	74	.	1.66926	9.30769	7.44345	674
chrV	269466	269741	Filter_SAM_or_BAM__output_SAM_or_BAM_on_data_12__bam_peak_206	177	.	2.05011	19.95368	17.74222	396
chrV	288377	288583	Filter_SAM_or_BAM__output_SAM_or_BAM_on_data_12__bam_peak_208	423	.	2.51478	45.29011	42.31631	263
chrV	299431	299649	Filter_SAM_or_BAM__output_SAM_or_BAM_on_data_12__bam_peak_210	29	.	1.40769	4.61642	2.99529	95
chrV	300738	300916	Filter_SAM_or_BAM__output_SAM_or_BAM_on_data_12__bam_peak_211	20	.	1.32748	3.58423	2.04973	257
chrV	304294	304972	Filter_SAM_or_BAM__output_SAM_or_BAM_on_data_12__bam_peak_212	101	.	1.73384	12.09922	10.12851	786
chrV	305184	305556	Filter_SAM_or_BAM__output_SAM_or_BAM_on_data_12__bam_peak_212	101	.	1.73384	12.09922	10.12851	786
chrV	306613	306914	Filter_SAM_or_BAM__output_SAM_or_BAM_on_data_12__bam_peak_213	130	.	1.87423	15.09065	13.02445	481
chrV	311945	312164	Filter_SAM_or_BAM__output_SAM_or_BAM_on_data_12__bam_peak_214	550	.	2.77009	58.34024	55.02049	184
chrV	354876	355093	Filter_SAM_or_BAM__output_SAM_or_BAM_on_data_12__bam_peak_218	337	.	2.21275	36.45798	33.76720	251
chrV	363078	363272	Filter_SAM_or_BAM__output_SAM_or_BAM_on_data_12__bam_peak_219	121	.	1.82462	14.16058	12.12329	394
chrV	397247	397659	Filter_SAM_or_BAM__output_SAM_or_BAM_on_data_12__bam_peak_221	113	.	1.80769	13.34642	11.33455	692
chrV	423680	424311	Filter_SAM_or_BAM__output_SAM_or_BAM_on_data_12__bam_peak_222	209	.	2.15061	23.24837	20.94156	504
chrV	424763	424970	Filter_SAM_or_BAM__output_SAM_or_BAM_on_data_12__bam_peak_223	220	.	2.19543	24.41625	22.07527	148
chrV	431184	431423	Filter_SAM_or_BAM__output_SAM_or_BAM_on_data_12__bam_peak_224	426	.	2.43636	45.58630	42.60447	269
chrV	441940	442505	Filter_SAM_or_BAM__output_SAM_or_BAM_on_data_12__bam_peak_227	852	.	3.21109	89.29475	85.22205	358
chrV	443153	443376	Filter_SAM_or_BAM__output_SAM_or_BAM_on_data_12__bam_peak_228	353	.	2.52212	38.09038	35.34269	127
chrV	469383	469564	Filter_SAM_or_BAM__output_SAM_or_BAM_on_data_12__bam_peak_230	269	.	2.28392	29.39639	26.91843	141
chrV	487277	487462	Filter_SAM_or_BAM__output_SAM_or_BAM_on_data_12__bam_peak_231	405	.	2.67530	43.48570	40.56626	126
chrV	504256	504765	Filter_SAM_or_BAM__output_SAM_or_BAM_on_data_12__bam_peak_233	77	.	1.67828	9.67065	7.79050	340
chrV	551207	551427	Filter_SAM_or_BAM__output_SAM_or_BAM_on_data_12__bam_peak_235	259	.	2.23346	28.39911	25.94928	139
chrVI	871	1168	Filter_SAM_or_BAM__output_SAM_or_BAM_on_data_12__bam_peak_236	68	.	1.56503	8.72268	6.88387	43
chrVI	53283	54380	Filter_SAM_or_BAM__output_SAM_or_BAM_on_data_12__bam_peak_237	143	.	1.97181	16.44958	14.34238	1018
chrVI	64256	64690	Filter_SAM_or_BAM__output_SAM_or_BAM_on_data_12__bam_peak_238	91	.	1.67764	11.06989	9.13521	558
chrVI	75353	75798	Filter_SAM_or_BAM__output_SAM_or_BAM_on_data_12__bam_peak_239	174	.	2.06165	19.66685	17.46408	1133
chrVI	76283	76458	Filter_SAM_or_BAM__output_SAM_or_BAM_on_data_12__bam_peak_239	174	.	2.06165	19.66685	17.46408	1133
chrVI	101307	101527	Filter_SAM_or_BAM__output_SAM_or_BAM_on_data_12__bam_peak_241	450	.	2.74161	48.07379	45.02300	219
chrVI	137439	137636	Filter_SAM_or_BAM__output_SAM_or_BAM_on_data_12__bam_peak_243	591	.	3.12245	62.58864	59.19008	289
chrVI	167366	167575	Filter_SAM_or_BAM__output_SAM_or_BAM_on_data_12__bam_peak_246	323	.	2.47959	35.01826	32.37574	118
chrVI	180896	181135	Filter_SAM_or_BAM__output_SAM_or_BAM_on_data_12__bam_peak_247	297	.	2.21330	32.27873	29.72162	173
chrVI	191461	191676	Filter_SAM_or_BAM__output_SAM_or_BAM_on_data_12__bam_peak_248	517	.	2.78911	54.97654	51.73204	164
chrVI	204896	205096	Filter_SAM_or_BAM__output_SAM_or_BAM_on_data_12__bam_peak_249	415	.	2.57390	44.45867	41.50794	119
chrVI	210560	210777	Filter_SAM_or_BAM__output_SAM_or_BAM_on_data_12__bam_peak_250	495	.	2.74498	52.73998	49.55693	211
chrVI	220830	221151	Filter_SAM_or_BAM__output_SAM_or_BAM_on_data_12__bam_peak_251	171	.	2.05124	19.34613	17.15330	370
chrVI	223264	223665	Filter_SAM_or_BAM__output_SAM_or_BAM_on_data_12__bam_peak_252	246	.	2.23528	27.01516	24.60249	116
chrVII	24032	24401	Filter_SAM_or_BAM__output_SAM_or_BAM_on_data_12__bam_peak_255	103	.	1.70279	12.34519	10.36618	870
chrVII	73809	74006	Filter_SAM_or_BAM__output_SAM_or_BAM_on_data_12__bam_peak_256	244	.	2.19890	26.83777	24.42944	163
chrVII	96236	96646	Filter_SAM_or_BAM__output_SAM_or_BAM_on_data_12__bam_peak_257	46	.	1.53911	6.41707	4.68559	56
chrVII	115412	115658	Filter_SAM_or_BAM__output_SAM_or_BAM_on_data_12__bam_peak_259	508	.	2.89053	54.11950	50.89795	139
chrVII	122188	122416	Filter_SAM_or_BAM__output_SAM_or_BAM_on_data_12__bam_peak_260	239	.	2.08029	26.34267	23.94780	89
chrVII	146749	146963	Filter_SAM_or_BAM__output_SAM_or_BAM_on_data_12__bam_peak_261	18	.	1.35607	3.30846	1.80075	192
chrVII	148221	148791	Filter_SAM_or_BAM__output_SAM_or_BAM_on_data_12__bam_peak_262	170	.	1.86035	19.25207	17.06226	212
chrVII	185660	185835	Filter_SAM_or_BAM__output_SAM_or_BAM_on_data_12__bam_peak_263	287	.	2.42225	31.30712	28.77771	202
chrVII	205463	205698	Filter_SAM_or_BAM__output_SAM_or_BAM_on_data_12__bam_peak_264	211	.	1.97422	23.46964	21.15651	213
chrVII	277726	278344	Filter_SAM_or_BAM__output_SAM_or_BAM_on_data_12__bam_peak_267	358	.	2.42613	38.57662	35.81273	459
chrVII	279458	279510	Filter_SAM_or_BAM__output_SAM_or_BAM_on_data_12__bam_peak_268	45	.	1.51172	6.26943	4.54546	277
chrVII	279716	279777	Filter_SAM_or_BAM__output_SAM_or_BAM_on_data_12__bam_peak_268	45	.	1.51172	6.26943	4.54546	277
chrVII	287304	287520	Filter_SAM_or_BAM__output_SAM_or_BAM_on_data_12__bam_peak_269	344	.	2.44188	37.20364	34.48772	193
chrVII	310976	311941	Filter_SAM_or_BAM__output_SAM_or_BAM_on_data_12__bam_peak_270	514	.	2.67285	54.63979	51.40364	917
chrVII	328492	328759	Filter_SAM_or_BAM__output_SAM_or_BAM_on_data_12__bam_peak_273	539	.	3.08699	57.22929	53.93402	160
chrVII	346001	346284	Filter_SAM_or_BAM__output_SAM_or_BAM_on_data_12__bam_peak_274	163	.	1.91917	18.56664	16.39752	221
chrVII	365032	365858	Filter_SAM_or_BAM__output_SAM_or_BAM_on_data_12__bam_peak_276	236	.	2.25974	26.05280	23.66558	562
chrVII	401490	401663	Filter_SAM_or_BAM__output_SAM_or_BAM_on_data_12__bam_peak_278	468	.	2.89242	49.90640	46.80843	158
chrVII	405389	405569	Filter_SAM_or_BAM__output_SAM_or_BAM_on_data_12__bam_peak_279	262	.	2.10619	28.73724	26.27800	189
chrVII	412254	412431	Filter_SAM_or_BAM__output_SAM_or_BAM_on_data_12__bam_peak_280	230	.	1.99044	25.37341	23.00483	108
chrVII	422998	423256	Filter_SAM_or_BAM__output_SAM_or_BAM_on_data_12__bam_peak_281	369	.	2.54714	39.77514	36.96928	221
chrVII	437497	437899	Filter_SAM_or_BAM__output_SAM_or_BAM_on_data_12__bam_peak_282	151	.	1.95156	17.30935	15.17681	123
chrVII	439372	439682	Filter_SAM_or_BAM__output_SAM_or_BAM_on_data_12__bam_peak_283	253	.	2.09758	27.80254	25.36826	419
chrVII	440654	440865	Filter_SAM_or_BAM__output_SAM_or_BAM_on_data_12__bam_peak_284	382	.	2.60335	41.04439	38.20001	186
chrVII	477842	478015	Filter_SAM_or_BAM__output_SAM_or_BAM_on_data_12__bam_peak_286	30	.	1.39955	4.68301	3.05726	94
chrVII	479905	482668	Filter_SAM_or_BAM__output_SAM_or_BAM_on_data_12__bam_peak_287	525	.	2.52725	55.83797	52.57334	3082
chrVII	516984	517871	Filter_SAM_or_BAM__output_SAM_or_BAM_on_data_12__bam_peak_288	37	.	1.45221	5.44971	3.77328	192
chrVII	534195	534475	Filter_SAM_or_BAM__output_SAM_or_BAM_on_data_12__bam_peak_290	251	.	2.17630	27.59675	25.16816	449
chrVII	541800	542000	Filter_SAM_or_BAM__output_SAM_or_BAM_on_data_12__bam_peak_291	324	.	2.45646	35.08298	32.43839	136
chrVII	544526	544704	Filter_SAM_or_BAM__output_SAM_or_BAM_on_data_12__bam_peak_292	459	.	2.63734	48.98339	45.90865	163
chrVII	545343	545548	Filter_SAM_or_BAM__output_SAM_or_BAM_on_data_12__bam_peak_293	187	.	2.13885	20.97029	18.72705	151
chrVII	556087	556657	Filter_SAM_or_BAM__output_SAM_or_BAM_on_data_12__bam_peak_294	145	.	1.94193	16.70171	14.58682	370
chrVII	561607	561817	Filter_SAM_or_BAM__output_SAM_or_BAM_on_data_12__bam_peak_295	705	.	3.39611	74.18787	70.55962	134
chrVII	599577	600961	Filter_SAM_or_BAM__output_SAM_or_BAM_on_data_12__bam_peak_296	65	.	1.54898	8.32155	6.50094	1295
chrVII	611082	611247	Filter_SAM_or_BAM__output_SAM_or_BAM_on_data_12__bam_peak_298	35	.	1.41203	5.16609	3.50707	324
chrVII	700590	701094	Filter_SAM_or_BAM__output_SAM_or_BAM_on_data_12__bam_peak_302	416	.	2.48306	44.65313	41.69713	183
chrVII	704734	704932	Filter_SAM_or_BAM__output_SAM_or_BAM_on_data_12__bam_peak_303	67	.	1.64452	8.53917	6.70876	369
chrVII	727181	727779	Filter_SAM_or_BAM__output_SAM_or_BAM_on_data_12__bam_peak_304	134	.	1.87019	15.57085	13.48991	654
chrVII	740920	741185	Filter_SAM_or_BAM__output_SAM_or_BAM_on_data_12__bam_peak_307	17	.	1.34410	3.30174	1.79592	282
chrVII	787352	787776	Filter_SAM_or_BAM__output_SAM_or_BAM_on_data_12__bam_peak_310	112	.	1.77946	13.31044	11.29969	259
chrVII	794340	794515	Filter_SAM_or_BAM__output_SAM_or_BAM_on_data_12__bam_peak_311	648	.	3.17931	68.33882	64.83073	149
chrVII	799342	799787	Filter_SAM_or_BAM__output_SAM_or_BAM_on_data_12__bam_peak_312	40	.	1.48023	5.77227	4.07677	393
chrVII	806467	806954	Filter_SAM_or_BAM__output_SAM_or_BAM_on_data_12__bam_peak_314	86	.	1.70467	10.58033	8.66335	48
chrVII	807195	807278	Filter_SAM_or_BAM__output_SAM_or_BAM_on_data_12__bam_peak_314	86	.	1.70467	10.58033	8.66335	48
chrVII	826129	826446	Filter_SAM_or_BAM__output_SAM_or_BAM_on_data_12__bam_peak_317	37	.	1.47276	5.47572	3.79775	106
chrVII	828652	828855	Filter_SAM_or_BAM__output_SAM_or_BAM_on_data_12__bam_peak_318	481	.	2.62444	51.28444	48.14621	286
chrVII	845574	845914	Filter_SAM_or_BAM__output_SAM_or_BAM_on_data_12__bam_peak_319	347	.	2.36433	37.44408	34.71759	121
chrVII	847012	847763	Filter_SAM_or_BAM__output_SAM_or_BAM_on_data_12__bam_peak_320	50	.	1.54027	6.83690	5.08366	183
chrVII	851119	851441	Filter_SAM_or_BAM__output_SAM_or_BAM_on_data_12__bam_peak_321	46	.	1.51523	6.35947	4.63061	86
chrVII	857344	857550	Filter_SAM_or_BAM__output_SAM_or_BAM_on_data_12__bam_peak_322	238	.	2.07199	26.28387	23.89068	141
chrVII	866377	867270	Filter_SAM_or_BAM__output_SAM_or_BAM_on_data_12__bam_peak_323	32	.	1.45394	4.88402	3.24477	507
chrVII	877308	878151	Filter_SAM_or_BAM__output_SAM_or_BAM_on_data_12__bam_peak_325	101	.	1.72239	12.13280	10.16091	315
chrVII	878699	878885	Filter_SAM_or_BAM__output_SAM_or_BAM_on_data_12__bam_peak_326	424	.	2.60445	45.39364	42.41669	164
chrVII	882550	883788	Filter_SAM_or_BAM__output_SAM_or_BAM_on_data_12__bam_peak_327	834	.	3.25062	87.45953	83.44350	541
chrVII	921156	921764	Filter_SAM_or_BAM__output_SAM_or_BAM_on_data_12__bam_peak_328	67	.	1.60836	8.62194	6.78804	970
chrVII	930901	931113	Filter_SAM_or_BAM__output_SAM_or_BAM_on_data_12__bam_peak_329	538	.	3.00872	57.17195	53.87768	124
chrVII	939451	939647	Filter_SAM_or_BAM__output_SAM_or_BAM_on_data_12__bam_peak_330	85	.	1.73531	10.49213	8.57882	477
chrVII	960058	960808	Filter_SAM_or_BAM__output_SAM_or_BAM_on_data_12__bam_peak_331	92	.	1.67664	11.19932	9.25988	568
chrVII	970771	971393	Filter_SAM_or_BAM__output_SAM_or_BAM_on_data_12__bam_peak_332	82	.	1.71410	10.11009	8.21210	369
chrVII	971720	972253	Filter_SAM_or_BAM__output_SAM_or_BAM_on_data_12__bam_peak_333	45	.	1.50358	6.27177	4.54765	164
chrVII	972991	973579	Filter_SAM_or_BAM__output_SAM_or_BAM_on_data_12__bam_peak_334	27	.	1.39056	4.32175	2.72303	515
chrVII	1020499	1020851	Filter_SAM_or_BAM__output_SAM_or_BAM_on_data_12__bam_peak_336	26	.	1.42222	4.24778	2.65471	295
chrVII	1021341	1021598	Filter_SAM_or_BAM__output_SAM_or_BAM_on_data_12__bam_peak_337	15	.	1.32582	3.03362	1.55698	15
chrVII	1048855	1049270	Filter_SAM_or_BAM__output_SAM_or_BAM_on_data_12__bam_peak_338	47	.	1.53179	6.48361	4.74818	560
chrVII	1049500	1049666	Filter_SAM_or_BAM__output_SAM_or_BAM_on_data_12__bam_peak_338	47	.	1.53179	6.48361	4.74818	560
chrVII	1057780	1058206	Filter_SAM_or_BAM__output_SAM_or_BAM_on_data_12__bam_peak_339	26	.	1.35429	4.19717	2.60855	303
chrVIII	8386	8785	Filter_SAM_or_BAM__output_SAM_or_BAM_on_data_12__bam_peak_340	90	.	1.76645	10.93566	9.00577	314
chrVIII	9359	9406	Filter_SAM_or_BAM__output_SAM_or_BAM_on_data_12__bam_peak_341	39	.	1.47981	5.61245	3.92639	206
chrVIII	34626	35717	Filter_SAM_or_BAM__output_SAM_or_BAM_on_data_12__bam_peak_342	349	.	2.34072	37.67928	34.94507	407
chrVIII	75597	75931	Filter_SAM_or_BAM__output_SAM_or_BAM_on_data_12__bam_peak_344	98	.	1.71529	11.76248	9.80345	193
chrVIII	104678	104978	Filter_SAM_or_BAM__output_SAM_or_BAM_on_data_12__bam_peak_345	84	.	1.69556	10.40548	8.49547	546
chrVIII	116063	116248	Filter_SAM_or_BAM__output_SAM_or_BAM_on_data_12__bam_peak_346	449	.	2.62401	47.95135	44.90261	143
chrVIII	120665	120852	Filter_SAM_or_BAM__output_SAM_or_BAM_on_data_12__bam_peak_347	73	.	1.61310	9.19014	7.33093	311
chrVIII	121142	121352	Filter_SAM_or_BAM__output_SAM_or_BAM_on_data_12__bam_peak_347	73	.	1.61310	9.19014	7.33093	311
chrVIII	126821	127468	Filter_SAM_or_BAM__output_SAM_or_BAM_on_data_12__bam_peak_348	225	.	2.07642	24.92740	22.57154	814
chrVIII	134266	134448	Filter_SAM_or_BAM__output_SAM_or_BAM_on_data_12__bam_peak_349	337	.	2.25277	36.41557	33.72684	130
chrVIII	147877	148468	Filter_SAM_or_BAM__output_SAM_or_BAM_on_data_12__bam_peak_350	150	.	1.88851	17.14424	15.01603	763
chrVIII	169136	169451	Filter_SAM_or_BAM__output_SAM_or_BAM_on_data_12__bam_peak_351	20	.	1.36392	3.62276	2.08381	38
chrVIII	214062	214374	Filter_SAM_or_BAM__output_SAM_or_BAM_on_data_12__bam_peak_352	993	.	2.32288	103.68369	99.38159	228
chrVIII	237812	238005	Filter_SAM_or_BAM__output_SAM_or_BAM_on_data_12__bam_peak_353	367	.	2.61868	39.51065	36.71498	595
chrVIII	358433	358616	Filter_SAM_or_BAM__output_SAM_or_BAM_on_data_12__bam_peak_354	254	.	2.28351	27.88585	25.44982	133
chrVIII	381619	382324	Filter_SAM_or_BAM__output_SAM_or_BAM_on_data_12__bam_peak_355	290	.	2.35410	31.59964	29.06230	246
chrVIII	388832	389077	Filter_SAM_or_BAM__output_SAM_or_BAM_on_data_12__bam_peak_356	353	.	2.27214	38.09554	35.34771	141
chrVIII	411388	411587	Filter_SAM_or_BAM__output_SAM_or_BAM_on_data_12__bam_peak_357	124	.	1.88861	14.45168	12.40494	418
chrVIII	423136	423316	Filter_SAM_or_BAM__output_SAM_or_BAM_on_data_12__bam_peak_358	35	.	1.45278	5.23414	3.57130	171
chrVIII	451357	452650	Filter_SAM_or_BAM__output_SAM_or_BAM_on_data_12__bam_peak_359	483	.	2.47580	51.45439	48.30991	411
chrVIII	472130	472363	Filter_SAM_or_BAM__output_SAM_or_BAM_on_data_12__bam_peak_362	49	.	1.51701	6.73004	4.98182	107
chrVIII	475652	475835	Filter_SAM_or_BAM__output_SAM_or_BAM_on_data_12__bam_peak_363	212	.	2.13147	23.58669	21.27025	231
chrVIII	504895	505236	Filter_SAM_or_BAM__output_SAM_or_BAM_on_data_12__bam_peak_365	80	.	1.67867	9.93064	8.03983	537
chrVIII	518141	518645	Filter_SAM_or_BAM__output_SAM_or_BAM_on_data_12__bam_peak_366	40	.	1.46838	5.76481	4.06952	40
chrVIII	554395	554512	Filter_SAM_or_BAM__output_SAM_or_BAM_on_data_12__bam_peak_367	40	.	1.48063	5.71712	4.02474	31
chrVIII	555764	555928	Filter_SAM_or_BAM__output_SAM_or_BAM_on_data_12__bam_peak_368	27	.	1.36655	4.36816	2.76621	234
chrX	73912	74604	Filter_SAM_or_BAM__output_SAM_or_BAM_on_data_12__bam_peak_370	157	.	1.77535	17.93974	15.78946	564
chrX	74916	75122	Filter_SAM_or_BAM__output_SAM_or_BAM_on_data_12__bam_peak_370	157	.	1.77535	17.93974	15.78946	564
chrX	76102	76470	Filter_SAM_or_BAM__output_SAM_or_BAM_on_data_12__bam_peak_371	254	.	2.27255	27.84190	25.40691	434
chrX	115921	116096	Filter_SAM_or_BAM__output_SAM_or_BAM_on_data_12__bam_peak_373	276	.	2.20587	30.12269	27.62537	115
chrX	120481	120866	Filter_SAM_or_BAM__output_SAM_or_BAM_on_data_12__bam_peak_374	158	.	1.82122	18.01412	15.86141	1135
chrX	121188	122078	Filter_SAM_or_BAM__output_SAM_or_BAM_on_data_12__bam_peak_374	158	.	1.82122	18.01412	15.86141	1135
chrX	122293	122915	Filter_SAM_or_BAM__output_SAM_or_BAM_on_data_12__bam_peak_374	158	.	1.82122	18.01412	15.86141	1135
chrX	139443	140054	Filter_SAM_or_BAM__output_SAM_or_BAM_on_data_12__bam_peak_375	352	.	2.38251	38.00867	35.26350	451
chrX	156554	156986	Filter_SAM_or_BAM__output_SAM_or_BAM_on_data_12__bam_peak_376	227	.	2.19918	25.14376	22.78222	348
chrX	170549	171327	Filter_SAM_or_BAM__output_SAM_or_BAM_on_data_12__bam_peak_377	18	.	1.31824	3.35733	1.84516	53
chrX	171827	172388	Filter_SAM_or_BAM__output_SAM_or_BAM_on_data_12__bam_peak_378	141	.	1.94160	16.22294	14.12226	1064
chrX	204634	204875	Filter_SAM_or_BAM__output_SAM_or_BAM_on_data_12__bam_peak_380	381	.	2.52127	41.01444	38.17046	234
chrX	228145	228394	Filter_SAM_or_BAM__output_SAM_or_BAM_on_data_12__bam_peak_382	255	.	2.09797	28.00477	25.56544	244
chrX	233860	234067	Filter_SAM_or_BAM__output_SAM_or_BAM_on_data_12__bam_peak_383	356	.	2.49972	38.44329	35.68323	212
chrX	354166	354381	Filter_SAM_or_BAM__output_SAM_or_BAM_on_data_12__bam_peak_385	505	.	3.00982	53.79649	50.58151	331
chrX	355301	355567	Filter_SAM_or_BAM__output_SAM_or_BAM_on_data_12__bam_peak_386	286	.	2.37170	31.18983	28.66399	98
chrX	374331	374626	Filter_SAM_or_BAM__output_SAM_or_BAM_on_data_12__bam_peak_387	169	.	1.87272	19.10627	16.92071	297
chrX	378313	378493	Filter_SAM_or_BAM__output_SAM_or_BAM_on_data_12__bam_peak_388	216	.	2.06204	23.97818	21.64983	134
chrX	381588	382628	Filter_SAM_or_BAM__output_SAM_or_BAM_on_data_12__bam_peak_389	70	.	1.58397	8.90779	7.06088	290
chrX	391016	391189	Filter_SAM_or_BAM__output_SAM_or_BAM_on_data_12__bam_peak_390	343	.	2.45389	37.01486	34.30519	119
chrX	414909	415083	Filter_SAM_or_BAM__output_SAM_or_BAM_on_data_12__bam_peak_393	335	.	2.37451	36.26145	33.57715	119
chrX	415922	416101	Filter_SAM_or_BAM__output_SAM_or_BAM_on_data_12__bam_peak_394	202	.	2.02668	22.57743	20.28922	169
chrX	424370	424607	Filter_SAM_or_BAM__output_SAM_or_BAM_on_data_12__bam_peak_396	408	.	2.53798	43.78004	40.85147	116
chrX	453693	453906	Filter_SAM_or_BAM__output_SAM_or_BAM_on_data_12__bam_peak_398	99	.	1.75675	11.87921	9.91562	92
chrX	520433	521439	Filter_SAM_or_BAM__output_SAM_or_BAM_on_data_12__bam_peak_402	157	.	1.95488	17.86323	15.71490	583
chrX	523954	524168	Filter_SAM_or_BAM__output_SAM_or_BAM_on_data_12__bam_peak_403	364	.	2.37235	39.18921	36.40262	155
chrX	531756	531949	Filter_SAM_or_BAM__output_SAM_or_BAM_on_data_12__bam_peak_404	362	.	2.37398	38.99230	36.21309	140
chrX	541459	541649	Filter_SAM_or_BAM__output_SAM_or_BAM_on_data_12__bam_peak_406	307	.	2.39782	33.38637	30.79571	98
chrX	608400	608881	Filter_SAM_or_BAM__output_SAM_or_BAM_on_data_12__bam_peak_409	153	.	1.92031	17.45245	15.31558	458
chrX	651983	652580	Filter_SAM_or_BAM__output_SAM_or_BAM_on_data_12__bam_peak_412	262	.	2.20285	28.75475	26.29522	524
chrX	663830	664283	Filter_SAM_or_BAM__output_SAM_or_BAM_on_data_12__bam_peak_413	167	.	1.92893	18.88816	16.70920	431
chrX	702431	702809	Filter_SAM_or_BAM__output_SAM_or_BAM_on_data_12__bam_peak_414	113	.	1.81392	13.34631	11.33447	1002
chrXI	25324	26091	Filter_SAM_or_BAM__output_SAM_or_BAM_on_data_12__bam_peak_415	78	.	1.68491	9.74060	7.85762	157
chrXI	46681	46898	Filter_SAM_or_BAM__output_SAM_or_BAM_on_data_12__bam_peak_417	615	.	3.17577	64.95090	61.50664	174
chrXI	74506	74733	Filter_SAM_or_BAM__output_SAM_or_BAM_on_data_12__bam_peak_418	417	.	2.60077	44.68697	41.73052	237
chrXI	84152	84326	Filter_SAM_or_BAM__output_SAM_or_BAM_on_data_12__bam_peak_420	363	.	2.47043	39.10193	36.31941	116
chrXI	101814	102086	Filter_SAM_or_BAM__output_SAM_or_BAM_on_data_12__bam_peak_422	21	.	1.35991	3.65204	2.11049	15
chrXI	102528	103526	Filter_SAM_or_BAM__output_SAM_or_BAM_on_data_12__bam_peak_423	92	.	1.72361	11.22091	9.28086	931
chrXI	109466	110131	Filter_SAM_or_BAM__output_SAM_or_BAM_on_data_12__bam_peak_426	255	.	2.32612	27.98272	25.54430	772
chrXI	141936	142154	Filter_SAM_or_BAM__output_SAM_or_BAM_on_data_12__bam_peak_428	26	.	1.36060	4.23621	2.64461	123
chrXI	158843	159241	Filter_SAM_or_BAM__output_SAM_or_BAM_on_data_12__bam_peak_429	150	.	1.93537	17.18252	15.05328	422
chrXI	162393	162613	Filter_SAM_or_BAM__output_SAM_or_BAM_on_data_12__bam_peak_430	341	.	2.45358	36.87282	34.16722	140
chrXI	163675	164293	Filter_SAM_or_BAM__output_SAM_or_BAM_on_data_12__bam_peak_431	163	.	1.85225	18.47295	16.30620	269
chrXI	217559	217830	Filter_SAM_or_BAM__output_SAM_or_BAM_on_data_12__bam_peak_433	20	.	1.33351	3.61652	2.07828	667
chrXI	259293	259521	Filter_SAM_or_BAM__output_SAM_or_BAM_on_data_12__bam_peak_435	116	.	1.79533	13.71769	11.69419	134
chrXI	282957	283181	Filter_SAM_or_BAM__output_SAM_or_BAM_on_data_12__bam_peak_436	183	.	1.96061	20.57146	18.34061	767
chrXI	283462	284386	Filter_SAM_or_BAM__output_SAM_or_BAM_on_data_12__bam_peak_436	183	.	1.96061	20.57146	18.34061	767
chrXI	302872	303061	Filter_SAM_or_BAM__output_SAM_or_BAM_on_data_12__bam_peak_437	362	.	2.46185	38.98346	36.20463	152
chrXI	326428	327430	Filter_SAM_or_BAM__output_SAM_or_BAM_on_data_12__bam_peak_441	501	.	2.64913	53.35012	50.14719	666
chrXI	334390	334761	Filter_SAM_or_BAM__output_SAM_or_BAM_on_data_12__bam_peak_442	269	.	2.25459	29.41140	26.93308	181
chrXI	341592	341794	Filter_SAM_or_BAM__output_SAM_or_BAM_on_data_12__bam_peak_443	16	.	1.31972	3.09653	1.61326	117
chrXI	432113	432335	Filter_SAM_or_BAM__output_SAM_or_BAM_on_data_12__bam_peak_446	134	.	1.90351	15.49573	13.41750	225
chrXI	458509	458737	Filter_SAM_or_BAM__output_SAM_or_BAM_on_data_12__bam_peak_447	381	.	2.60862	41.04042	38.19606	139
chrXI	490910	491084	Filter_SAM_or_BAM__output_SAM_or_BAM_on_data_12__bam_peak_448	260	.	2.35616	28.45255	26.00156	119
chrXI	519544	520604	Filter_SAM_or_BAM__output_SAM_or_BAM_on_data_12__bam_peak_450	115	.	1.82705	13.55074	11.53249	144
chrXI	558754	559124	Filter_SAM_or_BAM__output_SAM_or_BAM_on_data_12__bam_peak_452	60	.	1.57971	7.85468	6.05449	331
chrXI	578897	579120	Filter_SAM_or_BAM__output_SAM_or_BAM_on_data_12__bam_peak_453	516	.	2.87940	54.85216	51.61016	162
chrXI	617965	618430	Filter_SAM_or_BAM__output_SAM_or_BAM_on_data_12__bam_peak_455	192	.	2.10961	21.50038	19.24100	669
chrXII	47897	48477	Filter_SAM_or_BAM__output_SAM_or_BAM_on_data_12__bam_peak_457	191	.	2.04875	21.45510	19.19712	248
chrXII	92491	92691	Filter_SAM_or_BAM__output_SAM_or_BAM_on_data_12__bam_peak_458	231	.	1.98092	25.56774	23.19367	125
chrXII	95539	95865	Filter_SAM_or_BAM__output_SAM_or_BAM_on_data_12__bam_peak_459	357	.	2.61630	38.54708	35.78429	126
chrXII	97115	97423	Filter_SAM_or_BAM__output_SAM_or_BAM_on_data_12__bam_peak_460	369	.	2.65620	39.71830	36.91514	164
chrXII	167896	168096	Filter_SAM_or_BAM__output_SAM_or_BAM_on_data_12__bam_peak_462	443	.	2.61914	47.34543	44.31250	137
chrXII	198857	199618	Filter_SAM_or_BAM__output_SAM_or_BAM_on_data_12__bam_peak_463	84	.	1.54272	10.30783	8.40182	309
chrXII	201958	202552	Filter_SAM_or_BAM__output_SAM_or_BAM_on_data_12__bam_peak_464	485	.	2.68432	51.74369	48.59048	429
chrXII	211351	211881	Filter_SAM_or_BAM__output_SAM_or_BAM_on_data_12__bam_peak_465	28	.	1.43325	4.41550	2.80924	1016
chrXII	214834	215044	Filter_SAM_or_BAM__output_SAM_or_BAM_on_data_12__bam_peak_466	365	.	2.40538	39.35818	36.56717	129
chrXII	232234	234054	Filter_SAM_or_BAM__output_SAM_or_BAM_on_data_12__bam_peak_467	995	.	3.18010	103.86835	99.56481	1121
chrXII	242723	243388	Filter_SAM_or_BAM__output_SAM_or_BAM_on_data_12__bam_peak_468	205	.	2.07784	22.82348	20.52835	881
chrXII	254286	254577	Filter_SAM_or_BAM__output_SAM_or_BAM_on_data_12__bam_peak_469	82	.	1.63873	10.11068	8.21257	981
chrXII	263476	263907	Filter_SAM_or_BAM__output_SAM_or_BAM_on_data_12__bam_peak_470	276	.	2.34964	30.13561	27.63785	465
chrXII	283018	283917	Filter_SAM_or_BAM__output_SAM_or_BAM_on_data_12__bam_peak_471	401	.	2.49005	43.10510	40.19621	441
chrXII	328272	328733	Filter_SAM_or_BAM__output_SAM_or_BAM_on_data_12__bam_peak_472	44	.	1.53525	6.21353	4.49315	76
chrXII	369687	370067	Filter_SAM_or_BAM__output_SAM_or_BAM_on_data_12__bam_peak_475	916	.	3.15813	95.93252	91.67732	892
chrXII	415779	416232	Filter_SAM_or_BAM__output_SAM_or_BAM_on_data_12__bam_peak_477	164	.	1.86318	18.63334	16.46227	195
chrXII	440566	441249	Filter_SAM_or_BAM__output_SAM_or_BAM_on_data_12__bam_peak_479	103	.	1.74657	12.31055	10.33303	456
chrXII	448588	448781	Filter_SAM_or_BAM__output_SAM_or_BAM_on_data_12__bam_peak_480	316	.	2.31049	34.22923	31.61287	130
chrXII	459657	459901	Filter_SAM_or_BAM__output_SAM_or_BAM_on_data_12__bam_peak_481	16593	.	2.08781	1664.60388	1659.33289	185
chrXII	498931	499651	Filter_SAM_or_BAM__output_SAM_or_BAM_on_data_12__bam_peak_484	432	.	2.52813	46.29272	43.28960	460
chrXII	507093	507313	Filter_SAM_or_BAM__output_SAM_or_BAM_on_data_12__bam_peak_485	14	.	1.28695	2.86325	1.40883	112
chrXII	522816	523246	Filter_SAM_or_BAM__output_SAM_or_BAM_on_data_12__bam_peak_486	188	.	2.03948	21.13774	18.88921	365
chrXII	547166	547420	Filter_SAM_or_BAM__output_SAM_or_BAM_on_data_12__bam_peak_487	45	.	1.54350	6.26296	4.53953	192
chrXII	568605	570256	Filter_SAM_or_BAM__output_SAM_or_BAM_on_data_12__bam_peak_488	316	.	2.38052	34.30516	31.68639	859
chrXII	592504	592700	Filter_SAM_or_BAM__output_SAM_or_BAM_on_data_12__bam_peak_489	480	.	2.85660	51.20488	48.06905	435
chrXII	605273	605500	Filter_SAM_or_BAM__output_SAM_or_BAM_on_data_12__bam_peak_490	334	.	2.41889	36.15379	33.47302	215
chrXII	628336	628564	Filter_SAM_or_BAM__output_SAM_or_BAM_on_data_12__bam_peak_491	322	.	2.48035	34.90196	32.26312	118
chrXII	636779	639792	Filter_SAM_or_BAM__output_SAM_or_BAM_on_data_12__bam_peak_492	337	.	2.30794	36.39188	33.70374	1449
chrXII	663302	663874	Filter_SAM_or_BAM__output_SAM_or_BAM_on_data_12__bam_peak_495	44	.	1.50793	6.20913	4.48892	54
chrXII	673496	673727	Filter_SAM_or_BAM__output_SAM_or_BAM_on_data_12__bam_peak_496	114	.	1.84851	13.44250	11.42750	80
chrXII	687796	687988	Filter_SAM_or_BAM__output_SAM_or_BAM_on_data_12__bam_peak_497	297	.	2.44861	32.34948	29.79039	208
chrXII	708694	708823	Filter_SAM_or_BAM__output_SAM_or_BAM_on_data_12__bam_peak_498	38	.	1.47836	5.49887	3.81910	70
chrXII	712468	712909	Filter_SAM_or_BAM__output_SAM_or_BAM_on_data_12__bam_peak_499	152	.	1.97754	17.39264	15.25725	129
chrXII	720772	721053	Filter_SAM_or_BAM__output_SAM_or_BAM_on_data_12__bam_peak_500	32	.	1.41592	4.88589	3.24627	175
chrXII	728988	730259	Filter_SAM_or_BAM__output_SAM_or_BAM_on_data_12__bam_peak_502	184	.	2.03758	20.73550	18.49927	1056
chrXII	732034	732224	Filter_SAM_or_BAM__output_SAM_or_BAM_on_data_12__bam_peak_503	318	.	2.40539	34.48677	31.86312	127
chrXII	735327	735538	Filter_SAM_or_BAM__output_SAM_or_BAM_on_data_12__bam_peak_505	40	.	1.48184	5.76670	4.07136	45
chrXII	736493	736710	Filter_SAM_or_BAM__output_SAM_or_BAM_on_data_12__bam_peak_506	24	.	1.36743	3.97434	2.40424	40
chrXII	781075	781320	Filter_SAM_or_BAM__output_SAM_or_BAM_on_data_12__bam_peak_507	233	.	2.23044	25.68593	23.30846	182
chrXII	784250	784518	Filter_SAM_or_BAM__output_SAM_or_BAM_on_data_12__bam_peak_508	379	.	2.49457	40.77428	37.93759	178
chrXII	793849	794024	Filter_SAM_or_BAM__output_SAM_or_BAM_on_data_12__bam_peak_509	474	.	2.72235	50.57117	47.45219	175
chrXII	794689	795160	Filter_SAM_or_BAM__output_SAM_or_BAM_on_data_12__bam_peak_509	474	.	2.72235	50.57117	47.45219	175
chrXII	795623	795861	Filter_SAM_or_BAM__output_SAM_or_BAM_on_data_12__bam_peak_510	69	.	1.56871	8.75867	6.91832	184
chrXII	797102	797285	Filter_SAM_or_BAM__output_SAM_or_BAM_on_data_12__bam_peak_511	310	.	2.27932	33.64007	31.04218	140
chrXII	806017	806972	Filter_SAM_or_BAM__output_SAM_or_BAM_on_data_12__bam_peak_512	284	.	2.10945	30.96108	28.44161	699
chrXII	810281	811020	Filter_SAM_or_BAM__output_SAM_or_BAM_on_data_12__bam_peak_513	48	.	1.50540	6.59888	4.85741	132
chrXII	811413	811841	Filter_SAM_or_BAM__output_SAM_or_BAM_on_data_12__bam_peak_513	48	.	1.50540	6.59888	4.85741	132
chrXII	812345	812562	Filter_SAM_or_BAM__output_SAM_or_BAM_on_data_12__bam_peak_514	32	.	1.44159	4.85015	3.21286	184
chrXII	812896	813172	Filter_SAM_or_BAM__output_SAM_or_BAM_on_data_12__bam_peak_515	33	.	1.45030	5.02948	3.37985	152
chrXII	813764	814107	Filter_SAM_or_BAM__output_SAM_or_BAM_on_data_12__bam_peak_516	46	.	1.50906	6.32756	4.60049	613
chrXII	815176	815574	Filter_SAM_or_BAM__output_SAM_or_BAM_on_data_12__bam_peak_517	49	.	1.50245	6.71181	4.96453	149
chrXII	818551	818734	Filter_SAM_or_BAM__output_SAM_or_BAM_on_data_12__bam_peak_518	215	.	1.99951	23.88352	21.55766	127
chrXII	819666	820106	Filter_SAM_or_BAM__output_SAM_or_BAM_on_data_12__bam_peak_519	125	.	1.85249	14.62493	12.57346	568
chrXII	837964	839265	Filter_SAM_or_BAM__output_SAM_or_BAM_on_data_12__bam_peak_521	905	.	3.31215	94.76752	90.54341	644
chrXII	855941	857152	Filter_SAM_or_BAM__output_SAM_or_BAM_on_data_12__bam_peak_522	174	.	2.09475	19.63619	17.43419	627
chrXII	875307	875508	Filter_SAM_or_BAM__output_SAM_or_BAM_on_data_12__bam_peak_523	371	.	2.56335	39.93898	37.12938	120
chrXII	898402	898727	Filter_SAM_or_BAM__output_SAM_or_BAM_on_data_12__bam_peak_524	87	.	1.66993	10.70858	8.78684	106
chrXII	899500	899703	Filter_SAM_or_BAM__output_SAM_or_BAM_on_data_12__bam_peak_525	76	.	1.66724	9.56799	7.69236	84
chrXII	903999	904421	Filter_SAM_or_BAM__output_SAM_or_BAM_on_data_12__bam_peak_526	91	.	1.76341	11.05982	9.12558	166
chrXII	919565	919765	Filter_SAM_or_BAM__output_SAM_or_BAM_on_data_12__bam_peak_527	44	.	1.53394	6.19406	4.47450	55
chrXII	920058	920496	Filter_SAM_or_BAM__output_SAM_or_BAM_on_data_12__bam_peak_527	44	.	1.53394	6.19406	4.47450	55
chrXII	930569	931498	Filter_SAM_or_BAM__output_SAM_or_BAM_on_data_12__bam_peak_528	134	.	1.91471	15.50541	13.42680	548
chrXII	940242	940262	Filter_SAM_or_BAM__output_SAM_or_BAM_on_data_12__bam_peak_529	41	.	1.48455	5.90210	4.19909	147
chrXII	951268	953160	Filter_SAM_or_BAM__output_SAM_or_BAM_on_data_12__bam_peak_530	136	.	1.85697	15.69247	13.60804	1573
chrXII	962930	963111	Filter_SAM_or_BAM__output_SAM_or_BAM_on_data_12__bam_peak_531	318	.	2.46507	34.50500	31.87956	140
chrXII	975932	976106	Filter_SAM_or_BAM__output_SAM_or_BAM_on_data_12__bam_peak_532	375	.	2.69009	40.42305	37.59743	175
chrXII	991844	991876	Filter_SAM_or_BAM__output_SAM_or_BAM_on_data_12__bam_peak_533	39	.	1.51042	5.67674	3.98649	297
chrXII	1018117	1018656	Filter_SAM_or_BAM__output_SAM_or_BAM_on_data_12__bam_peak_535	45	.	1.44402	6.24388	4.52168	644
chrXII	1029146	1029812	Filter_SAM_or_BAM__output_SAM_or_BAM_on_data_12__bam_peak_536	116	.	1.79533	13.71769	11.69419	197
chrXIII	19696	20000	Filter_SAM_or_BAM__output_SAM_or_BAM_on_data_12__bam_peak_537	53	.	1.54479	7.13293	5.36506	389
chrXIII	24520	25688	Filter_SAM_or_BAM__output_SAM_or_BAM_on_data_12__bam_peak_538	268	.	2.18814	29.28911	26.81471	935
chrXIII	123289	123763	Filter_SAM_or_BAM__output_SAM_or_BAM_on_data_12__bam_peak_540	150	.	1.93181	17.17982	15.05064	588
chrXIII	131765	131949	Filter_SAM_or_BAM__output_SAM_or_BAM_on_data_12__bam_peak_541	432	.	2.68360	46.22669	43.22609	153
chrXIII	146737	147204	Filter_SAM_or_BAM__output_SAM_or_BAM_on_data_12__bam_peak_542	157	.	1.98941	17.90036	15.75076	396
chrXIII	159409	159729	Filter_SAM_or_BAM__output_SAM_or_BAM_on_data_12__bam_peak_543	181	.	2.05198	20.35831	18.13374	113
chrXIII	162292	162767	Filter_SAM_or_BAM__output_SAM_or_BAM_on_data_12__bam_peak_544	157	.	1.97306	17.86975	15.72110	405
chrXIII	163461	164143	Filter_SAM_or_BAM__output_SAM_or_BAM_on_data_12__bam_peak_544	157	.	1.97306	17.86975	15.72110	405
chrXIII	168773	168949	Filter_SAM_or_BAM__output_SAM_or_BAM_on_data_12__bam_peak_545	292	.	2.18911	31.84000	29.29568	117
chrXIII	170592	171219	Filter_SAM_or_BAM__output_SAM_or_BAM_on_data_12__bam_peak_546	42	.	1.46568	5.98429	4.27625	317
chrXIII	183859	184142	Filter_SAM_or_BAM__output_SAM_or_BAM_on_data_12__bam_peak_547	524	.	3.05392	55.74874	52.48541	88
chrXIII	196020	196241	Filter_SAM_or_BAM__output_SAM_or_BAM_on_data_12__bam_peak_548	329	.	2.44831	35.66249	32.99850	146
chrXIII	223014	223502	Filter_SAM_or_BAM__output_SAM_or_BAM_on_data_12__bam_peak_550	180	.	2.04013	20.26163	18.04055	361
chrXIII	226310	226650	Filter_SAM_or_BAM__output_SAM_or_BAM_on_data_12__bam_peak_551	290	.	2.38175	31.57239	29.03577	265
chrXIII	259099	259299	Filter_SAM_or_BAM__output_SAM_or_BAM_on_data_12__bam_peak_553	501	.	2.76402	53.34487	50.14228	144
chrXIII	272325	272657	Filter_SAM_or_BAM__output_SAM_or_BAM_on_data_12__bam_peak_555	21	.	1.33387	3.70937	2.16306	177
chrXIII	288629	288897	Filter_SAM_or_BAM__output_SAM_or_BAM_on_data_12__bam_peak_556	123	.	1.77060	14.38022	12.33570	840
chrXIII	289379	289586	Filter_SAM_or_BAM__output_SAM_or_BAM_on_data_12__bam_peak_556	123	.	1.77060	14.38022	12.33570	840
chrXIII	290737	290924	Filter_SAM_or_BAM__output_SAM_or_BAM_on_data_12__bam_peak_557	550	.	2.99118	58.35736	55.03711	158
chrXIII	297498	298436	Filter_SAM_or_BAM__output_SAM_or_BAM_on_data_12__bam_peak_558	414	.	2.68097	44.42570	41.47612	687
chrXIII	363016	363206	Filter_SAM_or_BAM__output_SAM_or_BAM_on_data_12__bam_peak_560	204	.	1.90911	22.73005	20.43742	185
chrXIII	365318	365563	Filter_SAM_or_BAM__output_SAM_or_BAM_on_data_12__bam_peak_561	29	.	1.44427	4.58639	2.96744	84
chrXIII	379246	379462	Filter_SAM_or_BAM__output_SAM_or_BAM_on_data_12__bam_peak_564	220	.	2.03939	24.34062	22.00157	174
chrXIII	388824	390633	Filter_SAM_or_BAM__output_SAM_or_BAM_on_data_12__bam_peak_565	243	.	2.12856	26.77177	24.36515	703
chrXIII	420498	420729	Filter_SAM_or_BAM__output_SAM_or_BAM_on_data_12__bam_peak_566	581	.	3.02255	61.56598	58.18525	291
chrXIII	425796	425833	Filter_SAM_or_BAM__output_SAM_or_BAM_on_data_12__bam_peak_567	15	.	1.31537	3.07669	1.59552	189
chrXIII	485517	486069	Filter_SAM_or_BAM__output_SAM_or_BAM_on_data_12__bam_peak_570	53	.	1.58593	7.14263	5.37444	104
chrXIII	499474	500635	Filter_SAM_or_BAM__output_SAM_or_BAM_on_data_12__bam_peak_571	274	.	2.15097	29.92874	27.43664	154
chrXIII	504786	505082	Filter_SAM_or_BAM__output_SAM_or_BAM_on_data_12__bam_peak_572	389	.	2.69638	41.84917	38.98013	191
chrXIII	511374	511577	Filter_SAM_or_BAM__output_SAM_or_BAM_on_data_12__bam_peak_573	129	.	1.89797	15.00899	12.94539	126
chrXIII	550219	551085	Filter_SAM_or_BAM__output_SAM_or_BAM_on_data_12__bam_peak_575	146	.	1.93382	16.75896	14.64240	363
chrXIII	552285	552873	Filter_SAM_or_BAM__output_SAM_or_BAM_on_data_12__bam_peak_576	64	.	1.56821	8.27932	6.46060	655
chrXIII	554881	555204	Filter_SAM_or_BAM__output_SAM_or_BAM_on_data_12__bam_peak_577	20	.	1.33770	3.63902	2.09869	310
chrXIII	572830	573014	Filter_SAM_or_BAM__output_SAM_or_BAM_on_data_12__bam_peak_578	184	.	2.03751	20.73379	18.49761	116
chrXIII	586579	586798	Filter_SAM_or_BAM__output_SAM_or_BAM_on_data_12__bam_peak_579	348	.	2.56883	37.62008	34.88831	230
chrXIII	624893	624927	Filter_SAM_or_BAM__output_SAM_or_BAM_on_data_12__bam_peak_580	30	.	1.43715	4.70724	3.08004	33
chrXIII	626316	626533	Filter_SAM_or_BAM__output_SAM_or_BAM_on_data_12__bam_peak_581	81	.	1.65863	10.03923	8.14401	114
chrXIII	632522	634115	Filter_SAM_or_BAM__output_SAM_or_BAM_on_data_12__bam_peak_582	103	.	1.69808	12.29031	10.31319	2044
chrXIII	651516	651892	Filter_SAM_or_BAM__output_SAM_or_BAM_on_data_12__bam_peak_583	93	.	1.67568	11.32874	9.38474	407
chrXIII	652556	652733	Filter_SAM_or_BAM__output_SAM_or_BAM_on_data_12__bam_peak_584	192	.	1.94979	21.47520	19.21667	325
chrXIII	671950	673533	Filter_SAM_or_BAM__output_SAM_or_BAM_on_data_12__bam_peak_585	108	.	1.81918	12.80050	10.80642	190
chrXIII	673974	674285	Filter_SAM_or_BAM__output_SAM_or_BAM_on_data_12__bam_peak_586	14	.	1.27462	2.89319	1.43363	307
chrXIII	732927	733100	Filter_SAM_or_BAM__output_SAM_or_BAM_on_data_12__bam_peak_587	149	.	2.00655	17.07672	14.95028	625
chrXIII	747864	748041	Filter_SAM_or_BAM__output_SAM_or_BAM_on_data_12__bam_peak_588	364	.	2.58431	39.19690	36.41019	491
chrXIII	753238	753892	Filter_SAM_or_BAM__output_SAM_or_BAM_on_data_12__bam_peak_589	135	.	1.88909	15.62835	13.54583	466
chrXIII	760597	760913	Filter_SAM_or_BAM__output_SAM_or_BAM_on_data_12__bam_peak_591	68	.	1.59952	8.67106	6.83445	1162
chrXIII	761091	761407	Filter_SAM_or_BAM__output_SAM_or_BAM_on_data_12__bam_peak_591	68	.	1.59952	8.67106	6.83445	1162
chrXIII	761638	761916	Filter_SAM_or_BAM__output_SAM_or_BAM_on_data_12__bam_peak_591	68	.	1.59952	8.67106	6.83445	1162
chrXIII	762450	762864	Filter_SAM_or_BAM__output_SAM_or_BAM_on_data_12__bam_peak_591	68	.	1.59952	8.67106	6.83445	1162
chrXIII	768313	768527	Filter_SAM_or_BAM__output_SAM_or_BAM_on_data_12__bam_peak_592	471	.	2.81771	50.26812	47.15924	170
chrXIII	808200	808395	Filter_SAM_or_BAM__output_SAM_or_BAM_on_data_12__bam_peak_594	291	.	2.20589	31.72727	29.18637	111
chrXIII	837877	838065	Filter_SAM_or_BAM__output_SAM_or_BAM_on_data_12__bam_peak_595	288	.	2.28410	31.36279	28.83219	175
chrXIII	887044	887692	Filter_SAM_or_BAM__output_SAM_or_BAM_on_data_12__bam_peak_596	118	.	1.76979	13.88111	11.85253	1063
chrXIII	887896	888675	Filter_SAM_or_BAM__output_SAM_or_BAM_on_data_12__bam_peak_596	118	.	1.76979	13.88111	11.85253	1063
chrXIII	893548	893858	Filter_SAM_or_BAM__output_SAM_or_BAM_on_data_12__bam_peak_597	46	.	1.53501	6.35427	4.62566	115
chrXIII	894685	895055	Filter_SAM_or_BAM__output_SAM_or_BAM_on_data_12__bam_peak_598	31	.	1.40764	4.83110	3.19496	393
chrXIII	913780	913973	Filter_SAM_or_BAM__output_SAM_or_BAM_on_data_12__bam_peak_600	91	.	1.72768	11.07887	9.14397	260
chrXIV	61983	62374	Filter_SAM_or_BAM__output_SAM_or_BAM_on_data_12__bam_peak_603	204	.	2.11420	22.77237	20.47880	280
chrXIV	63731	64324	Filter_SAM_or_BAM__output_SAM_or_BAM_on_data_12__bam_peak_604	108	.	1.75646	12.81238	10.81782	464
chrXIV	89177	89593	Filter_SAM_or_BAM__output_SAM_or_BAM_on_data_12__bam_peak_605	442	.	2.68135	47.25836	44.22858	198
chrXIV	96187	96387	Filter_SAM_or_BAM__output_SAM_or_BAM_on_data_12__bam_peak_606	301	.	2.28740	32.72811	30.15839	190
chrXIV	108926	108957	Filter_SAM_or_BAM__output_SAM_or_BAM_on_data_12__bam_peak_609	33	.	1.43696	5.02472	3.37548	357
chrXIV	139758	140141	Filter_SAM_or_BAM__output_SAM_or_BAM_on_data_12__bam_peak_610	15	.	1.30130	3.01271	1.53967	106
chrXIV	167345	167638	Filter_SAM_or_BAM__output_SAM_or_BAM_on_data_12__bam_peak_611	40	.	1.49919	5.77786	4.08190	241
chrXIV	173789	174022	Filter_SAM_or_BAM__output_SAM_or_BAM_on_data_12__bam_peak_612	114	.	1.77751	13.51153	11.49454	743
chrXIV	174236	174519	Filter_SAM_or_BAM__output_SAM_or_BAM_on_data_12__bam_peak_612	114	.	1.77751	13.51153	11.49454	743
chrXIV	196458	196600	Filter_SAM_or_BAM__output_SAM_or_BAM_on_data_12__bam_peak_613	40	.	1.49850	5.70257	4.01087	129
chrXIV	230149	230610	Filter_SAM_or_BAM__output_SAM_or_BAM_on_data_12__bam_peak_614	195	.	2.12361	21.82102	19.55280	542
chrXIV	253308	253863	Filter_SAM_or_BAM__output_SAM_or_BAM_on_data_12__bam_peak_615	82	.	1.71832	10.18593	8.28487	536
chrXIV	269337	269523	Filter_SAM_or_BAM__output_SAM_or_BAM_on_data_12__bam_peak_616	35	.	1.46078	5.18111	3.52121	174
chrXIV	282924	283119	Filter_SAM_or_BAM__output_SAM_or_BAM_on_data_12__bam_peak_617	68	.	1.66477	8.63751	6.80257	454
chrXIV	289972	290020	Filter_SAM_or_BAM__output_SAM_or_BAM_on_data_12__bam_peak_618	29	.	1.42300	4.61428	2.99326	77
chrXIV	302761	303510	Filter_SAM_or_BAM__output_SAM_or_BAM_on_data_12__bam_peak_619	241	.	2.06074	26.58984	24.18869	606
chrXIV	331923	332120	Filter_SAM_or_BAM__output_SAM_or_BAM_on_data_12__bam_peak_620	69	.	1.60456	8.80922	6.96682	346
chrXIV	374781	375022	Filter_SAM_or_BAM__output_SAM_or_BAM_on_data_12__bam_peak_621	180	.	2.06016	20.27386	18.05211	146
chrXIV	413723	414235	Filter_SAM_or_BAM__output_SAM_or_BAM_on_data_12__bam_peak_623	86	.	1.74700	10.58751	8.67023	399
chrXIV	414515	414859	Filter_SAM_or_BAM__output_SAM_or_BAM_on_data_12__bam_peak_624	42	.	1.49190	5.95554	4.24916	44
chrXIV	442960	443154	Filter_SAM_or_BAM__output_SAM_or_BAM_on_data_12__bam_peak_625	378	.	2.54345	40.67035	37.83725	192
chrXIV	443432	443942	Filter_SAM_or_BAM__output_SAM_or_BAM_on_data_12__bam_peak_625	378	.	2.54345	40.67035	37.83725	192
chrXIV	493955	494779	Filter_SAM_or_BAM__output_SAM_or_BAM_on_data_12__bam_peak_626	247	.	2.25624	27.20713	24.78859	367
chrXIV	499731	500658	Filter_SAM_or_BAM__output_SAM_or_BAM_on_data_12__bam_peak_627	359	.	2.26140	38.73746	35.96713	490
chrXIV	501559	502299	Filter_SAM_or_BAM__output_SAM_or_BAM_on_data_12__bam_peak_628	61	.	1.56021	7.93466	6.13094	394
chrXIV	505867	506284	Filter_SAM_or_BAM__output_SAM_or_BAM_on_data_12__bam_peak_629	50	.	1.56104	6.79396	5.04231	73
chrXIV	506532	506875	Filter_SAM_or_BAM__output_SAM_or_BAM_on_data_12__bam_peak_630	58	.	1.55035	7.60221	5.81311	324
chrXIV	547021	547275	Filter_SAM_or_BAM__output_SAM_or_BAM_on_data_12__bam_peak_631	526	.	2.89839	55.95531	52.68803	129
chrXIV	560666	560879	Filter_SAM_or_BAM__output_SAM_or_BAM_on_data_12__bam_peak_632	470	.	2.59704	50.20224	47.09515	571
chrXIV	568038	568257	Filter_SAM_or_BAM__output_SAM_or_BAM_on_data_12__bam_peak_633	371	.	2.39971	39.94509	37.13458	187
chrXIV	569833	570022	Filter_SAM_or_BAM__output_SAM_or_BAM_on_data_12__bam_peak_634	134	.	1.72357	15.51377	13.43497	116
chrXIV	585657	586361	Filter_SAM_or_BAM__output_SAM_or_BAM_on_data_12__bam_peak_637	119	.	1.82055	14.00721	11.97468	217
chrXIV	602231	602421	Filter_SAM_or_BAM__output_SAM_or_BAM_on_data_12__bam_peak_638	325	.	2.26620	35.16935	32.52263	217
chrXIV	618756	619365	Filter_SAM_or_BAM__output_SAM_or_BAM_on_data_12__bam_peak_639	86	.	1.70631	10.61180	8.69362	699
chrXIV	631784	632006	Filter_SAM_or_BAM__output_SAM_or_BAM_on_data_12__bam_peak_641	362	.	2.47609	38.99722	36.21770	135
chrXIV	632519	632738	Filter_SAM_or_BAM__output_SAM_or_BAM_on_data_12__bam_peak_642	358	.	2.41335	38.57694	35.81273	170
chrXIV	642790	642983	Filter_SAM_or_BAM__output_SAM_or_BAM_on_data_12__bam_peak_643	30	.	1.40696	4.72518	3.09676	69
chrXIV	656465	656817	Filter_SAM_or_BAM__output_SAM_or_BAM_on_data_12__bam_peak_645	39	.	1.48030	5.58918	3.90436	327
chrXIV	657720	657975	Filter_SAM_or_BAM__output_SAM_or_BAM_on_data_12__bam_peak_646	59	.	1.58564	7.71328	5.91955	484
chrXIV	659044	659309	Filter_SAM_or_BAM__output_SAM_or_BAM_on_data_12__bam_peak_647	50	.	1.54181	6.78884	5.03749	483
chrXIV	659768	659940	Filter_SAM_or_BAM__output_SAM_or_BAM_on_data_12__bam_peak_648	41	.	1.47399	5.82517	4.12675	219
chrXIV	721251	721813	Filter_SAM_or_BAM__output_SAM_or_BAM_on_data_12__bam_peak_650	81	.	1.73092	10.07612	8.17919	462
chrXIV	722000	722162	Filter_SAM_or_BAM__output_SAM_or_BAM_on_data_12__bam_peak_650	81	.	1.73092	10.07612	8.17919	462
chrXIV	722401	722888	Filter_SAM_or_BAM__output_SAM_or_BAM_on_data_12__bam_peak_651	88	.	1.75297	10.75286	8.82964	229
chrXIV	726075	726289	Filter_SAM_or_BAM__output_SAM_or_BAM_on_data_12__bam_peak_652	583	.	3.18622	61.75368	58.36879	163
chrXV	19632	20016	Filter_SAM_or_BAM__output_SAM_or_BAM_on_data_12__bam_peak_653	59	.	1.62067	7.73391	5.93869	323
chrXV	20363	20657	Filter_SAM_or_BAM__output_SAM_or_BAM_on_data_12__bam_peak_654	33	.	1.43385	5.00464	3.35668	362
chrXV	29654	30034	Filter_SAM_or_BAM__output_SAM_or_BAM_on_data_12__bam_peak_655	49	.	1.53478	6.74676	4.99775	344
chrXV	80477	81166	Filter_SAM_or_BAM__output_SAM_or_BAM_on_data_12__bam_peak_656	223	.	2.07584	24.72514	22.37544	436
chrXV	92089	92386	Filter_SAM_or_BAM__output_SAM_or_BAM_on_data_12__bam_peak_658	74	.	1.57481	9.32010	7.45560	295
chrXV	93464	94131	Filter_SAM_or_BAM__output_SAM_or_BAM_on_data_12__bam_peak_659	446	.	2.71303	47.72288	44.68062	434
chrXV	110306	110631	Filter_SAM_or_BAM__output_SAM_or_BAM_on_data_12__bam_peak_660	458	.	2.78784	48.90746	45.83518	780
chrXV	110894	111114	Filter_SAM_or_BAM__output_SAM_or_BAM_on_data_12__bam_peak_660	458	.	2.78784	48.90746	45.83518	780
chrXV	159288	160514	Filter_SAM_or_BAM__output_SAM_or_BAM_on_data_12__bam_peak_662	629	.	2.66334	66.37859	62.90984	597
chrXV	201049	201302	Filter_SAM_or_BAM__output_SAM_or_BAM_on_data_12__bam_peak_664	25	.	1.40419	4.13831	2.55438	27
chrXV	217990	218300	Filter_SAM_or_BAM__output_SAM_or_BAM_on_data_12__bam_peak_665	15	.	1.27957	2.99862	1.52728	31
chrXV	226543	226758	Filter_SAM_or_BAM__output_SAM_or_BAM_on_data_12__bam_peak_667	461	.	2.73047	49.20584	46.12622	138
chrXV	228274	228461	Filter_SAM_or_BAM__output_SAM_or_BAM_on_data_12__bam_peak_668	424	.	2.62464	45.40538	42.42799	148
chrXV	253150	253449	Filter_SAM_or_BAM__output_SAM_or_BAM_on_data_12__bam_peak_670	178	.	2.02054	20.06397	17.84898	369
chrXV	254346	254700	Filter_SAM_or_BAM__output_SAM_or_BAM_on_data_12__bam_peak_671	143	.	1.93158	16.47705	14.36848	224
chrXV	274595	274794	Filter_SAM_or_BAM__output_SAM_or_BAM_on_data_12__bam_peak_672	297	.	2.13720	32.28893	29.73147	164
chrXV	282083	282279	Filter_SAM_or_BAM__output_SAM_or_BAM_on_data_12__bam_peak_673	443	.	2.67463	47.36959	44.33596	210
chrXV	286527	286748	Filter_SAM_or_BAM__output_SAM_or_BAM_on_data_12__bam_peak_674	33	.	1.43119	4.96481	3.31941	51
chrXV	287355	287615	Filter_SAM_or_BAM__output_SAM_or_BAM_on_data_12__bam_peak_675	55	.	1.54815	7.33923	5.56160	151
chrXV	288138	288316	Filter_SAM_or_BAM__output_SAM_or_BAM_on_data_12__bam_peak_676	360	.	2.39906	38.77655	36.00446	407
chrXV	301026	301264	Filter_SAM_or_BAM__output_SAM_or_BAM_on_data_12__bam_peak_677	225	.	1.98235	24.86984	22.51578	212
chrXV	340230	340438	Filter_SAM_or_BAM__output_SAM_or_BAM_on_data_12__bam_peak_678	349	.	2.51235	37.68327	34.94879	163
chrXV	382273	382410	Filter_SAM_or_BAM__output_SAM_or_BAM_on_data_12__bam_peak_681	41	.	1.49349	5.85271	4.15261	250
chrXV	438591	439007	Filter_SAM_or_BAM__output_SAM_or_BAM_on_data_12__bam_peak_683	544	.	3.04226	57.74224	54.43683	138
chrXV	442057	442225	Filter_SAM_or_BAM__output_SAM_or_BAM_on_data_12__bam_peak_684	23	.	1.36777	3.89711	2.33372	22
chrXV	444698	445865	Filter_SAM_or_BAM__output_SAM_or_BAM_on_data_12__bam_peak_685	466	.	2.48362	49.71449	46.62155	759
chrXV	464360	464598	Filter_SAM_or_BAM__output_SAM_or_BAM_on_data_12__bam_peak_686	488	.	2.73736	52.01049	48.84900	187
chrXV	506227	506722	Filter_SAM_or_BAM__output_SAM_or_BAM_on_data_12__bam_peak_687	145	.	1.91262	16.66920	14.55520	189
chrXV	571893	572084	Filter_SAM_or_BAM__output_SAM_or_BAM_on_data_12__bam_peak_689	367	.	2.64511	39.58838	36.78875	129
chrXV	605439	605614	Filter_SAM_or_BAM__output_SAM_or_BAM_on_data_12__bam_peak_692	35	.	1.47635	5.16506	3.50613	60
chrXV	620778	621317	Filter_SAM_or_BAM__output_SAM_or_BAM_on_data_12__bam_peak_693	40	.	1.50924	5.72716	4.03402	196
chrXV	622393	622736	Filter_SAM_or_BAM__output_SAM_or_BAM_on_data_12__bam_peak_694	35	.	1.47993	5.24559	3.58187	188
chrXV	623878	623879	Filter_SAM_or_BAM__output_SAM_or_BAM_on_data_12__bam_peak_695	17	.	1.31536	3.25430	1.75317	184
chrXV	663771	663959	Filter_SAM_or_BAM__output_SAM_or_BAM_on_data_12__bam_peak_696	373	.	2.50320	40.20292	37.38367	136
chrXV	678216	678495	Filter_SAM_or_BAM__output_SAM_or_BAM_on_data_12__bam_peak_697	168	.	2.07270	18.98257	16.80080	315
chrXV	723057	724800	Filter_SAM_or_BAM__output_SAM_or_BAM_on_data_12__bam_peak_699	73	.	1.65279	9.15880	7.30087	268
chrXV	778599	779140	Filter_SAM_or_BAM__output_SAM_or_BAM_on_data_12__bam_peak_701	145	.	1.92502	16.64192	14.52879	870
chrXV	780177	780968	Filter_SAM_or_BAM__output_SAM_or_BAM_on_data_12__bam_peak_702	677	.	3.10195	71.29752	67.73350	581
chrXV	797740	798267	Filter_SAM_or_BAM__output_SAM_or_BAM_on_data_12__bam_peak_703	88	.	1.74632	10.74876	8.82559	828
chrXV	854104	854336	Filter_SAM_or_BAM__output_SAM_or_BAM_on_data_12__bam_peak_706	766	.	3.53219	80.49912	76.69834	162
chrXV	877403	877626	Filter_SAM_or_BAM__output_SAM_or_BAM_on_data_12__bam_peak_708	65	.	1.52796	8.35686	6.53475	191
chrXV	882921	883380	Filter_SAM_or_BAM__output_SAM_or_BAM_on_data_12__bam_peak_709	45	.	1.49925	6.29891	4.57328	398
chrXV	883561	883823	Filter_SAM_or_BAM__output_SAM_or_BAM_on_data_12__bam_peak_709	45	.	1.49925	6.29891	4.57328	398
chrXV	889958	890850	Filter_SAM_or_BAM__output_SAM_or_BAM_on_data_12__bam_peak_710	28	.	1.39843	4.45783	2.84859	901
chrXV	900283	900775	Filter_SAM_or_BAM__output_SAM_or_BAM_on_data_12__bam_peak_711	197	.	2.11755	21.97504	19.70269	480
chrXV	962466	962684	Filter_SAM_or_BAM__output_SAM_or_BAM_on_data_12__bam_peak_712	19	.	1.35842	3.43494	1.91514	22
chrXV	976333	976523	Filter_SAM_or_BAM__output_SAM_or_BAM_on_data_12__bam_peak_713	375	.	2.48575	40.37239	37.54837	194
chrXV	980600	980822	Filter_SAM_or_BAM__output_SAM_or_BAM_on_data_12__bam_peak_715	436	.	2.59820	46.68485	43.67044	170
chrXV	982812	982965	Filter_SAM_or_BAM__output_SAM_or_BAM_on_data_12__bam_peak_716	23	.	1.39011	3.86574	2.30533	187
chrXV	1005555	1006000	Filter_SAM_or_BAM__output_SAM_or_BAM_on_data_12__bam_peak_717	29	.	1.42348	4.51913	2.90538	719
chrXV	1006211	1006575	Filter_SAM_or_BAM__output_SAM_or_BAM_on_data_12__bam_peak_717	29	.	1.42348	4.51913	2.90538	719
chrXV	1015585	1016017	Filter_SAM_or_BAM__output_SAM_or_BAM_on_data_12__bam_peak_718	19	.	1.35714	3.45899	1.93586	163
chrXV	1016261	1016575	Filter_SAM_or_BAM__output_SAM_or_BAM_on_data_12__bam_peak_719	20	.	1.36283	3.60901	2.07113	281
chrXV	1028158	1028586	Filter_SAM_or_BAM__output_SAM_or_BAM_on_data_12__bam_peak_720	321	.	2.25852	34.80957	32.17413	532
chrXV	1041773	1042750	Filter_SAM_or_BAM__output_SAM_or_BAM_on_data_12__bam_peak_721	72	.	1.58834	9.07784	7.22363	367
chrXV	1060405	1060982	Filter_SAM_or_BAM__output_SAM_or_BAM_on_data_12__bam_peak_723	164	.	1.98661	18.58997	16.41979	247
chrXVI	24181	24528	Filter_SAM_or_BAM__output_SAM_or_BAM_on_data_12__bam_peak_724	55	.	1.58331	7.30617	5.53008	269
chrXVI	56111	56324	Filter_SAM_or_BAM__output_SAM_or_BAM_on_data_12__bam_peak_725	222	.	1.98613	24.57231	22.22696	239
chrXVI	75622	75988	Filter_SAM_or_BAM__output_SAM_or_BAM_on_data_12__bam_peak_726	198	.	1.96936	22.10490	19.82876	242
chrXVI	108929	109148	Filter_SAM_or_BAM__output_SAM_or_BAM_on_data_12__bam_peak_729	31	.	1.40764	4.83110	3.19496	177
chrXVI	109429	109755	Filter_SAM_or_BAM__output_SAM_or_BAM_on_data_12__bam_peak_730	85	.	1.70048	10.44700	8.53535	146
chrXVI	110309	110545	Filter_SAM_or_BAM__output_SAM_or_BAM_on_data_12__bam_peak_731	32	.	1.41312	4.86734	3.22901	623
chrXVI	111589	112066	Filter_SAM_or_BAM__output_SAM_or_BAM_on_data_12__bam_peak_732	37	.	1.44240	5.40420	3.73044	765
chrXVI	173178	173948	Filter_SAM_or_BAM__output_SAM_or_BAM_on_data_12__bam_peak_736	239	.	2.28535	26.31275	23.91850	553
chrXVI	210138	210326	Filter_SAM_or_BAM__output_SAM_or_BAM_on_data_12__bam_peak_737	301	.	2.44285	32.73644	30.16610	99
chrXVI	249623	249790	Filter_SAM_or_BAM__output_SAM_or_BAM_on_data_12__bam_peak_738	19	.	1.35966	3.46963	1.94570	32
chrXVI	280726	281419	Filter_SAM_or_BAM__output_SAM_or_BAM_on_data_12__bam_peak_739	103	.	1.72586	12.31839	10.34024	458
chrXVI	282191	282940	Filter_SAM_or_BAM__output_SAM_or_BAM_on_data_12__bam_peak_740	310	.	2.44177	33.63404	31.03633	692
chrXVI	297659	298267	Filter_SAM_or_BAM__output_SAM_or_BAM_on_data_12__bam_peak_741	156	.	1.90133	17.82329	15.67562	390
chrXVI	303338	304050	Filter_SAM_or_BAM__output_SAM_or_BAM_on_data_12__bam_peak_742	143	.	1.76695	16.43831	14.33142	218
chrXVI	310986	311209	Filter_SAM_or_BAM__output_SAM_or_BAM_on_data_12__bam_peak_743	29	.	1.43917	4.57340	2.95595	87
chrXVI	338815	339030	Filter_SAM_or_BAM__output_SAM_or_BAM_on_data_12__bam_peak_745	488	.	2.80731	52.00283	48.84170	157
chrXVI	351037	351239	Filter_SAM_or_BAM__output_SAM_or_BAM_on_data_12__bam_peak_746	46	.	1.52556	6.35028	4.62190	185
chrXVI	353051	353208	Filter_SAM_or_BAM__output_SAM_or_BAM_on_data_12__bam_peak_747	29	.	1.44181	4.55408	2.93788	84
chrXVI	405052	405664	Filter_SAM_or_BAM__output_SAM_or_BAM_on_data_12__bam_peak_749	421	.	2.53142	45.13034	42.16090	357
chrXVI	407098	407540	Filter_SAM_or_BAM__output_SAM_or_BAM_on_data_12__bam_peak_750	210	.	2.03506	23.33223	21.02310	362
chrXVI	414088	414358	Filter_SAM_or_BAM__output_SAM_or_BAM_on_data_12__bam_peak_751	40	.	1.48734	5.69549	4.00432	165
chrXVI	435864	436040	Filter_SAM_or_BAM__output_SAM_or_BAM_on_data_12__bam_peak_753	449	.	2.76793	48.00813	44.95846	150
chrXVI	560161	560354	Filter_SAM_or_BAM__output_SAM_or_BAM_on_data_12__bam_peak_757	499	.	2.76912	53.17527	49.97994	142
chrXVI	572186	572457	Filter_SAM_or_BAM__output_SAM_or_BAM_on_data_12__bam_peak_758	782	.	3.27908	82.09626	78.25495	170
chrXVI	580544	580752	Filter_SAM_or_BAM__output_SAM_or_BAM_on_data_12__bam_peak_759	23	.	1.37771	3.94702	2.37919	171
chrXVI	582003	582189	Filter_SAM_or_BAM__output_SAM_or_BAM_on_data_12__bam_peak_760	337	.	2.34942	36.49092	33.79897	220
chrXVI	611955	612194	Filter_SAM_or_BAM__output_SAM_or_BAM_on_data_12__bam_peak_762	42	.	1.51117	5.92368	4.21945	145
chrXVI	622479	622697	Filter_SAM_or_BAM__output_SAM_or_BAM_on_data_12__bam_peak_763	185	.	1.92819	20.79340	18.55542	176
chrXVI	654348	655002	Filter_SAM_or_BAM__output_SAM_or_BAM_on_data_12__bam_peak_766	237	.	2.26649	26.09933	23.71089	518
chrXVI	689498	689768	Filter_SAM_or_BAM__output_SAM_or_BAM_on_data_12__bam_peak_767	911	.	3.61620	95.43518	91.19080	160
chrXVI	692867	694143	Filter_SAM_or_BAM__output_SAM_or_BAM_on_data_12__bam_peak_768	134	.	1.89414	15.51783	13.43884	116
chrXVI	694460	694786	Filter_SAM_or_BAM__output_SAM_or_BAM_on_data_12__bam_peak_769	39	.	1.42859	5.59611	3.91067	228
chrXVI	701920	702275	Filter_SAM_or_BAM__output_SAM_or_BAM_on_data_12__bam_peak_770	454	.	2.88854	48.55933	45.49451	128
chrXVI	718994	719177	Filter_SAM_or_BAM__output_SAM_or_BAM_on_data_12__bam_peak_771	171	.	2.00508	19.35489	17.16189	385
chrXVI	731036	731241	Filter_SAM_or_BAM__output_SAM_or_BAM_on_data_12__bam_peak_772	43	.	1.53247	6.06456	4.35215	79
chrXVI	769151	769380	Filter_SAM_or_BAM__output_SAM_or_BAM_on_data_12__bam_peak_774	482	.	2.65551	51.41509	48.27171	396
chrXVI	775736	775920	Filter_SAM_or_BAM__output_SAM_or_BAM_on_data_12__bam_peak_775	425	.	2.58087	45.55101	42.56942	136
chrXVI	787031	787402	Filter_SAM_or_BAM__output_SAM_or_BAM_on_data_12__bam_peak_776	160	.	1.85905	18.24301	16.08335	631
chrXVI	786214	786803	Filter_SAM_or_BAM__output_SAM_or_BAM_on_data_12__bam_peak_776	160	.	1.85905	18.24301	16.08335	631
chrXVI	795367	795741	Filter_SAM_or_BAM__output_SAM_or_BAM_on_data_12__bam_peak_777	52	.	1.48971	6.95999	5.20019	632
chrXVI	819474	819812	Filter_SAM_or_BAM__output_SAM_or_BAM_on_data_12__bam_peak_779	536	.	2.97582	56.97372	53.68359	164
chrXVI	822907	824266	Filter_SAM_or_BAM__output_SAM_or_BAM_on_data_12__bam_peak_781	87	.	1.68085	10.68176	8.76095	1058
chrXVI	830192	830417	Filter_SAM_or_BAM__output_SAM_or_BAM_on_data_12__bam_peak_782	69	.	1.60846	8.75356	6.91355	254
chrXVI	856831	857017	Filter_SAM_or_BAM__output_SAM_or_BAM_on_data_12__bam_peak_783	639	.	3.30749	67.44760	63.95825	96
chrXVI	860294	860478	Filter_SAM_or_BAM__output_SAM_or_BAM_on_data_12__bam_peak_784	343	.	2.28544	37.05724	34.34504	139
chrXVI	880242	880430	Filter_SAM_or_BAM__output_SAM_or_BAM_on_data_12__bam_peak_785	396	.	2.51217	42.55688	39.66716	117
chrXVI	911433	911718	Filter_SAM_or_BAM__output_SAM_or_BAM_on_data_12__bam_peak_786	51	.	1.57657	6.87590	5.12043	103
