# Supplementary material for: The Shu complex interacts with the replicative helicase to prevent mutations and aberrant recombination
Source: EMBO J. 2025 Jan 21;44(5):1512–39. doi: 10.1038/s44318-025-00365-9 (PMC11876325; doi:10.1038/s44318-025-00365-9)
Supplement: Supplementary file 4 — Source data Fig. 2 [file 44318_2025_365_MOESM4_ESM.zip › Figure 2/Peak call for all ChIP experiments/Rad55NOverlapCsm2.bed]

chrI	46222	46639	Filter_SAM_or_BAM__output_SAM_or_BAM_on_data_10__bam_peak_12	67	.	1.75370	8.41790	6.79610	173
chrI	65841	66335	Filter_SAM_or_BAM__output_SAM_or_BAM_on_data_10__bam_peak_20	81	.	1.79780	9.78747	8.10119	416
chrI	68854	69142	Filter_SAM_or_BAM__output_SAM_or_BAM_on_data_10__bam_peak_22	58	.	1.61924	7.39904	5.83433	185
chrI	106333	106572	Filter_SAM_or_BAM__output_SAM_or_BAM_on_data_10__bam_peak_34	67	.	1.73678	8.41409	6.79278	396
chrI	106951	107315	Filter_SAM_or_BAM__output_SAM_or_BAM_on_data_10__bam_peak_34	67	.	1.73678	8.41409	6.79278	396
chrI	129848	130058	Filter_SAM_or_BAM__output_SAM_or_BAM_on_data_10__bam_peak_45	176	.	2.19307	19.59682	17.62097	470
chrI	181063	181314	Filter_SAM_or_BAM__output_SAM_or_BAM_on_data_10__bam_peak_55	1228	.	4.42747	125.82914	122.86466	95
chrII	9479	9716	Filter_SAM_or_BAM__output_SAM_or_BAM_on_data_10__bam_peak_64	866	.	3.74854	89.32343	86.67430	116
chrII	37559	37991	Filter_SAM_or_BAM__output_SAM_or_BAM_on_data_10__bam_peak_71	166	.	2.24565	18.57848	16.62522	527
chrII	138594	138658	Filter_SAM_or_BAM__output_SAM_or_BAM_on_data_10__bam_peak_101	62	.	1.72856	7.79205	6.20361	95
chrII	138800	138926	Filter_SAM_or_BAM__output_SAM_or_BAM_on_data_10__bam_peak_102	103	.	1.92860	12.08044	10.30726	1015
chrII	141578	141912	Filter_SAM_or_BAM__output_SAM_or_BAM_on_data_10__bam_peak_103	98	.	1.93540	11.63828	9.87993	86
chrII	159124	159403	Filter_SAM_or_BAM__output_SAM_or_BAM_on_data_10__bam_peak_108	57	.	1.65464	7.26302	5.70789	215
chrII	160252	160564	Filter_SAM_or_BAM__output_SAM_or_BAM_on_data_10__bam_peak_109	49	.	1.61507	6.40568	4.90778	537
chrII	216836	217054	Filter_SAM_or_BAM__output_SAM_or_BAM_on_data_10__bam_peak_125	48	.	1.56786	6.38842	4.89136	86
chrII	219856	220252	Filter_SAM_or_BAM__output_SAM_or_BAM_on_data_10__bam_peak_126	85	.	1.73118	10.24910	8.54363	305
chrII	235377	235789	Filter_SAM_or_BAM__output_SAM_or_BAM_on_data_10__bam_peak_131	272	.	2.55262	29.43556	27.29367	307
chrII	236491	236891	Filter_SAM_or_BAM__output_SAM_or_BAM_on_data_10__bam_peak_132	95	.	1.74351	11.32898	9.58255	318
chrII	255127	255667	Filter_SAM_or_BAM__output_SAM_or_BAM_on_data_10__bam_peak_136	93	.	1.84476	11.11395	9.37443	231
chrII	256332	256746	Filter_SAM_or_BAM__output_SAM_or_BAM_on_data_10__bam_peak_137	469	.	2.80744	49.29572	46.96099	336
chrII	256917	257213	Filter_SAM_or_BAM__output_SAM_or_BAM_on_data_10__bam_peak_138	84	.	1.74298	10.11379	8.41415	42
chrII	266286	266522	Filter_SAM_or_BAM__output_SAM_or_BAM_on_data_10__bam_peak_139	1516	.	5.65845	154.99352	151.69102	110
chrII	290757	290958	Filter_SAM_or_BAM__output_SAM_or_BAM_on_data_10__bam_peak_147	28	.	1.42746	4.13291	2.85271	320
chrII	305156	305384	Filter_SAM_or_BAM__output_SAM_or_BAM_on_data_10__bam_peak_151	94	.	1.86488	11.15591	9.41492	398
chrII	326697	326965	Filter_SAM_or_BAM__output_SAM_or_BAM_on_data_10__bam_peak_160	1858	.	5.50077	189.61783	185.86151	196
chrII	350778	350940	Filter_SAM_or_BAM__output_SAM_or_BAM_on_data_10__bam_peak_165	726	.	3.84323	75.17352	72.64089	88
chrII	380473	380770	Filter_SAM_or_BAM__output_SAM_or_BAM_on_data_10__bam_peak_172	70	.	1.70569	8.67435	7.03918	241
chrII	395390	395649	Filter_SAM_or_BAM__output_SAM_or_BAM_on_data_10__bam_peak_175	75	.	1.78298	9.25444	7.59167	101
chrII	426249	426448	Filter_SAM_or_BAM__output_SAM_or_BAM_on_data_10__bam_peak_189	120	.	1.96152	13.89223	12.06261	202
chrII	428486	428717	Filter_SAM_or_BAM__output_SAM_or_BAM_on_data_10__bam_peak_190	109	.	1.95377	12.79506	10.99926	358
chrII	452852	453212	Filter_SAM_or_BAM__output_SAM_or_BAM_on_data_10__bam_peak_195	125	.	2.04079	14.37230	12.52892	406
chrII	462917	463364	Filter_SAM_or_BAM__output_SAM_or_BAM_on_data_10__bam_peak_197	82	.	1.84675	9.90851	8.21713	205
chrII	481730	481945	Filter_SAM_or_BAM__output_SAM_or_BAM_on_data_10__bam_peak_202	57	.	1.68076	7.26872	5.71340	846
chrII	531368	531479	Filter_SAM_or_BAM__output_SAM_or_BAM_on_data_10__bam_peak_210	107	.	1.97972	12.54708	10.75851	67
chrII	548180	548212	Filter_SAM_or_BAM__output_SAM_or_BAM_on_data_10__bam_peak_214	71	.	1.78766	8.82249	7.17972	120
chrII	556545	558145	Filter_SAM_or_BAM__output_SAM_or_BAM_on_data_10__bam_peak_215	195	.	2.34306	21.55955	19.54394	322
chrII	592354	592505	Filter_SAM_or_BAM__output_SAM_or_BAM_on_data_10__bam_peak_221	48	.	1.63992	6.35426	4.85922	181
chrII	636222	636437	Filter_SAM_or_BAM__output_SAM_or_BAM_on_data_10__bam_peak_234	74	.	1.75111	9.08486	7.43062	236
chrII	642922	643175	Filter_SAM_or_BAM__output_SAM_or_BAM_on_data_10__bam_peak_238	1300	.	4.55046	133.06567	130.02835	130
chrII	644991	645298	Filter_SAM_or_BAM__output_SAM_or_BAM_on_data_10__bam_peak_239	765	.	3.48480	79.09592	76.53089	237
chrIII	51367	51863	Filter_SAM_or_BAM__output_SAM_or_BAM_on_data_10__bam_peak_288	120	.	1.96152	13.89223	12.06261	548
chrIII	66084	66331	Filter_SAM_or_BAM__output_SAM_or_BAM_on_data_10__bam_peak_294	70	.	1.71508	8.70996	7.07344	728
chrIII	82413	82582	Filter_SAM_or_BAM__output_SAM_or_BAM_on_data_10__bam_peak_300	844	.	4.22537	87.11200	84.48006	73
chrIII	91745	92400	Filter_SAM_or_BAM__output_SAM_or_BAM_on_data_10__bam_peak_302	162	.	2.12567	18.22000	16.27529	700
chrIII	102804	103224	Filter_SAM_or_BAM__output_SAM_or_BAM_on_data_10__bam_peak_305	92	.	1.83415	11.01028	9.27553	383
chrIII	103914	104068	Filter_SAM_or_BAM__output_SAM_or_BAM_on_data_10__bam_peak_307	78	.	1.76147	9.47882	7.80570	83
chrIII	107298	107788	Filter_SAM_or_BAM__output_SAM_or_BAM_on_data_10__bam_peak_311	230	.	2.31277	25.17275	23.09189	77
chrIII	120947	122216	Filter_SAM_or_BAM__output_SAM_or_BAM_on_data_10__bam_peak_312	255	.	2.35521	27.69167	25.57380	518
chrIII	127643	127860	Filter_SAM_or_BAM__output_SAM_or_BAM_on_data_10__bam_peak_314	1266	.	4.74628	129.64700	126.64508	109
chrIII	142655	142847	Filter_SAM_or_BAM__output_SAM_or_BAM_on_data_10__bam_peak_316	1645	.	5.26796	168.05661	164.58264	89
chrIII	191216	191441	Filter_SAM_or_BAM__output_SAM_or_BAM_on_data_10__bam_peak_325	51	.	1.64397	6.64141	5.12617	320
chrIII	210862	211326	Filter_SAM_or_BAM__output_SAM_or_BAM_on_data_10__bam_peak_334	75	.	1.80400	9.17477	7.51506	584
chrIII	260553	260893	Filter_SAM_or_BAM__output_SAM_or_BAM_on_data_10__bam_peak_359	84	.	1.86153	10.18853	8.48512	275
chrIV	51330	51678	Filter_SAM_or_BAM__output_SAM_or_BAM_on_data_10__bam_peak_380	43	.	1.60285	5.81474	4.36412	108
chrIV	107553	107889	Filter_SAM_or_BAM__output_SAM_or_BAM_on_data_10__bam_peak_394	74	.	1.80243	9.08885	7.43284	409
chrIV	116450	116752	Filter_SAM_or_BAM__output_SAM_or_BAM_on_data_10__bam_peak_397	32	.	1.47162	4.52760	3.20122	165
chrIV	117688	117998	Filter_SAM_or_BAM__output_SAM_or_BAM_on_data_10__bam_peak_398	64	.	1.74333	8.04436	6.44184	306
chrIV	200295	200609	Filter_SAM_or_BAM__output_SAM_or_BAM_on_data_10__bam_peak_422	39	.	1.54559	5.39921	3.98517	167
chrIV	207866	208534	Filter_SAM_or_BAM__output_SAM_or_BAM_on_data_10__bam_peak_426	119	.	2.03882	13.80306	11.97617	251
chrIV	216629	217014	Filter_SAM_or_BAM__output_SAM_or_BAM_on_data_10__bam_peak_430	147	.	2.06278	16.66165	14.75540	250
chrIV	237294	237626	Filter_SAM_or_BAM__output_SAM_or_BAM_on_data_10__bam_peak_436	89	.	1.83527	10.69133	8.96871	1175
chrIV	239047	239349	Filter_SAM_or_BAM__output_SAM_or_BAM_on_data_10__bam_peak_437	51	.	1.58631	6.65357	5.13767	234
chrIV	332448	332591	Filter_SAM_or_BAM__output_SAM_or_BAM_on_data_10__bam_peak_459	111	.	1.97088	12.90571	11.10571	78
chrIV	335919	336062	Filter_SAM_or_BAM__output_SAM_or_BAM_on_data_10__bam_peak_461	35	.	1.52179	4.93004	3.56100	75
chrIV	364124	364374	Filter_SAM_or_BAM__output_SAM_or_BAM_on_data_10__bam_peak_468	63	.	1.72802	7.95360	6.35731	189
chrIV	410257	410534	Filter_SAM_or_BAM__output_SAM_or_BAM_on_data_10__bam_peak_478	1843	.	4.99330	188.07092	184.33185	146
chrIV	541433	541821	Filter_SAM_or_BAM__output_SAM_or_BAM_on_data_10__bam_peak_508	101	.	1.84613	11.89016	10.12441	88
chrIV	549013	549542	Filter_SAM_or_BAM__output_SAM_or_BAM_on_data_10__bam_peak_509	100	.	1.83698	11.79935	10.03614	227
chrIV	564353	564804	Filter_SAM_or_BAM__output_SAM_or_BAM_on_data_10__bam_peak_514	141	.	2.05068	16.07497	14.18409	401
chrIV	656675	656918	Filter_SAM_or_BAM__output_SAM_or_BAM_on_data_10__bam_peak_536	44	.	1.59319	5.91076	4.45036	63
chrIV	707261	707693	Filter_SAM_or_BAM__output_SAM_or_BAM_on_data_10__bam_peak_549	61	.	1.71113	7.72644	6.14323	685
chrIV	769704	769942	Filter_SAM_or_BAM__output_SAM_or_BAM_on_data_10__bam_peak_565	42	.	1.54709	5.68043	4.24244	234
chrIV	802659	802876	Filter_SAM_or_BAM__output_SAM_or_BAM_on_data_10__bam_peak_570	1034	.	3.83939	106.20041	103.41811	102
chrIV	836645	837408	Filter_SAM_or_BAM__output_SAM_or_BAM_on_data_10__bam_peak_579	122	.	2.05359	14.12479	12.28814	1290
chrIV	893661	893884	Filter_SAM_or_BAM__output_SAM_or_BAM_on_data_10__bam_peak_592	99	.	1.91864	11.69520	9.93515	225
chrIV	914107	914723	Filter_SAM_or_BAM__output_SAM_or_BAM_on_data_10__bam_peak_595	226	.	2.25312	24.77339	22.69927	279
chrIV	915539	916292	Filter_SAM_or_BAM__output_SAM_or_BAM_on_data_10__bam_peak_596	392	.	2.78789	41.53614	39.26667	134
chrIV	916518	917099	Filter_SAM_or_BAM__output_SAM_or_BAM_on_data_10__bam_peak_597	71	.	1.73718	8.81917	7.17819	605
chrIV	929559	930085	Filter_SAM_or_BAM__output_SAM_or_BAM_on_data_10__bam_peak_600	100	.	1.79006	11.85849	10.09345	105
chrIV	939355	939417	Filter_SAM_or_BAM__output_SAM_or_BAM_on_data_10__bam_peak_603	41	.	1.56373	5.58592	4.15463	48
chrIV	992737	992986	Filter_SAM_or_BAM__output_SAM_or_BAM_on_data_10__bam_peak_610	1776	.	5.69350	181.31778	177.66014	126
chrIV	996103	996422	Filter_SAM_or_BAM__output_SAM_or_BAM_on_data_10__bam_peak_611	134	.	2.06759	15.36331	13.49178	217
chrIV	1006496	1006753	Filter_SAM_or_BAM__output_SAM_or_BAM_on_data_10__bam_peak_614	88	.	1.84354	10.54749	8.83000	941
chrIV	1008192	1008398	Filter_SAM_or_BAM__output_SAM_or_BAM_on_data_10__bam_peak_615	56	.	1.66193	7.21687	5.66429	90
chrIV	1012903	1013131	Filter_SAM_or_BAM__output_SAM_or_BAM_on_data_10__bam_peak_618	18	.	1.33084	3.02122	1.89974	137
chrIV	1075419	1075660	Filter_SAM_or_BAM__output_SAM_or_BAM_on_data_10__bam_peak_633	836	.	3.25798	86.24956	83.62575	94
chrIV	1079179	1079386	Filter_SAM_or_BAM__output_SAM_or_BAM_on_data_10__bam_peak_634	61	.	1.71822	7.71143	6.12874	48
chrIV	1079568	1079928	Filter_SAM_or_BAM__output_SAM_or_BAM_on_data_10__bam_peak_635	36	.	1.54937	5.06759	3.68353	70
chrIV	1090243	1090393	Filter_SAM_or_BAM__output_SAM_or_BAM_on_data_10__bam_peak_638	82	.	1.84675	9.90851	8.21713	41
chrIV	1162982	1163168	Filter_SAM_or_BAM__output_SAM_or_BAM_on_data_10__bam_peak_650	116	.	1.95132	13.47525	11.65835	86
chrIV	1163313	1164070	Filter_SAM_or_BAM__output_SAM_or_BAM_on_data_10__bam_peak_651	115	.	1.95950	13.37233	11.55840	425
chrIV	1164411	1164466	Filter_SAM_or_BAM__output_SAM_or_BAM_on_data_10__bam_peak_652	31	.	1.46588	4.48813	3.16521	65
chrIV	1238151	1238389	Filter_SAM_or_BAM__output_SAM_or_BAM_on_data_10__bam_peak_672	56	.	1.68183	7.18018	5.62931	33
chrIV	1241261	1241517	Filter_SAM_or_BAM__output_SAM_or_BAM_on_data_10__bam_peak_674	84	.	1.86153	10.18853	8.48512	262
chrIV	1251041	1251510	Filter_SAM_or_BAM__output_SAM_or_BAM_on_data_10__bam_peak_675	81	.	1.84409	9.87073	8.18149	315
chrIV	1352250	1352617	Filter_SAM_or_BAM__output_SAM_or_BAM_on_data_10__bam_peak_697	1271	.	4.82476	130.12010	127.11260	447
chrIV	1361854	1362067	Filter_SAM_or_BAM__output_SAM_or_BAM_on_data_10__bam_peak_702	39	.	1.55096	5.39002	3.97659	81
chrIV	1402927	1403108	Filter_SAM_or_BAM__output_SAM_or_BAM_on_data_10__bam_peak_711	197	.	2.19754	21.80928	19.78920	55
chrIV	1466650	1468415	Filter_SAM_or_BAM__output_SAM_or_BAM_on_data_10__bam_peak_725	265	.	2.60283	28.66782	26.53637	337
chrIX	23645	25299	Filter_SAM_or_BAM__output_SAM_or_BAM_on_data_10__bam_peak_731	242	.	2.54113	26.34585	24.24726	754
chrIX	27293	27699	Filter_SAM_or_BAM__output_SAM_or_BAM_on_data_10__bam_peak_733	115	.	1.97166	13.32919	11.51654	420
chrIX	128828	129542	Filter_SAM_or_BAM__output_SAM_or_BAM_on_data_10__bam_peak_756	167	.	2.21402	18.69332	16.73801	704
chrIX	157489	157705	Filter_SAM_or_BAM__output_SAM_or_BAM_on_data_10__bam_peak_762	47	.	1.58675	6.20452	4.72150	587
chrIX	159638	159830	Filter_SAM_or_BAM__output_SAM_or_BAM_on_data_10__bam_peak_764	84	.	1.83603	10.16242	8.46155	410
chrIX	186632	186832	Filter_SAM_or_BAM__output_SAM_or_BAM_on_data_10__bam_peak_770	30	.	1.48808	4.34481	3.03946	191
chrIX	197526	197729	Filter_SAM_or_BAM__output_SAM_or_BAM_on_data_10__bam_peak_772	1714	.	5.72647	175.05951	171.49344	105
chrIX	213648	213864	Filter_SAM_or_BAM__output_SAM_or_BAM_on_data_10__bam_peak_779	144	.	2.14650	16.39043	14.49109	782
chrIX	231511	231650	Filter_SAM_or_BAM__output_SAM_or_BAM_on_data_10__bam_peak_781	147	.	2.12273	16.68766	14.78067	72
chrIX	266769	267317	Filter_SAM_or_BAM__output_SAM_or_BAM_on_data_10__bam_peak_791	55	.	1.62737	7.11332	5.56623	833
chrIX	300140	300373	Filter_SAM_or_BAM__output_SAM_or_BAM_on_data_10__bam_peak_803	1301	.	4.70776	133.20990	130.17061	133
chrIX	311517	311771	Filter_SAM_or_BAM__output_SAM_or_BAM_on_data_10__bam_peak_805	49	.	1.61812	6.44549	4.94478	213
chrIX	324244	324477	Filter_SAM_or_BAM__output_SAM_or_BAM_on_data_10__bam_peak_808	1167	.	4.43929	119.65081	116.74856	96
chrIX	339356	339847	Filter_SAM_or_BAM__output_SAM_or_BAM_on_data_10__bam_peak_811	75	.	1.71653	9.16999	7.51054	375
chrIX	382636	383061	Filter_SAM_or_BAM__output_SAM_or_BAM_on_data_10__bam_peak_822	123	.	2.02640	14.22626	12.38704	337
chrM	61870	62038	Filter_SAM_or_BAM__output_SAM_or_BAM_on_data_10__bam_peak_831	344	.	1.68196	36.64038	34.41650	81
chrV	16632	17750	Filter_SAM_or_BAM__output_SAM_or_BAM_on_data_10__bam_peak_832	164	.	2.19165	18.40531	16.45631	1160
chrV	40344	40772	Filter_SAM_or_BAM__output_SAM_or_BAM_on_data_10__bam_peak_836	127	.	2.02606	14.57289	12.72333	351
chrV	81717	81977	Filter_SAM_or_BAM__output_SAM_or_BAM_on_data_10__bam_peak_848	85	.	1.81908	10.30614	8.59834	380
chrV	83919	84140	Filter_SAM_or_BAM__output_SAM_or_BAM_on_data_10__bam_peak_849	123	.	2.00432	14.20740	12.36846	359
chrV	85202	85362	Filter_SAM_or_BAM__output_SAM_or_BAM_on_data_10__bam_peak_850	163	.	2.08268	18.25279	16.30704	74
chrV	116408	116926	Filter_SAM_or_BAM__output_SAM_or_BAM_on_data_10__bam_peak_859	110	.	1.89870	12.87545	11.07662	447
chrV	117683	118188	Filter_SAM_or_BAM__output_SAM_or_BAM_on_data_10__bam_peak_860	874	.	3.53626	90.12527	87.47060	423
chrV	122269	122323	Filter_SAM_or_BAM__output_SAM_or_BAM_on_data_10__bam_peak_862	120	.	1.97693	13.82916	12.00136	79
chrV	131030	131281	Filter_SAM_or_BAM__output_SAM_or_BAM_on_data_10__bam_peak_865	439	.	2.69947	46.21305	43.90413	61
chrV	142286	142356	Filter_SAM_or_BAM__output_SAM_or_BAM_on_data_10__bam_peak_868	45	.	1.51456	6.04258	4.57333	40
chrV	194099	194452	Filter_SAM_or_BAM__output_SAM_or_BAM_on_data_10__bam_peak_882	104	.	1.93476	12.25499	10.47579	341
chrV	205915	206148	Filter_SAM_or_BAM__output_SAM_or_BAM_on_data_10__bam_peak_885	73	.	1.77482	8.95270	7.30405	690
chrV	206425	206811	Filter_SAM_or_BAM__output_SAM_or_BAM_on_data_10__bam_peak_885	73	.	1.77482	8.95270	7.30405	690
chrV	207298	207513	Filter_SAM_or_BAM__output_SAM_or_BAM_on_data_10__bam_peak_886	870	.	3.87106	89.67831	87.02653	100
chrV	207794	208045	Filter_SAM_or_BAM__output_SAM_or_BAM_on_data_10__bam_peak_887	27	.	1.44485	4.06907	2.79837	230
chrV	223780	224118	Filter_SAM_or_BAM__output_SAM_or_BAM_on_data_10__bam_peak_892	49	.	1.58123	6.49884	4.99505	58
chrV	282296	282497	Filter_SAM_or_BAM__output_SAM_or_BAM_on_data_10__bam_peak_908	187	.	2.25754	20.69976	18.70106	569
chrV	282769	283375	Filter_SAM_or_BAM__output_SAM_or_BAM_on_data_10__bam_peak_908	187	.	2.25754	20.69976	18.70106	569
chrV	283716	284064	Filter_SAM_or_BAM__output_SAM_or_BAM_on_data_10__bam_peak_909	112	.	1.93680	13.07108	11.26626	189
chrV	294025	294328	Filter_SAM_or_BAM__output_SAM_or_BAM_on_data_10__bam_peak_915	45	.	1.59093	6.00860	4.54147	424
chrV	297338	297678	Filter_SAM_or_BAM__output_SAM_or_BAM_on_data_10__bam_peak_919	69	.	1.74241	8.60888	6.97671	90
chrV	301141	301590	Filter_SAM_or_BAM__output_SAM_or_BAM_on_data_10__bam_peak_920	182	.	2.20114	20.28354	18.29320	2296
chrV	302914	303225	Filter_SAM_or_BAM__output_SAM_or_BAM_on_data_10__bam_peak_921	108	.	1.91798	12.60179	10.81141	107
chrV	336039	336583	Filter_SAM_or_BAM__output_SAM_or_BAM_on_data_10__bam_peak_931	64	.	1.69883	8.09208	6.48716	81
chrV	339904	342040	Filter_SAM_or_BAM__output_SAM_or_BAM_on_data_10__bam_peak_934	129	.	1.94388	14.85030	12.99245	1476
chrV	396933	397103	Filter_SAM_or_BAM__output_SAM_or_BAM_on_data_10__bam_peak_947	121	.	1.95036	13.93768	12.10701	113
chrV	433495	433914	Filter_SAM_or_BAM__output_SAM_or_BAM_on_data_10__bam_peak_958	71	.	1.73804	8.83191	7.18868	91
chrV	434434	434713	Filter_SAM_or_BAM__output_SAM_or_BAM_on_data_10__bam_peak_959	1552	.	5.34078	158.61484	155.26669	193
chrV	435668	435881	Filter_SAM_or_BAM__output_SAM_or_BAM_on_data_10__bam_peak_960	1301	.	4.35026	133.20221	130.16324	131
chrV	438646	438832	Filter_SAM_or_BAM__output_SAM_or_BAM_on_data_10__bam_peak_961	971	.	4.18458	99.88892	97.15871	94
chrV	460557	461311	Filter_SAM_or_BAM__output_SAM_or_BAM_on_data_10__bam_peak_968	178	.	2.14304	19.85515	17.87405	372
chrV	461825	462043	Filter_SAM_or_BAM__output_SAM_or_BAM_on_data_10__bam_peak_969	59	.	1.67669	7.46864	5.90036	152
chrV	492292	492524	Filter_SAM_or_BAM__output_SAM_or_BAM_on_data_10__bam_peak_981	2150	.	6.84037	219.18269	215.04842	116
chrV	511515	511866	Filter_SAM_or_BAM__output_SAM_or_BAM_on_data_10__bam_peak_985	139	.	2.07465	15.85570	13.97034	1281
chrV	545745	546344	Filter_SAM_or_BAM__output_SAM_or_BAM_on_data_10__bam_peak_998	135	.	2.01247	15.46935	13.59427	414
chrVI	43647	43873	Filter_SAM_or_BAM__output_SAM_or_BAM_on_data_10__bam_peak_1005	64	.	1.70388	8.00447	6.40559	208
chrVI	82723	83159	Filter_SAM_or_BAM__output_SAM_or_BAM_on_data_10__bam_peak_1017	29	.	1.46855	4.22104	2.93162	47
chrVI	83366	83841	Filter_SAM_or_BAM__output_SAM_or_BAM_on_data_10__bam_peak_1018	54	.	1.65407	6.96479	5.42816	350
chrVI	96730	97013	Filter_SAM_or_BAM__output_SAM_or_BAM_on_data_10__bam_peak_1023	164	.	2.22786	18.38757	16.43956	265
chrVI	101702	101717	Filter_SAM_or_BAM__output_SAM_or_BAM_on_data_10__bam_peak_1025	81	.	1.80849	9.88427	8.19456	102
chrVI	104845	105442	Filter_SAM_or_BAM__output_SAM_or_BAM_on_data_10__bam_peak_1026	58	.	1.64023	7.39132	5.82700	885
chrVI	105636	105896	Filter_SAM_or_BAM__output_SAM_or_BAM_on_data_10__bam_peak_1026	58	.	1.64023	7.39132	5.82700	885
chrVI	157852	158092	Filter_SAM_or_BAM__output_SAM_or_BAM_on_data_10__bam_peak_1031	1189	.	4.70594	121.89697	118.97118	102
chrVI	162169	162343	Filter_SAM_or_BAM__output_SAM_or_BAM_on_data_10__bam_peak_1032	1132	.	4.05519	116.08411	113.21611	97
chrVI	183480	183681	Filter_SAM_or_BAM__output_SAM_or_BAM_on_data_10__bam_peak_1039	82	.	1.80219	9.98164	8.28725	126
chrVI	220119	220329	Filter_SAM_or_BAM__output_SAM_or_BAM_on_data_10__bam_peak_1049	61	.	1.69047	7.76276	6.17737	164
chrVI	226637	226855	Filter_SAM_or_BAM__output_SAM_or_BAM_on_data_10__bam_peak_1055	2009	.	6.01550	204.93536	200.96127	118
chrVI	264742	265259	Filter_SAM_or_BAM__output_SAM_or_BAM_on_data_10__bam_peak_1065	60	.	1.68611	7.59841	6.02124	69
chrVII	110569	110771	Filter_SAM_or_BAM__output_SAM_or_BAM_on_data_10__bam_peak_1089	1035	.	4.31423	106.34288	103.55930	104
chrVII	158677	159029	Filter_SAM_or_BAM__output_SAM_or_BAM_on_data_10__bam_peak_1108	87	.	1.87431	10.51502	8.79875	472
chrVII	176498	176738	Filter_SAM_or_BAM__output_SAM_or_BAM_on_data_10__bam_peak_1112	40	.	1.57702	5.46660	4.04756	57
chrVII	227391	227524	Filter_SAM_or_BAM__output_SAM_or_BAM_on_data_10__bam_peak_1125	82	.	1.80062	9.95768	8.26385	108
chrVII	227786	228225	Filter_SAM_or_BAM__output_SAM_or_BAM_on_data_10__bam_peak_1126	202	.	2.37759	22.30184	20.27222	69
chrVII	255232	255462	Filter_SAM_or_BAM__output_SAM_or_BAM_on_data_10__bam_peak_1131	107	.	1.97972	12.54708	10.75851	68
chrVII	306730	306901	Filter_SAM_or_BAM__output_SAM_or_BAM_on_data_10__bam_peak_1144	44	.	1.58314	5.95077	4.48770	20
chrVII	319709	319977	Filter_SAM_or_BAM__output_SAM_or_BAM_on_data_10__bam_peak_1147	1738	.	5.14899	177.47475	173.87381	125
chrVII	362694	363136	Filter_SAM_or_BAM__output_SAM_or_BAM_on_data_10__bam_peak_1156	38	.	1.49766	5.20268	3.80744	104
chrVII	364327	364465	Filter_SAM_or_BAM__output_SAM_or_BAM_on_data_10__bam_peak_1158	256	.	2.54659	27.73623	25.61777	65
chrVII	366327	366595	Filter_SAM_or_BAM__output_SAM_or_BAM_on_data_10__bam_peak_1160	91	.	1.79017	10.86143	9.13177	116
chrVII	398646	400140	Filter_SAM_or_BAM__output_SAM_or_BAM_on_data_10__bam_peak_1174	506	.	3.04467	52.99445	50.63078	651
chrVII	432769	432911	Filter_SAM_or_BAM__output_SAM_or_BAM_on_data_10__bam_peak_1185	43	.	1.56937	5.77515	4.32765	175
chrVII	441315	442622	Filter_SAM_or_BAM__output_SAM_or_BAM_on_data_10__bam_peak_1189	102	.	1.90594	12.02669	10.25527	1052
chrVII	453709	454016	Filter_SAM_or_BAM__output_SAM_or_BAM_on_data_10__bam_peak_1197	66	.	1.73862	8.21109	6.60075	710
chrVII	518382	518777	Filter_SAM_or_BAM__output_SAM_or_BAM_on_data_10__bam_peak_1207	114	.	1.97498	13.21852	11.40893	63
chrVII	519619	520089	Filter_SAM_or_BAM__output_SAM_or_BAM_on_data_10__bam_peak_1208	149	.	2.13820	16.85476	14.94319	545
chrVII	531447	531734	Filter_SAM_or_BAM__output_SAM_or_BAM_on_data_10__bam_peak_1213	1600	.	5.82096	163.42097	160.00949	187
chrVII	598147	598454	Filter_SAM_or_BAM__output_SAM_or_BAM_on_data_10__bam_peak_1224	153	.	2.18885	17.29935	15.37672	182
chrVII	609389	609582	Filter_SAM_or_BAM__output_SAM_or_BAM_on_data_10__bam_peak_1227	119	.	1.88124	13.79875	11.97268	139
chrVII	609764	609963	Filter_SAM_or_BAM__output_SAM_or_BAM_on_data_10__bam_peak_1228	116	.	1.97221	13.50260	11.68436	68
chrVII	648263	648461	Filter_SAM_or_BAM__output_SAM_or_BAM_on_data_10__bam_peak_1242	119	.	2.01577	13.79110	11.96535	136
chrVII	649652	650005	Filter_SAM_or_BAM__output_SAM_or_BAM_on_data_10__bam_peak_1243	106	.	1.93087	12.42713	10.64277	179
chrVII	661666	661896	Filter_SAM_or_BAM__output_SAM_or_BAM_on_data_10__bam_peak_1245	1319	.	4.91506	134.97821	131.92018	107
chrVII	676700	676808	Filter_SAM_or_BAM__output_SAM_or_BAM_on_data_10__bam_peak_1254	17	.	1.32967	2.79756	1.71059	108
chrVII	679205	679410	Filter_SAM_or_BAM__output_SAM_or_BAM_on_data_10__bam_peak_1256	59	.	1.71379	7.54332	5.96926	97
chrVII	731065	731288	Filter_SAM_or_BAM__output_SAM_or_BAM_on_data_10__bam_peak_1265	2021	.	6.51171	206.15121	202.16061	116
chrVII	731681	732128	Filter_SAM_or_BAM__output_SAM_or_BAM_on_data_10__bam_peak_1266	30	.	1.46551	4.30594	3.00417	41
chrVII	739012	739316	Filter_SAM_or_BAM__output_SAM_or_BAM_on_data_10__bam_peak_1268	1441	.	5.10759	147.34532	144.13705	143
chrVII	740587	740826	Filter_SAM_or_BAM__output_SAM_or_BAM_on_data_10__bam_peak_1269	36	.	1.48596	5.01621	3.63983	1164
chrVII	774267	774482	Filter_SAM_or_BAM__output_SAM_or_BAM_on_data_10__bam_peak_1274	1981	.	5.87983	202.12930	198.19208	104
chrVII	779531	779832	Filter_SAM_or_BAM__output_SAM_or_BAM_on_data_10__bam_peak_1276	1914	.	5.24257	195.29611	191.45770	112
chrVII	784438	784494	Filter_SAM_or_BAM__output_SAM_or_BAM_on_data_10__bam_peak_1277	100	.	1.87606	11.83444	10.07029	97
chrVII	787930	788081	Filter_SAM_or_BAM__output_SAM_or_BAM_on_data_10__bam_peak_1279	60	.	1.63672	7.61892	6.04089	61
chrVII	801501	801694	Filter_SAM_or_BAM__output_SAM_or_BAM_on_data_10__bam_peak_1282	69	.	1.67330	8.62830	6.99532	69
chrVII	808780	808984	Filter_SAM_or_BAM__output_SAM_or_BAM_on_data_10__bam_peak_1285	101	.	1.95017	11.93802	10.16940	61
chrVII	823425	823676	Filter_SAM_or_BAM__output_SAM_or_BAM_on_data_10__bam_peak_1287	1318	.	5.25955	134.89679	131.83932	88
chrVII	876324	876523	Filter_SAM_or_BAM__output_SAM_or_BAM_on_data_10__bam_peak_1301	1339	.	4.47571	137.03363	133.95273	98
chrVII	906058	906217	Filter_SAM_or_BAM__output_SAM_or_BAM_on_data_10__bam_peak_1310	153	.	2.14721	17.31258	15.38974	1065
chrVII	907470	907786	Filter_SAM_or_BAM__output_SAM_or_BAM_on_data_10__bam_peak_1310	153	.	2.14721	17.31258	15.38974	1065
chrVII	908022	908506	Filter_SAM_or_BAM__output_SAM_or_BAM_on_data_10__bam_peak_1310	153	.	2.14721	17.31258	15.38974	1065
chrVII	916446	916606	Filter_SAM_or_BAM__output_SAM_or_BAM_on_data_10__bam_peak_1314	59	.	1.67078	7.53775	5.96586	73
chrVII	1004145	1004364	Filter_SAM_or_BAM__output_SAM_or_BAM_on_data_10__bam_peak_1326	1167	.	4.19270	119.69306	116.79018	95
chrVII	1006304	1006538	Filter_SAM_or_BAM__output_SAM_or_BAM_on_data_10__bam_peak_1327	42	.	1.56972	5.73983	4.29436	27
chrVIII	31401	31524	Filter_SAM_or_BAM__output_SAM_or_BAM_on_data_10__bam_peak_1350	43	.	1.59558	5.81299	4.36242	71
chrVIII	36882	37266	Filter_SAM_or_BAM__output_SAM_or_BAM_on_data_10__bam_peak_1353	110	.	1.99449	12.85637	11.05788	356
chrVIII	62668	62866	Filter_SAM_or_BAM__output_SAM_or_BAM_on_data_10__bam_peak_1364	1104	.	4.42247	113.27166	110.42937	113
chrVIII	76114	76229	Filter_SAM_or_BAM__output_SAM_or_BAM_on_data_10__bam_peak_1369	24	.	1.40873	3.66293	2.44497	40
chrVIII	81042	81085	Filter_SAM_or_BAM__output_SAM_or_BAM_on_data_10__bam_peak_1370	26	.	1.46263	3.88934	2.63879	47
chrVIII	104288	104658	Filter_SAM_or_BAM__output_SAM_or_BAM_on_data_10__bam_peak_1373	48	.	1.56925	6.28958	4.80119	188
chrVIII	144780	145239	Filter_SAM_or_BAM__output_SAM_or_BAM_on_data_10__bam_peak_1390	71	.	1.72318	8.83335	7.18981	704
chrVIII	146163	146392	Filter_SAM_or_BAM__output_SAM_or_BAM_on_data_10__bam_peak_1391	1536	.	4.88904	156.98755	153.65846	431
chrVIII	174684	174692	Filter_SAM_or_BAM__output_SAM_or_BAM_on_data_10__bam_peak_1401	52	.	1.57018	6.73881	5.21777	564
chrVIII	174896	174983	Filter_SAM_or_BAM__output_SAM_or_BAM_on_data_10__bam_peak_1402	49	.	1.59203	6.48467	4.98173	113
chrVIII	191456	192369	Filter_SAM_or_BAM__output_SAM_or_BAM_on_data_10__bam_peak_1407	87	.	1.87630	10.47187	8.75707	1955
chrVIII	208868	209146	Filter_SAM_or_BAM__output_SAM_or_BAM_on_data_10__bam_peak_1410	84	.	1.86153	10.18853	8.48512	350
chrVIII	237541	237624	Filter_SAM_or_BAM__output_SAM_or_BAM_on_data_10__bam_peak_1418	50	.	1.64065	6.50463	5.00068	60
chrVIII	282730	283017	Filter_SAM_or_BAM__output_SAM_or_BAM_on_data_10__bam_peak_1428	141	.	2.07400	16.03096	14.14120	121
chrVIII	301262	301458	Filter_SAM_or_BAM__output_SAM_or_BAM_on_data_10__bam_peak_1433	84	.	1.80338	10.12792	8.42783	98
chrVIII	362408	362743	Filter_SAM_or_BAM__output_SAM_or_BAM_on_data_10__bam_peak_1449	82	.	1.81948	9.98330	8.28872	78
chrVIII	373036	373270	Filter_SAM_or_BAM__output_SAM_or_BAM_on_data_10__bam_peak_1452	92	.	1.87375	10.93703	9.20489	157
chrVIII	373473	373750	Filter_SAM_or_BAM__output_SAM_or_BAM_on_data_10__bam_peak_1452	92	.	1.87375	10.93703	9.20489	157
chrVIII	385586	386466	Filter_SAM_or_BAM__output_SAM_or_BAM_on_data_10__bam_peak_1458	81	.	1.71718	9.83738	8.14950	708
chrVIII	411078	411225	Filter_SAM_or_BAM__output_SAM_or_BAM_on_data_10__bam_peak_1463	87	.	1.80867	10.46855	8.75495	48
chrVIII	462986	463257	Filter_SAM_or_BAM__output_SAM_or_BAM_on_data_10__bam_peak_1475	102	.	1.88905	12.04836	10.27629	477
chrVIII	466892	467091	Filter_SAM_or_BAM__output_SAM_or_BAM_on_data_10__bam_peak_1476	727	.	3.44071	75.25935	72.72569	120
chrVIII	487834	487993	Filter_SAM_or_BAM__output_SAM_or_BAM_on_data_10__bam_peak_1482	105	.	1.91855	12.30553	10.52487	58
chrVIII	499580	499800	Filter_SAM_or_BAM__output_SAM_or_BAM_on_data_10__bam_peak_1485	120	.	2.02128	13.87956	12.05054	207
chrX	59070	59243	Filter_SAM_or_BAM__output_SAM_or_BAM_on_data_10__bam_peak_1497	911	.	3.94461	93.88154	91.19730	73
chrX	90870	91238	Filter_SAM_or_BAM__output_SAM_or_BAM_on_data_10__bam_peak_1507	132	.	2.04557	15.08118	13.21732	240
chrX	91424	91649	Filter_SAM_or_BAM__output_SAM_or_BAM_on_data_10__bam_peak_1508	147	.	2.12436	16.61721	14.71195	167
chrX	95456	95783	Filter_SAM_or_BAM__output_SAM_or_BAM_on_data_10__bam_peak_1510	83	.	1.74647	9.99993	8.30481	236
chrX	136421	136665	Filter_SAM_or_BAM__output_SAM_or_BAM_on_data_10__bam_peak_1519	36	.	1.50935	4.98712	3.61275	22
chrX	159322	159331	Filter_SAM_or_BAM__output_SAM_or_BAM_on_data_10__bam_peak_1525	52	.	1.63564	6.72090	5.20116	208
chrX	159580	159808	Filter_SAM_or_BAM__output_SAM_or_BAM_on_data_10__bam_peak_1526	65	.	1.68115	8.19481	6.58484	59
chrX	165898	166369	Filter_SAM_or_BAM__output_SAM_or_BAM_on_data_10__bam_peak_1528	39	.	1.54289	5.32857	3.92049	71
chrX	166514	166877	Filter_SAM_or_BAM__output_SAM_or_BAM_on_data_10__bam_peak_1529	103	.	1.95159	12.11949	10.34554	1056
chrX	167426	167764	Filter_SAM_or_BAM__output_SAM_or_BAM_on_data_10__bam_peak_1529	103	.	1.95159	12.11949	10.34554	1056
chrX	168290	169148	Filter_SAM_or_BAM__output_SAM_or_BAM_on_data_10__bam_peak_1530	107	.	1.97602	12.57362	10.78434	144
chrX	169943	170149	Filter_SAM_or_BAM__output_SAM_or_BAM_on_data_10__bam_peak_1531	50	.	1.62338	6.60459	5.09167	195
chrX	172684	172927	Filter_SAM_or_BAM__output_SAM_or_BAM_on_data_10__bam_peak_1535	47	.	1.58675	6.20452	4.72150	246
chrX	197243	197459	Filter_SAM_or_BAM__output_SAM_or_BAM_on_data_10__bam_peak_1541	1298	.	4.52257	132.84074	129.80551	119
chrX	214109	214625	Filter_SAM_or_BAM__output_SAM_or_BAM_on_data_10__bam_peak_1547	38	.	1.53583	5.27839	3.87396	79
chrX	292011	292633	Filter_SAM_or_BAM__output_SAM_or_BAM_on_data_10__bam_peak_1563	67	.	1.71185	8.38918	6.76879	372
chrX	293024	293882	Filter_SAM_or_BAM__output_SAM_or_BAM_on_data_10__bam_peak_1564	102	.	1.88294	12.02029	10.24903	731
chrX	348905	349410	Filter_SAM_or_BAM__output_SAM_or_BAM_on_data_10__bam_peak_1575	219	.	2.30344	24.02890	21.96763	150
chrX	396674	396847	Filter_SAM_or_BAM__output_SAM_or_BAM_on_data_10__bam_peak_1596	955	.	4.11211	98.22325	95.50632	82
chrX	411919	412228	Filter_SAM_or_BAM__output_SAM_or_BAM_on_data_10__bam_peak_1601	96	.	1.84330	11.43173	9.68101	386
chrX	412422	412544	Filter_SAM_or_BAM__output_SAM_or_BAM_on_data_10__bam_peak_1602	53	.	1.58285	6.84936	5.31962	164
chrX	422832	423067	Filter_SAM_or_BAM__output_SAM_or_BAM_on_data_10__bam_peak_1606	1105	.	4.16717	113.35819	110.51495	140
chrX	435624	435673	Filter_SAM_or_BAM__output_SAM_or_BAM_on_data_10__bam_peak_1610	32	.	1.47824	4.54592	3.21786	100
chrX	451630	451763	Filter_SAM_or_BAM__output_SAM_or_BAM_on_data_10__bam_peak_1619	48	.	1.60908	6.32774	4.83707	195
chrX	454309	454527	Filter_SAM_or_BAM__output_SAM_or_BAM_on_data_10__bam_peak_1621	161	.	2.09734	18.06663	16.12549	91
chrX	464436	465342	Filter_SAM_or_BAM__output_SAM_or_BAM_on_data_10__bam_peak_1624	108	.	1.88976	12.64623	10.85478	486
chrX	465577	465758	Filter_SAM_or_BAM__output_SAM_or_BAM_on_data_10__bam_peak_1624	108	.	1.88976	12.64623	10.85478	486
chrX	517745	517950	Filter_SAM_or_BAM__output_SAM_or_BAM_on_data_10__bam_peak_1631	1734	.	5.31708	177.00392	173.40909	114
chrX	538482	538702	Filter_SAM_or_BAM__output_SAM_or_BAM_on_data_10__bam_peak_1642	2050	.	6.24749	209.08154	205.05440	99
chrX	542883	543109	Filter_SAM_or_BAM__output_SAM_or_BAM_on_data_10__bam_peak_1644	1163	.	4.41313	119.20276	116.30455	105
chrX	577415	577805	Filter_SAM_or_BAM__output_SAM_or_BAM_on_data_10__bam_peak_1655	140	.	2.12297	15.90344	14.01659	575
chrX	617814	618060	Filter_SAM_or_BAM__output_SAM_or_BAM_on_data_10__bam_peak_1664	1341	.	4.50164	137.24615	134.16283	132
chrX	622407	622878	Filter_SAM_or_BAM__output_SAM_or_BAM_on_data_10__bam_peak_1665	146	.	2.05678	16.55057	14.64663	122
chrX	648352	648735	Filter_SAM_or_BAM__output_SAM_or_BAM_on_data_10__bam_peak_1671	178	.	2.17660	19.80601	17.82564	897
chrX	648933	649145	Filter_SAM_or_BAM__output_SAM_or_BAM_on_data_10__bam_peak_1671	178	.	2.17660	19.80601	17.82564	897
chrXI	35711	35959	Filter_SAM_or_BAM__output_SAM_or_BAM_on_data_10__bam_peak_1693	58	.	1.69387	7.38990	5.82563	190
chrXI	38682	39095	Filter_SAM_or_BAM__output_SAM_or_BAM_on_data_10__bam_peak_1696	104	.	1.78889	12.27207	10.49252	50
chrXI	39633	39771	Filter_SAM_or_BAM__output_SAM_or_BAM_on_data_10__bam_peak_1697	55	.	1.68071	7.11432	5.56718	64
chrXI	68435	68658	Filter_SAM_or_BAM__output_SAM_or_BAM_on_data_10__bam_peak_1707	33	.	1.48420	4.71114	3.36433	254
chrXI	69069	69318	Filter_SAM_or_BAM__output_SAM_or_BAM_on_data_10__bam_peak_1708	45	.	1.54446	5.98057	4.51573	157
chrXI	95717	96065	Filter_SAM_or_BAM__output_SAM_or_BAM_on_data_10__bam_peak_1719	79	.	1.76091	9.58914	7.91151	296
chrXI	98817	99085	Filter_SAM_or_BAM__output_SAM_or_BAM_on_data_10__bam_peak_1722	41	.	1.55630	5.53242	4.10517	248
chrXI	106587	106785	Filter_SAM_or_BAM__output_SAM_or_BAM_on_data_10__bam_peak_1723	163	.	2.04530	18.31673	16.36986	4829
chrXI	108065	108568	Filter_SAM_or_BAM__output_SAM_or_BAM_on_data_10__bam_peak_1724	97	.	1.86872	11.50037	9.74721	89
chrXI	140960	141153	Filter_SAM_or_BAM__output_SAM_or_BAM_on_data_10__bam_peak_1731	883	.	3.76248	91.01740	88.35545	84
chrXI	165176	165371	Filter_SAM_or_BAM__output_SAM_or_BAM_on_data_10__bam_peak_1739	64	.	1.65394	8.07353	6.46982	66
chrXI	173535	173746	Filter_SAM_or_BAM__output_SAM_or_BAM_on_data_10__bam_peak_1744	25	.	1.45012	3.81797	2.57931	166
chrXI	202947	203174	Filter_SAM_or_BAM__output_SAM_or_BAM_on_data_10__bam_peak_1749	1548	.	5.47987	158.22034	154.87648	83
chrXI	219812	220010	Filter_SAM_or_BAM__output_SAM_or_BAM_on_data_10__bam_peak_1754	1558	.	5.07195	159.20033	155.84413	103
chrXI	232938	233072	Filter_SAM_or_BAM__output_SAM_or_BAM_on_data_10__bam_peak_1756	29	.	1.49218	4.26058	2.96339	62
chrXI	233240	233580	Filter_SAM_or_BAM__output_SAM_or_BAM_on_data_10__bam_peak_1757	63	.	1.71897	7.99748	6.39906	292
chrXI	261170	261846	Filter_SAM_or_BAM__output_SAM_or_BAM_on_data_10__bam_peak_1765	162	.	2.11064	18.22710	16.28201	356
chrXI	279363	279537	Filter_SAM_or_BAM__output_SAM_or_BAM_on_data_10__bam_peak_1768	73	.	1.79474	8.98277	7.33325	497
chrXI	285878	286018	Filter_SAM_or_BAM__output_SAM_or_BAM_on_data_10__bam_peak_1774	54	.	1.66307	7.03490	5.49432	87
chrXI	308078	308337	Filter_SAM_or_BAM__output_SAM_or_BAM_on_data_10__bam_peak_1778	1231	.	4.38592	126.09244	123.12537	111
chrXI	309328	309498	Filter_SAM_or_BAM__output_SAM_or_BAM_on_data_10__bam_peak_1779	17	.	1.35625	2.83445	1.74288	174
chrXI	313291	313553	Filter_SAM_or_BAM__output_SAM_or_BAM_on_data_10__bam_peak_1781	771	.	3.21830	79.76492	77.19314	149
chrXI	336574	336798	Filter_SAM_or_BAM__output_SAM_or_BAM_on_data_10__bam_peak_1786	64	.	1.72225	8.04258	6.44184	468
chrXI	364929	365149	Filter_SAM_or_BAM__output_SAM_or_BAM_on_data_10__bam_peak_1796	50	.	1.61527	6.54147	5.03507	74
chrXI	464658	464837	Filter_SAM_or_BAM__output_SAM_or_BAM_on_data_10__bam_peak_1818	155	.	2.15001	17.46306	15.53670	703
chrXI	513277	513478	Filter_SAM_or_BAM__output_SAM_or_BAM_on_data_10__bam_peak_1828	1409	.	4.75987	144.09714	140.92813	88
chrXI	516275	516750	Filter_SAM_or_BAM__output_SAM_or_BAM_on_data_10__bam_peak_1830	76	.	1.77210	9.33950	7.67318	45
chrXI	517900	518112	Filter_SAM_or_BAM__output_SAM_or_BAM_on_data_10__bam_peak_1831	1806	.	6.02688	184.35562	180.66093	139
chrXI	552046	552277	Filter_SAM_or_BAM__output_SAM_or_BAM_on_data_10__bam_peak_1843	179	.	2.16589	19.90628	17.92453	111
chrXI	610282	610464	Filter_SAM_or_BAM__output_SAM_or_BAM_on_data_10__bam_peak_1852	32	.	1.50835	4.63690	3.29995	34
chrXII	39843	40087	Filter_SAM_or_BAM__output_SAM_or_BAM_on_data_10__bam_peak_1863	30	.	1.48215	4.40491	3.09340	103
chrXII	64821	65037	Filter_SAM_or_BAM__output_SAM_or_BAM_on_data_10__bam_peak_1869	36	.	1.55127	5.05126	3.66830	19
chrXII	81511	82459	Filter_SAM_or_BAM__output_SAM_or_BAM_on_data_10__bam_peak_1873	49	.	1.57447	6.44307	4.94289	623
chrXII	82867	83318	Filter_SAM_or_BAM__output_SAM_or_BAM_on_data_10__bam_peak_1874	122	.	2.02056	14.04306	12.20944	234
chrXII	96133	96276	Filter_SAM_or_BAM__output_SAM_or_BAM_on_data_10__bam_peak_1881	380	.	2.99913	40.32343	38.06518	76
chrXII	106588	106826	Filter_SAM_or_BAM__output_SAM_or_BAM_on_data_10__bam_peak_1887	78	.	1.78514	9.53453	7.85912	364
chrXII	124559	124667	Filter_SAM_or_BAM__output_SAM_or_BAM_on_data_10__bam_peak_1891	109	.	1.97914	12.70444	10.91147	1013
chrXII	185536	185679	Filter_SAM_or_BAM__output_SAM_or_BAM_on_data_10__bam_peak_1901	49	.	1.61812	6.44549	4.94478	728
chrXII	197065	197479	Filter_SAM_or_BAM__output_SAM_or_BAM_on_data_10__bam_peak_1903	98	.	1.85962	11.56376	9.80865	464
chrXII	210532	211070	Filter_SAM_or_BAM__output_SAM_or_BAM_on_data_10__bam_peak_1908	100	.	1.92539	11.79858	10.03537	378
chrXII	262277	262311	Filter_SAM_or_BAM__output_SAM_or_BAM_on_data_10__bam_peak_1920	64	.	1.68996	8.01599	6.41641	496
chrXII	262536	262694	Filter_SAM_or_BAM__output_SAM_or_BAM_on_data_10__bam_peak_1921	43	.	1.58024	5.83194	4.38014	66
chrXII	282003	282330	Filter_SAM_or_BAM__output_SAM_or_BAM_on_data_10__bam_peak_1926	115	.	1.98513	13.38270	11.56858	64
chrXII	342219	342508	Filter_SAM_or_BAM__output_SAM_or_BAM_on_data_10__bam_peak_1940	120	.	1.97193	13.90876	12.07892	246
chrXII	361147	361376	Filter_SAM_or_BAM__output_SAM_or_BAM_on_data_10__bam_peak_1948	50	.	1.63072	6.51790	5.01290	175
chrXII	366143	366408	Filter_SAM_or_BAM__output_SAM_or_BAM_on_data_10__bam_peak_1950	1216	.	4.25322	124.59185	121.63951	101
chrXII	374259	374485	Filter_SAM_or_BAM__output_SAM_or_BAM_on_data_10__bam_peak_1954	1304	.	4.74023	133.48247	130.44035	105
chrXII	415414	415551	Filter_SAM_or_BAM__output_SAM_or_BAM_on_data_10__bam_peak_1971	119	.	1.91778	13.74230	11.91774	106
chrXII	427047	427253	Filter_SAM_or_BAM__output_SAM_or_BAM_on_data_10__bam_peak_1975	928	.	3.79197	95.52454	92.82820	118
chrXII	445564	446009	Filter_SAM_or_BAM__output_SAM_or_BAM_on_data_10__bam_peak_1978	92	.	1.79939	10.95582	9.22277	1272
chrXII	446329	446826	Filter_SAM_or_BAM__output_SAM_or_BAM_on_data_10__bam_peak_1978	92	.	1.79939	10.95582	9.22277	1272
chrXII	489375	489542	Filter_SAM_or_BAM__output_SAM_or_BAM_on_data_10__bam_peak_1983	813	.	4.15150	83.96326	81.35710	92
chrXII	506331	506559	Filter_SAM_or_BAM__output_SAM_or_BAM_on_data_10__bam_peak_1989	45	.	1.57552	6.05534	4.58519	156
chrXII	506748	506967	Filter_SAM_or_BAM__output_SAM_or_BAM_on_data_10__bam_peak_1990	108	.	1.92770	12.68577	10.89322	485
chrXII	515582	515827	Filter_SAM_or_BAM__output_SAM_or_BAM_on_data_10__bam_peak_1995	124	.	2.03029	14.28999	12.44890	507
chrXII	516031	516400	Filter_SAM_or_BAM__output_SAM_or_BAM_on_data_10__bam_peak_1995	124	.	2.03029	14.28999	12.44890	507
chrXII	540818	541486	Filter_SAM_or_BAM__output_SAM_or_BAM_on_data_10__bam_peak_2002	188	.	2.31568	20.83057	18.82870	56
chrXII	610889	611126	Filter_SAM_or_BAM__output_SAM_or_BAM_on_data_10__bam_peak_2022	74	.	1.75111	9.08486	7.43062	929
chrXII	656877	657122	Filter_SAM_or_BAM__output_SAM_or_BAM_on_data_10__bam_peak_2036	1529	.	5.40681	156.26935	152.94911	101
chrXII	659069	659311	Filter_SAM_or_BAM__output_SAM_or_BAM_on_data_10__bam_peak_2037	68	.	1.68101	8.44784	6.82455	472
chrXII	701669	701764	Filter_SAM_or_BAM__output_SAM_or_BAM_on_data_10__bam_peak_2047	62	.	1.72856	7.79205	6.20361	77
chrXII	709139	710025	Filter_SAM_or_BAM__output_SAM_or_BAM_on_data_10__bam_peak_2052	103	.	1.86522	12.07956	10.30650	594
chrXII	721098	721352	Filter_SAM_or_BAM__output_SAM_or_BAM_on_data_10__bam_peak_2055	39	.	1.46913	5.36203	3.95129	157
chrXII	734729	734938	Filter_SAM_or_BAM__output_SAM_or_BAM_on_data_10__bam_peak_2061	1907	.	5.93063	194.58347	190.75627	117
chrXII	823831	824350	Filter_SAM_or_BAM__output_SAM_or_BAM_on_data_10__bam_peak_2087	108	.	1.95655	12.67862	10.88623	274
chrXII	827066	827235	Filter_SAM_or_BAM__output_SAM_or_BAM_on_data_10__bam_peak_2090	42	.	1.56972	5.73983	4.29436	75
chrXII	836453	837296	Filter_SAM_or_BAM__output_SAM_or_BAM_on_data_10__bam_peak_2093	66	.	1.69976	8.21166	6.60127	419
chrXII	876436	877007	Filter_SAM_or_BAM__output_SAM_or_BAM_on_data_10__bam_peak_2102	135	.	2.07514	15.39753	13.52517	85
chrXII	953359	953562	Filter_SAM_or_BAM__output_SAM_or_BAM_on_data_10__bam_peak_2126	223	.	2.38937	24.41674	22.34849	63
chrXII	1002307	1002641	Filter_SAM_or_BAM__output_SAM_or_BAM_on_data_10__bam_peak_2136	83	.	1.83613	10.09626	8.39724	326
chrXII	1003551	1003765	Filter_SAM_or_BAM__output_SAM_or_BAM_on_data_10__bam_peak_2137	41	.	1.58719	5.58631	4.15502	259
chrXII	1030027	1030173	Filter_SAM_or_BAM__output_SAM_or_BAM_on_data_10__bam_peak_2147	156	.	2.16618	17.54065	15.61207	77
chrXII	1052029	1052224	Filter_SAM_or_BAM__output_SAM_or_BAM_on_data_10__bam_peak_2150	915	.	3.73453	94.26417	91.57706	94
chrXIII	19057	19446	Filter_SAM_or_BAM__output_SAM_or_BAM_on_data_10__bam_peak_2155	224	.	2.31195	24.56220	22.49156	891
chrXIII	39627	39832	Filter_SAM_or_BAM__output_SAM_or_BAM_on_data_10__bam_peak_2163	38	.	1.53583	5.27839	3.87396	186
chrXIII	67732	67992	Filter_SAM_or_BAM__output_SAM_or_BAM_on_data_10__bam_peak_2171	118	.	1.93220	13.69421	11.87092	88
chrXIII	115936	116366	Filter_SAM_or_BAM__output_SAM_or_BAM_on_data_10__bam_peak_2182	68	.	1.64853	8.51218	6.88588	115
chrXIII	161772	161784	Filter_SAM_or_BAM__output_SAM_or_BAM_on_data_10__bam_peak_2196	21	.	1.34509	3.33226	2.16221	7
chrXIII	220186	220730	Filter_SAM_or_BAM__output_SAM_or_BAM_on_data_10__bam_peak_2212	169	.	2.14884	18.85997	16.90109	636
chrXIII	251805	252844	Filter_SAM_or_BAM__output_SAM_or_BAM_on_data_10__bam_peak_2226	191	.	2.26647	21.20834	19.19962	146
chrXIII	301024	301655	Filter_SAM_or_BAM__output_SAM_or_BAM_on_data_10__bam_peak_2245	32	.	1.43904	4.57168	3.24112	661
chrXIII	321091	321285	Filter_SAM_or_BAM__output_SAM_or_BAM_on_data_10__bam_peak_2248	1255	.	4.25644	128.56129	125.56964	102
chrXIII	352187	352425	Filter_SAM_or_BAM__output_SAM_or_BAM_on_data_10__bam_peak_2252	852	.	3.83555	87.90202	85.26450	105
chrXIII	354481	354700	Filter_SAM_or_BAM__output_SAM_or_BAM_on_data_10__bam_peak_2253	88	.	1.84705	10.53216	8.81516	317
chrXIII	372329	372576	Filter_SAM_or_BAM__output_SAM_or_BAM_on_data_10__bam_peak_2260	1223	.	4.18441	125.26007	122.30149	204
chrXIII	454491	454634	Filter_SAM_or_BAM__output_SAM_or_BAM_on_data_10__bam_peak_2276	69	.	1.73722	8.53450	6.90742	37
chrXIII	463487	463786	Filter_SAM_or_BAM__output_SAM_or_BAM_on_data_10__bam_peak_2278	1281	.	5.16473	131.12660	128.10941	101
chrXIII	480555	480768	Filter_SAM_or_BAM__output_SAM_or_BAM_on_data_10__bam_peak_2282	1232	.	4.84332	126.18953	123.22184	116
chrXIII	484517	485295	Filter_SAM_or_BAM__output_SAM_or_BAM_on_data_10__bam_peak_2283	166	.	2.22807	18.61071	16.65669	399
chrXIII	557542	558031	Filter_SAM_or_BAM__output_SAM_or_BAM_on_data_10__bam_peak_2299	51	.	1.54568	6.62943	5.11531	151
chrXIII	665269	665408	Filter_SAM_or_BAM__output_SAM_or_BAM_on_data_10__bam_peak_2322	34	.	1.50837	4.84006	3.48184	86
chrXIII	667858	668077	Filter_SAM_or_BAM__output_SAM_or_BAM_on_data_10__bam_peak_2323	80	.	1.80570	9.71364	8.03020	389
chrXIII	702075	702309	Filter_SAM_or_BAM__output_SAM_or_BAM_on_data_10__bam_peak_2332	104	.	1.96494	12.24095	10.46256	301
chrXIII	702985	703261	Filter_SAM_or_BAM__output_SAM_or_BAM_on_data_10__bam_peak_2333	46	.	1.62514	6.12756	4.65009	475
chrXIII	799910	800249	Filter_SAM_or_BAM__output_SAM_or_BAM_on_data_10__bam_peak_2354	37	.	1.54003	5.14589	3.75527	201
chrXIII	819473	819724	Filter_SAM_or_BAM__output_SAM_or_BAM_on_data_10__bam_peak_2361	123	.	1.98525	14.22096	12.38179	247
chrXIII	859709	859944	Filter_SAM_or_BAM__output_SAM_or_BAM_on_data_10__bam_peak_2368	104	.	1.93034	12.18536	10.40955	316
chrXIII	879788	879973	Filter_SAM_or_BAM__output_SAM_or_BAM_on_data_10__bam_peak_2374	45	.	1.58122	6.04914	4.57930	324
chrXIII	889268	889285	Filter_SAM_or_BAM__output_SAM_or_BAM_on_data_10__bam_peak_2376	58	.	1.64771	7.40513	5.83998	47
chrXIII	890797	891077	Filter_SAM_or_BAM__output_SAM_or_BAM_on_data_10__bam_peak_2378	92	.	1.81614	10.97981	9.24616	289
chrXIII	902166	902383	Filter_SAM_or_BAM__output_SAM_or_BAM_on_data_10__bam_peak_2382	39	.	1.51542	5.33688	3.92750	154
chrXIII	912891	913125	Filter_SAM_or_BAM__output_SAM_or_BAM_on_data_10__bam_peak_2385	69	.	1.62173	8.60079	6.96886	92
chrXIV	24606	27115	Filter_SAM_or_BAM__output_SAM_or_BAM_on_data_10__bam_peak_2388	166	.	2.21319	18.57046	16.61781	1101
chrXIV	56695	56890	Filter_SAM_or_BAM__output_SAM_or_BAM_on_data_10__bam_peak_2396	52	.	1.66245	6.78009	5.25669	196
chrXIV	65755	66231	Filter_SAM_or_BAM__output_SAM_or_BAM_on_data_10__bam_peak_2399	182	.	2.26709	20.19460	18.20638	239
chrXIV	88017	88705	Filter_SAM_or_BAM__output_SAM_or_BAM_on_data_10__bam_peak_2403	134	.	2.04480	15.33835	13.46749	204
chrXIV	102651	102871	Filter_SAM_or_BAM__output_SAM_or_BAM_on_data_10__bam_peak_2409	1026	.	4.63904	105.42573	102.64922	96
chrXIV	104737	104974	Filter_SAM_or_BAM__output_SAM_or_BAM_on_data_10__bam_peak_2410	1022	.	4.08150	105.04442	102.27132	101
chrXIV	196625	197705	Filter_SAM_or_BAM__output_SAM_or_BAM_on_data_10__bam_peak_2438	229	.	2.46254	25.02845	22.95028	805
chrXIV	441440	441663	Filter_SAM_or_BAM__output_SAM_or_BAM_on_data_10__bam_peak_2494	79	.	1.82198	9.62373	7.94485	39
chrXIV	517740	517841	Filter_SAM_or_BAM__output_SAM_or_BAM_on_data_10__bam_peak_2512	137	.	2.01247	15.64235	13.76283	107
chrXIV	517992	518631	Filter_SAM_or_BAM__output_SAM_or_BAM_on_data_10__bam_peak_2513	169	.	2.16727	18.90189	16.94198	99
chrXIV	559912	560455	Filter_SAM_or_BAM__output_SAM_or_BAM_on_data_10__bam_peak_2519	84	.	1.76388	10.17342	8.47187	463
chrXIV	575175	576101	Filter_SAM_or_BAM__output_SAM_or_BAM_on_data_10__bam_peak_2524	479	.	2.92030	50.29461	47.95182	561
chrXIV	576739	577596	Filter_SAM_or_BAM__output_SAM_or_BAM_on_data_10__bam_peak_2525	382	.	2.90983	40.49248	38.23277	531
chrXIV	603764	604249	Filter_SAM_or_BAM__output_SAM_or_BAM_on_data_10__bam_peak_2532	119	.	2.00807	13.75365	11.92888	73
chrXIV	654764	655539	Filter_SAM_or_BAM__output_SAM_or_BAM_on_data_10__bam_peak_2546	204	.	2.36676	22.48118	20.44765	268
chrXIV	663240	663582	Filter_SAM_or_BAM__output_SAM_or_BAM_on_data_10__bam_peak_2548	166	.	2.13825	18.55767	16.60591	500
chrXIV	732015	732211	Filter_SAM_or_BAM__output_SAM_or_BAM_on_data_10__bam_peak_2561	41	.	1.57166	5.60425	4.17174	131
chrXIV	755857	755955	Filter_SAM_or_BAM__output_SAM_or_BAM_on_data_10__bam_peak_2566	50	.	1.63512	6.57455	5.06603	185
chrXIV	756171	756579	Filter_SAM_or_BAM__output_SAM_or_BAM_on_data_10__bam_peak_2567	71	.	1.78766	8.82249	7.17972	56
chrXIV	756878	757262	Filter_SAM_or_BAM__output_SAM_or_BAM_on_data_10__bam_peak_2568	82	.	1.84675	9.90851	8.21713	1003
chrXIV	757650	758026	Filter_SAM_or_BAM__output_SAM_or_BAM_on_data_10__bam_peak_2568	82	.	1.84675	9.90851	8.21713	1003
chrXV	20928	21174	Filter_SAM_or_BAM__output_SAM_or_BAM_on_data_10__bam_peak_2570	240	.	2.53234	26.18418	24.08816	427
chrXV	28787	29109	Filter_SAM_or_BAM__output_SAM_or_BAM_on_data_10__bam_peak_2571	531	.	3.33571	55.48391	53.10052	84
chrXV	31104	32184	Filter_SAM_or_BAM__output_SAM_or_BAM_on_data_10__bam_peak_2573	135	.	1.90982	15.40357	13.53107	109
chrXV	32329	32387	Filter_SAM_or_BAM__output_SAM_or_BAM_on_data_10__bam_peak_2574	74	.	1.75877	9.08133	7.42786	304
chrXV	32607	32728	Filter_SAM_or_BAM__output_SAM_or_BAM_on_data_10__bam_peak_2574	74	.	1.75877	9.08133	7.42786	304
chrXV	32888	33173	Filter_SAM_or_BAM__output_SAM_or_BAM_on_data_10__bam_peak_2575	72	.	1.76434	8.92407	7.27645	170
chrXV	82084	82405	Filter_SAM_or_BAM__output_SAM_or_BAM_on_data_10__bam_peak_2590	116	.	1.89739	13.51872	11.69987	627
chrXV	87859	88315	Filter_SAM_or_BAM__output_SAM_or_BAM_on_data_10__bam_peak_2592	99	.	1.78769	11.68966	9.92984	87
chrXV	113719	113896	Filter_SAM_or_BAM__output_SAM_or_BAM_on_data_10__bam_peak_2602	1188	.	4.24743	121.73433	118.81005	94
chrXV	114426	114548	Filter_SAM_or_BAM__output_SAM_or_BAM_on_data_10__bam_peak_2603	97	.	1.89053	11.48560	9.73321	106
chrXV	219739	220218	Filter_SAM_or_BAM__output_SAM_or_BAM_on_data_10__bam_peak_2623	47	.	1.54894	6.23092	4.74656	428
chrXV	255622	255898	Filter_SAM_or_BAM__output_SAM_or_BAM_on_data_10__bam_peak_2634	58	.	1.67905	7.45007	5.88278	340
chrXV	305406	305680	Filter_SAM_or_BAM__output_SAM_or_BAM_on_data_10__bam_peak_2648	94	.	1.85253	11.23925	9.49587	340
chrXV	315974	316179	Filter_SAM_or_BAM__output_SAM_or_BAM_on_data_10__bam_peak_2654	64	.	1.72901	8.07943	6.47540	195
chrXV	328225	328577	Filter_SAM_or_BAM__output_SAM_or_BAM_on_data_10__bam_peak_2659	28	.	1.44646	4.17107	2.88678	10
chrXV	338947	339216	Filter_SAM_or_BAM__output_SAM_or_BAM_on_data_10__bam_peak_2660	56	.	1.62647	7.19139	5.64008	305
chrXV	353982	354220	Filter_SAM_or_BAM__output_SAM_or_BAM_on_data_10__bam_peak_2664	1054	.	3.92438	108.20316	105.40424	110
chrXV	379812	380021	Filter_SAM_or_BAM__output_SAM_or_BAM_on_data_10__bam_peak_2671	22	.	1.41060	3.43715	2.25043	27
chrXV	380283	380350	Filter_SAM_or_BAM__output_SAM_or_BAM_on_data_10__bam_peak_2672	47	.	1.62275	6.18919	4.70756	173
chrXV	407697	408078	Filter_SAM_or_BAM__output_SAM_or_BAM_on_data_10__bam_peak_2676	362	.	2.67569	38.49543	36.25424	162
chrXV	409499	409708	Filter_SAM_or_BAM__output_SAM_or_BAM_on_data_10__bam_peak_2677	25	.	1.43982	3.73858	2.50839	439
chrXV	480751	481163	Filter_SAM_or_BAM__output_SAM_or_BAM_on_data_10__bam_peak_2699	83	.	1.75507	10.08580	8.38720	598
chrXV	481366	481561	Filter_SAM_or_BAM__output_SAM_or_BAM_on_data_10__bam_peak_2699	83	.	1.75507	10.08580	8.38720	598
chrXV	487364	487602	Filter_SAM_or_BAM__output_SAM_or_BAM_on_data_10__bam_peak_2702	1436	.	4.67798	146.82384	143.62161	108
chrXV	552228	552655	Filter_SAM_or_BAM__output_SAM_or_BAM_on_data_10__bam_peak_2715	57	.	1.69901	7.29817	5.73890	355
chrXV	581097	581320	Filter_SAM_or_BAM__output_SAM_or_BAM_on_data_10__bam_peak_2719	48	.	1.63992	6.35426	4.85922	137
chrXV	594293	594505	Filter_SAM_or_BAM__output_SAM_or_BAM_on_data_10__bam_peak_2726	1772	.	5.76297	180.87967	177.22801	99
chrXV	613276	613694	Filter_SAM_or_BAM__output_SAM_or_BAM_on_data_10__bam_peak_2729	46	.	1.57941	6.14760	4.66839	132
chrXV	621995	622379	Filter_SAM_or_BAM__output_SAM_or_BAM_on_data_10__bam_peak_2735	135	.	2.11268	15.44213	13.56805	1389
chrXV	623087	623326	Filter_SAM_or_BAM__output_SAM_or_BAM_on_data_10__bam_peak_2735	135	.	2.11268	15.44213	13.56805	1389
chrXV	648796	649010	Filter_SAM_or_BAM__output_SAM_or_BAM_on_data_10__bam_peak_2739	66	.	1.74063	8.29609	6.68169	149
chrXV	677319	677762	Filter_SAM_or_BAM__output_SAM_or_BAM_on_data_10__bam_peak_2749	103	.	1.91727	12.13236	10.35775	415
chrXV	710113	710320	Filter_SAM_or_BAM__output_SAM_or_BAM_on_data_10__bam_peak_2759	1763	.	5.63492	180.03174	176.39258	101
chrXV	758893	759439	Filter_SAM_or_BAM__output_SAM_or_BAM_on_data_10__bam_peak_2769	272	.	2.50301	29.39040	27.24923	297
chrXV	828085	828364	Filter_SAM_or_BAM__output_SAM_or_BAM_on_data_10__bam_peak_2791	67	.	1.72118	8.41572	6.79415	159
chrXV	832291	832688	Filter_SAM_or_BAM__output_SAM_or_BAM_on_data_10__bam_peak_2796	490	.	3.06721	51.43144	49.07994	219
chrXV	867341	867860	Filter_SAM_or_BAM__output_SAM_or_BAM_on_data_10__bam_peak_2805	128	.	2.00301	14.69839	12.84552	298
chrXV	881533	881734	Filter_SAM_or_BAM__output_SAM_or_BAM_on_data_10__bam_peak_2807	58	.	1.66823	7.45204	5.88442	265
chrXV	891078	891142	Filter_SAM_or_BAM__output_SAM_or_BAM_on_data_10__bam_peak_2811	30	.	1.43588	4.36945	3.06159	218
chrXV	897037	897786	Filter_SAM_or_BAM__output_SAM_or_BAM_on_data_10__bam_peak_2813	56	.	1.62453	7.20839	5.65606	477
chrXV	963114	963196	Filter_SAM_or_BAM__output_SAM_or_BAM_on_data_10__bam_peak_2832	89	.	1.88301	10.64136	8.92032	266
chrXV	963423	963577	Filter_SAM_or_BAM__output_SAM_or_BAM_on_data_10__bam_peak_2833	39	.	1.56681	5.30725	3.90058	134
chrXV	977689	977958	Filter_SAM_or_BAM__output_SAM_or_BAM_on_data_10__bam_peak_2837	40	.	1.53451	5.47975	4.05680	25
chrXV	1011386	1011579	Filter_SAM_or_BAM__output_SAM_or_BAM_on_data_10__bam_peak_2842	50	.	1.59740	6.51658	5.01164	221
chrXV	1029652	1029891	Filter_SAM_or_BAM__output_SAM_or_BAM_on_data_10__bam_peak_2848	92	.	1.84258	10.94237	9.20981	86
chrXV	1059540	1060122	Filter_SAM_or_BAM__output_SAM_or_BAM_on_data_10__bam_peak_2858	531	.	3.09917	55.58096	53.19674	413
chrXVI	23189	23683	Filter_SAM_or_BAM__output_SAM_or_BAM_on_data_10__bam_peak_2862	137	.	2.09748	15.67644	13.79621	1432
chrXVI	74252	74714	Filter_SAM_or_BAM__output_SAM_or_BAM_on_data_10__bam_peak_2875	226	.	2.39285	24.73903	22.66532	132
chrXVI	84873	85016	Filter_SAM_or_BAM__output_SAM_or_BAM_on_data_10__bam_peak_2880	39	.	1.52846	5.33026	3.92173	187
chrXVI	96509	97412	Filter_SAM_or_BAM__output_SAM_or_BAM_on_data_10__bam_peak_2882	72	.	1.74766	8.91704	7.27003	42
chrXVI	97991	98381	Filter_SAM_or_BAM__output_SAM_or_BAM_on_data_10__bam_peak_2883	150	.	2.13702	16.93461	15.02087	192
chrXVI	122450	122775	Filter_SAM_or_BAM__output_SAM_or_BAM_on_data_10__bam_peak_2888	85	.	1.85433	10.29451	8.58720	124
chrXVI	124141	124325	Filter_SAM_or_BAM__output_SAM_or_BAM_on_data_10__bam_peak_2891	74	.	1.80243	9.08885	7.43284	119
chrXVI	133236	133508	Filter_SAM_or_BAM__output_SAM_or_BAM_on_data_10__bam_peak_2895	93	.	1.90585	11.04851	9.31141	562
chrXVI	134256	134503	Filter_SAM_or_BAM__output_SAM_or_BAM_on_data_10__bam_peak_2895	93	.	1.90585	11.04851	9.31141	562
chrXVI	134704	135320	Filter_SAM_or_BAM__output_SAM_or_BAM_on_data_10__bam_peak_2896	159	.	2.12857	17.87862	15.94222	626
chrXVI	165236	165549	Filter_SAM_or_BAM__output_SAM_or_BAM_on_data_10__bam_peak_2903	66	.	1.75699	8.28523	6.67113	304
chrXVI	185534	185843	Filter_SAM_or_BAM__output_SAM_or_BAM_on_data_10__bam_peak_2905	55	.	1.68424	7.05668	5.51287	405
chrXVI	228751	228763	Filter_SAM_or_BAM__output_SAM_or_BAM_on_data_10__bam_peak_2913	35	.	1.53475	4.86461	3.50090	56
chrXVI	229010	229012	Filter_SAM_or_BAM__output_SAM_or_BAM_on_data_10__bam_peak_2914	55	.	1.68317	7.04306	5.50223	74
chrXVI	248021	248343	Filter_SAM_or_BAM__output_SAM_or_BAM_on_data_10__bam_peak_2918	93	.	1.90585	11.04851	9.31141	950
chrXVI	308840	309352	Filter_SAM_or_BAM__output_SAM_or_BAM_on_data_10__bam_peak_2939	74	.	1.80243	9.08885	7.43284	437
chrXVI	340402	340462	Filter_SAM_or_BAM__output_SAM_or_BAM_on_data_10__bam_peak_2945	86	.	1.75245	10.33429	8.62546	139
chrXVI	372462	372877	Filter_SAM_or_BAM__output_SAM_or_BAM_on_data_10__bam_peak_2954	50	.	1.58816	6.55575	5.04823	320
chrXVI	432603	434115	Filter_SAM_or_BAM__output_SAM_or_BAM_on_data_10__bam_peak_2971	290	.	2.35779	31.20380	29.03957	539
chrXVI	452364	452670	Filter_SAM_or_BAM__output_SAM_or_BAM_on_data_10__bam_peak_2975	52	.	1.61405	6.79063	5.26679	570
chrXVI	460906	461123	Filter_SAM_or_BAM__output_SAM_or_BAM_on_data_10__bam_peak_2977	131	.	2.07247	14.98030	13.11927	181
chrXVI	465066	465335	Filter_SAM_or_BAM__output_SAM_or_BAM_on_data_10__bam_peak_2980	103	.	1.94041	12.10740	10.33367	422
chrXVI	481451	481804	Filter_SAM_or_BAM__output_SAM_or_BAM_on_data_10__bam_peak_2981	87	.	1.73417	10.41510	8.70366	95
chrXVI	498383	498582	Filter_SAM_or_BAM__output_SAM_or_BAM_on_data_10__bam_peak_2989	70	.	1.72482	8.63568	7.00249	329
chrXVI	611356	611563	Filter_SAM_or_BAM__output_SAM_or_BAM_on_data_10__bam_peak_3019	65	.	1.74393	8.11013	6.50430	155
chrXVI	624064	624218	Filter_SAM_or_BAM__output_SAM_or_BAM_on_data_10__bam_peak_3022	50	.	1.63396	6.51322	5.00866	122
chrXVI	642310	643321	Filter_SAM_or_BAM__output_SAM_or_BAM_on_data_10__bam_peak_3029	403	.	2.81747	42.58853	40.31014	379
chrXVI	644469	644775	Filter_SAM_or_BAM__output_SAM_or_BAM_on_data_10__bam_peak_3030	111	.	1.95536	12.90095	11.10100	769
chrXVI	645417	645669	Filter_SAM_or_BAM__output_SAM_or_BAM_on_data_10__bam_peak_3031	182	.	2.18427	20.27035	18.28044	131
chrXVI	645916	646741	Filter_SAM_or_BAM__output_SAM_or_BAM_on_data_10__bam_peak_3032	595	.	3.46291	62.02442	59.59126	178
chrXVI	649130	649552	Filter_SAM_or_BAM__output_SAM_or_BAM_on_data_10__bam_peak_3033	79	.	1.80765	9.61334	7.93493	315
chrXVI	677732	677828	Filter_SAM_or_BAM__output_SAM_or_BAM_on_data_10__bam_peak_3039	85	.	1.82205	10.21988	8.51544	55
chrXVI	718573	718597	Filter_SAM_or_BAM__output_SAM_or_BAM_on_data_10__bam_peak_3047	45	.	1.55079	6.03150	4.56314	49
chrXVI	744194	744398	Filter_SAM_or_BAM__output_SAM_or_BAM_on_data_10__bam_peak_3051	1528	.	4.98547	156.19508	152.87679	94
chrXVI	752745	752885	Filter_SAM_or_BAM__output_SAM_or_BAM_on_data_10__bam_peak_3053	88	.	1.83805	10.59927	8.87991	66
chrXVI	796037	796116	Filter_SAM_or_BAM__output_SAM_or_BAM_on_data_10__bam_peak_3061	40	.	1.53451	5.47975	4.05680	72
chrXVI	810571	810789	Filter_SAM_or_BAM__output_SAM_or_BAM_on_data_10__bam_peak_3063	1687	.	5.43614	172.30928	168.77803	113
chrXVI	810950	811495	Filter_SAM_or_BAM__output_SAM_or_BAM_on_data_10__bam_peak_3064	76	.	1.71997	9.33550	7.66936	146
chrXVI	811691	812022	Filter_SAM_or_BAM__output_SAM_or_BAM_on_data_10__bam_peak_3064	76	.	1.71997	9.33550	7.66936	146
chrXVI	821752	822058	Filter_SAM_or_BAM__output_SAM_or_BAM_on_data_10__bam_peak_3068	188	.	2.20124	20.81960	18.81805	74
chrXVI	897988	898176	Filter_SAM_or_BAM__output_SAM_or_BAM_on_data_10__bam_peak_3086	136	.	2.09870	15.50473	13.62895	889
