# Supplementary material for: The Shu complex interacts with the replicative helicase to prevent mutations and aberrant recombination
Source: EMBO J. 2025 Jan 21;44(5):1512–39. doi: 10.1038/s44318-025-00365-9 (PMC11876325; doi:10.1038/s44318-025-00365-9)
Supplement: Supplementary file 4 — Source data Fig. 2 [file 44318_2025_365_MOESM4_ESM.zip › Figure 2/Peak call for all ChIP experiments/R55overlapCsm2.bed]

chrI	66664	67398	Filter_SAM_or_BAM__output_SAM_or_BAM_on_data_10__bam_peak_21	171	.	2.13371	19.06877	17.10506	771
chrI	71811	73262	Filter_SAM_or_BAM__output_SAM_or_BAM_on_data_10__bam_peak_23	897	.	3.65269	92.44178	89.76881	944
chrI	131526	131827	Filter_SAM_or_BAM__output_SAM_or_BAM_on_data_10__bam_peak_46	178	.	2.18278	19.82148	17.84090	473
chrI	139069	139300	Filter_SAM_or_BAM__output_SAM_or_BAM_on_data_10__bam_peak_47	1671	.	5.34265	170.67398	167.16689	133
chrI	139496	139762	Filter_SAM_or_BAM__output_SAM_or_BAM_on_data_10__bam_peak_48	381	.	2.85099	40.44053	38.18126	91
chrI	142388	143165	Filter_SAM_or_BAM__output_SAM_or_BAM_on_data_10__bam_peak_49	814	.	3.59680	84.09457	81.48715	446
chrI	166201	166394	Filter_SAM_or_BAM__output_SAM_or_BAM_on_data_10__bam_peak_51	2327	.	6.41325	237.08228	232.75372	122
chrI	182488	182686	Filter_SAM_or_BAM__output_SAM_or_BAM_on_data_10__bam_peak_56	1951	.	5.98646	199.08781	195.19495	132
chrII	36337	36517	Filter_SAM_or_BAM__output_SAM_or_BAM_on_data_10__bam_peak_70	1200	.	4.57715	122.94730	120.01125	128
chrII	45676	46358	Filter_SAM_or_BAM__output_SAM_or_BAM_on_data_10__bam_peak_75	378	.	2.62455	40.11740	37.86120	598
chrII	59844	60523	Filter_SAM_or_BAM__output_SAM_or_BAM_on_data_10__bam_peak_77	115	.	1.92551	13.34385	11.53064	293
chrII	81457	82066	Filter_SAM_or_BAM__output_SAM_or_BAM_on_data_10__bam_peak_81	63	.	1.72632	7.93066	6.33539	791
chrII	88229	88523	Filter_SAM_or_BAM__output_SAM_or_BAM_on_data_10__bam_peak_85	311	.	2.68328	33.33627	31.14719	392
chrII	88979	89213	Filter_SAM_or_BAM__output_SAM_or_BAM_on_data_10__bam_peak_86	235	.	2.48180	25.66107	23.57270	66
chrII	163107	163351	Filter_SAM_or_BAM__output_SAM_or_BAM_on_data_10__bam_peak_110	134	.	2.07905	15.27554	13.40625	70
chrII	163580	163780	Filter_SAM_or_BAM__output_SAM_or_BAM_on_data_10__bam_peak_110	134	.	2.07905	15.27554	13.40625	70
chrII	168599	169362	Filter_SAM_or_BAM__output_SAM_or_BAM_on_data_10__bam_peak_111	411	.	3.00584	43.48417	41.19753	670
chrII	197427	197770	Filter_SAM_or_BAM__output_SAM_or_BAM_on_data_10__bam_peak_117	1899	.	5.11835	193.74117	189.92725	115
chrII	227029	227254	Filter_SAM_or_BAM__output_SAM_or_BAM_on_data_10__bam_peak_128	1602	.	5.13530	163.65297	160.23880	149
chrII	333188	333792	Filter_SAM_or_BAM__output_SAM_or_BAM_on_data_10__bam_peak_161	169	.	2.23803	18.89337	16.93406	495
chrII	347542	347730	Filter_SAM_or_BAM__output_SAM_or_BAM_on_data_10__bam_peak_164	1161	.	4.67368	119.06522	116.16862	118
chrII	373935	375598	Filter_SAM_or_BAM__output_SAM_or_BAM_on_data_10__bam_peak_170	461	.	2.99447	48.50009	46.17198	1807
chrII	377903	378075	Filter_SAM_or_BAM__output_SAM_or_BAM_on_data_10__bam_peak_171	194	.	2.29752	21.44585	19.43311	1332
chrII	393577	393884	Filter_SAM_or_BAM__output_SAM_or_BAM_on_data_10__bam_peak_174	377	.	2.73791	40.00151	37.74623	521
chrII	394281	394708	Filter_SAM_or_BAM__output_SAM_or_BAM_on_data_10__bam_peak_174	377	.	2.73791	40.00151	37.74623	521
chrII	405810	406090	Filter_SAM_or_BAM__output_SAM_or_BAM_on_data_10__bam_peak_180	596	.	3.33776	62.13245	59.69813	46
chrII	414202	414911	Filter_SAM_or_BAM__output_SAM_or_BAM_on_data_10__bam_peak_187	341	.	2.65174	36.37283	34.15144	328
chrII	478999	479225	Filter_SAM_or_BAM__output_SAM_or_BAM_on_data_10__bam_peak_201	164	.	2.09535	18.40959	16.46040	231
chrII	563487	563636	Filter_SAM_or_BAM__output_SAM_or_BAM_on_data_10__bam_peak_216	187	.	2.33430	20.79674	18.79559	619
chrII	604753	605518	Filter_SAM_or_BAM__output_SAM_or_BAM_on_data_10__bam_peak_224	490	.	2.98481	51.44249	49.09074	583
chrII	606468	607121	Filter_SAM_or_BAM__output_SAM_or_BAM_on_data_10__bam_peak_225	291	.	2.57290	31.30882	29.14350	635
chrII	612417	613057	Filter_SAM_or_BAM__output_SAM_or_BAM_on_data_10__bam_peak_226	145	.	2.02432	16.47492	14.57311	526
chrII	680775	681825	Filter_SAM_or_BAM__output_SAM_or_BAM_on_data_10__bam_peak_254	587	.	3.46665	61.18552	58.75915	979
chrIII	49562	49794	Filter_SAM_or_BAM__output_SAM_or_BAM_on_data_10__bam_peak_286	176	.	2.15973	19.57952	17.60454	1132
chrIII	57881	58419	Filter_SAM_or_BAM__output_SAM_or_BAM_on_data_10__bam_peak_289	135	.	2.03860	15.40947	13.53654	258
chrIII	77336	77552	Filter_SAM_or_BAM__output_SAM_or_BAM_on_data_10__bam_peak_297	128	.	2.01574	14.74710	12.89293	365
chrIII	90780	91027	Filter_SAM_or_BAM__output_SAM_or_BAM_on_data_10__bam_peak_301	1390	.	5.40729	142.23997	139.09653	142
chrIII	123513	123707	Filter_SAM_or_BAM__output_SAM_or_BAM_on_data_10__bam_peak_313	2083	.	5.62440	212.38129	208.31715	205
chrIII	137806	138975	Filter_SAM_or_BAM__output_SAM_or_BAM_on_data_10__bam_peak_315	837	.	3.67498	86.40726	83.78144	930
chrIII	162692	163105	Filter_SAM_or_BAM__output_SAM_or_BAM_on_data_10__bam_peak_317	198	.	2.21373	21.82570	19.80526	411
chrIII	168256	168452	Filter_SAM_or_BAM__output_SAM_or_BAM_on_data_10__bam_peak_318	1254	.	4.54544	128.44026	125.45001	94
chrIII	177482	177910	Filter_SAM_or_BAM__output_SAM_or_BAM_on_data_10__bam_peak_321	328	.	2.69619	35.03179	32.82441	111
chrIII	227860	228139	Filter_SAM_or_BAM__output_SAM_or_BAM_on_data_10__bam_peak_347	1833	.	4.91127	187.08736	183.36047	121
chrIII	230663	230835	Filter_SAM_or_BAM__output_SAM_or_BAM_on_data_10__bam_peak_348	89	.	1.84563	10.71649	8.99286	745
chrIII	295405	295796	Filter_SAM_or_BAM__output_SAM_or_BAM_on_data_10__bam_peak_371	926	.	4.04949	95.38920	92.69392	172
chrIV	44147	44426	Filter_SAM_or_BAM__output_SAM_or_BAM_on_data_10__bam_peak_377	136	.	2.08233	15.51813	13.64196	179
chrIV	45290	45909	Filter_SAM_or_BAM__output_SAM_or_BAM_on_data_10__bam_peak_378	460	.	3.23551	48.35711	46.03028	618
chrIV	83469	83654	Filter_SAM_or_BAM__output_SAM_or_BAM_on_data_10__bam_peak_388	1194	.	4.34565	122.40145	119.47062	120
chrIV	229980	230509	Filter_SAM_or_BAM__output_SAM_or_BAM_on_data_10__bam_peak_434	396	.	2.87859	41.94011	39.66703	460
chrIV	306933	307149	Filter_SAM_or_BAM__output_SAM_or_BAM_on_data_10__bam_peak_450	205	.	2.30431	22.63325	20.59735	351
chrIV	308839	309357	Filter_SAM_or_BAM__output_SAM_or_BAM_on_data_10__bam_peak_451	241	.	2.42528	26.29076	24.19308	176
chrIV	309823	310057	Filter_SAM_or_BAM__output_SAM_or_BAM_on_data_10__bam_peak_452	301	.	2.69356	32.28379	30.10730	364
chrIV	322700	323299	Filter_SAM_or_BAM__output_SAM_or_BAM_on_data_10__bam_peak_454	248	.	2.35946	26.92428	24.81721	78
chrIV	331550	331947	Filter_SAM_or_BAM__output_SAM_or_BAM_on_data_10__bam_peak_458	261	.	2.56561	28.24798	26.12210	338
chrIV	340634	340789	Filter_SAM_or_BAM__output_SAM_or_BAM_on_data_10__bam_peak_462	130	.	1.97611	14.88869	13.03007	85
chrIV	341005	341129	Filter_SAM_or_BAM__output_SAM_or_BAM_on_data_10__bam_peak_463	62	.	1.65273	7.86239	6.27044	50
chrIV	355747	356712	Filter_SAM_or_BAM__output_SAM_or_BAM_on_data_10__bam_peak_465	414	.	2.87323	43.75520	41.46590	382
chrIV	359511	359694	Filter_SAM_or_BAM__output_SAM_or_BAM_on_data_10__bam_peak_466	996	.	4.11966	102.44048	99.68921	100
chrIV	427941	428310	Filter_SAM_or_BAM__output_SAM_or_BAM_on_data_10__bam_peak_483	175	.	2.17023	19.47499	17.50171	357
chrIV	434162	434398	Filter_SAM_or_BAM__output_SAM_or_BAM_on_data_10__bam_peak_484	1425	.	4.81396	145.75648	142.56674	143
chrIV	437707	437901	Filter_SAM_or_BAM__output_SAM_or_BAM_on_data_10__bam_peak_485	1511	.	4.98494	154.42395	151.12880	115
chrIV	488735	488955	Filter_SAM_or_BAM__output_SAM_or_BAM_on_data_10__bam_peak_495	2157	.	6.17758	219.91487	215.76721	199
chrIV	491865	492323	Filter_SAM_or_BAM__output_SAM_or_BAM_on_data_10__bam_peak_498	220	.	2.34452	24.15121	22.08801	90
chrIV	508173	509022	Filter_SAM_or_BAM__output_SAM_or_BAM_on_data_10__bam_peak_501	243	.	2.46532	26.42924	24.32949	811
chrIV	519676	519857	Filter_SAM_or_BAM__output_SAM_or_BAM_on_data_10__bam_peak_502	1519	.	5.42548	155.24702	151.94144	121
chrIV	520914	521093	Filter_SAM_or_BAM__output_SAM_or_BAM_on_data_10__bam_peak_503	1347	.	5.00743	137.83331	134.74352	103
chrIV	525797	526149	Filter_SAM_or_BAM__output_SAM_or_BAM_on_data_10__bam_peak_506	108	.	1.95655	12.67862	10.88623	336
chrIV	555762	556349	Filter_SAM_or_BAM__output_SAM_or_BAM_on_data_10__bam_peak_512	601	.	3.30546	62.61597	60.17756	216
chrIV	568810	569076	Filter_SAM_or_BAM__output_SAM_or_BAM_on_data_10__bam_peak_515	1154	.	4.40383	118.31474	115.42511	79
chrIV	579568	580637	Filter_SAM_or_BAM__output_SAM_or_BAM_on_data_10__bam_peak_522	835	.	3.82131	86.19752	83.57403	657
chrIV	600867	601767	Filter_SAM_or_BAM__output_SAM_or_BAM_on_data_10__bam_peak_526	359	.	2.56696	38.15237	35.91409	1149
chrIV	619931	620125	Filter_SAM_or_BAM__output_SAM_or_BAM_on_data_10__bam_peak_527	1017	.	4.09358	104.54654	101.77773	101
chrIV	645119	645294	Filter_SAM_or_BAM__output_SAM_or_BAM_on_data_10__bam_peak_533	1913	.	6.41193	195.16183	191.32491	142
chrIV	667903	668140	Filter_SAM_or_BAM__output_SAM_or_BAM_on_data_10__bam_peak_538	1442	.	5.51071	147.45091	144.24074	157
chrIV	721069	721467	Filter_SAM_or_BAM__output_SAM_or_BAM_on_data_10__bam_peak_553	368	.	2.94575	39.06222	36.81573	80
chrIV	768565	768752	Filter_SAM_or_BAM__output_SAM_or_BAM_on_data_10__bam_peak_564	156	.	2.07237	17.58288	15.65292	399
chrIV	884316	884546	Filter_SAM_or_BAM__output_SAM_or_BAM_on_data_10__bam_peak_587	1168	.	4.91445	119.73269	116.82941	200
chrIV	946240	946463	Filter_SAM_or_BAM__output_SAM_or_BAM_on_data_10__bam_peak_604	1652	.	5.67024	168.76141	165.27991	98
chrIV	980933	981112	Filter_SAM_or_BAM__output_SAM_or_BAM_on_data_10__bam_peak_609	1248	.	4.46102	127.78976	124.80591	161
chrIV	1017169	1017375	Filter_SAM_or_BAM__output_SAM_or_BAM_on_data_10__bam_peak_620	1641	.	4.73419	167.62360	164.15714	106
chrIV	1150772	1150991	Filter_SAM_or_BAM__output_SAM_or_BAM_on_data_10__bam_peak_648	1292	.	4.61930	132.24948	129.22061	152
chrIV	1175753	1175951	Filter_SAM_or_BAM__output_SAM_or_BAM_on_data_10__bam_peak_658	1831	.	5.80254	186.83688	183.11382	140
chrIV	1201695	1201879	Filter_SAM_or_BAM__output_SAM_or_BAM_on_data_10__bam_peak_666	1324	.	4.95919	135.47974	132.41689	104
chrIV	1236587	1237453	Filter_SAM_or_BAM__output_SAM_or_BAM_on_data_10__bam_peak_671	545	.	3.21505	56.91003	54.51505	213
chrIV	1237634	1237972	Filter_SAM_or_BAM__output_SAM_or_BAM_on_data_10__bam_peak_671	545	.	3.21505	56.91003	54.51505	213
chrIV	1239529	1239802	Filter_SAM_or_BAM__output_SAM_or_BAM_on_data_10__bam_peak_673	225	.	2.33153	24.61370	22.54225	210
chrIV	1256974	1257191	Filter_SAM_or_BAM__output_SAM_or_BAM_on_data_10__bam_peak_676	1070	.	3.77120	109.84372	107.03133	85
chrIV	1301793	1302072	Filter_SAM_or_BAM__output_SAM_or_BAM_on_data_10__bam_peak_683	78	.	1.72333	9.50120	7.82732	390
chrIV	1305587	1305764	Filter_SAM_or_BAM__output_SAM_or_BAM_on_data_10__bam_peak_684	1253	.	4.82207	128.34943	125.36016	110
chrIV	1328882	1330008	Filter_SAM_or_BAM__output_SAM_or_BAM_on_data_10__bam_peak_692	284	.	2.68887	30.61130	28.45440	874
chrIV	1354841	1355224	Filter_SAM_or_BAM__output_SAM_or_BAM_on_data_10__bam_peak_698	145	.	2.04974	16.42001	14.51989	109
chrIV	1360202	1360770	Filter_SAM_or_BAM__output_SAM_or_BAM_on_data_10__bam_peak_700	201	.	2.24282	22.20494	20.17674	565
chrIV	1402189	1402508	Filter_SAM_or_BAM__output_SAM_or_BAM_on_data_10__bam_peak_710	124	.	1.97738	14.33327	12.49072	204
chrIV	1444039	1444101	Filter_SAM_or_BAM__output_SAM_or_BAM_on_data_10__bam_peak_721	131	.	2.06914	15.01853	13.15653	207
chrIV	1450217	1450590	Filter_SAM_or_BAM__output_SAM_or_BAM_on_data_10__bam_peak_722	348	.	2.76904	37.10220	34.87401	284
chrIV	1461647	1461912	Filter_SAM_or_BAM__output_SAM_or_BAM_on_data_10__bam_peak_724	1386	.	4.88571	141.74471	138.60803	179
chrIV	1489570	1489822	Filter_SAM_or_BAM__output_SAM_or_BAM_on_data_10__bam_peak_727	733	.	3.90990	75.92052	73.38115	159
chrIX	26548	26743	Filter_SAM_or_BAM__output_SAM_or_BAM_on_data_10__bam_peak_732	129	.	2.08314	14.77742	12.92150	978
chrIX	68895	69502	Filter_SAM_or_BAM__output_SAM_or_BAM_on_data_10__bam_peak_742	422	.	3.07536	44.58760	42.29145	477
chrIX	84322	84599	Filter_SAM_or_BAM__output_SAM_or_BAM_on_data_10__bam_peak_747	158	.	2.14517	17.78151	15.84731	552
chrIX	98555	98980	Filter_SAM_or_BAM__output_SAM_or_BAM_on_data_10__bam_peak_750	242	.	2.45566	26.37237	24.27338	86
chrIX	174955	175147	Filter_SAM_or_BAM__output_SAM_or_BAM_on_data_10__bam_peak_767	1304	.	4.60813	133.53656	130.49345	133
chrIX	183382	183564	Filter_SAM_or_BAM__output_SAM_or_BAM_on_data_10__bam_peak_769	1197	.	4.54626	122.71510	119.78142	105
chrIX	210594	210791	Filter_SAM_or_BAM__output_SAM_or_BAM_on_data_10__bam_peak_776	1712	.	5.28277	174.81410	171.25131	131
chrIX	231830	231961	Filter_SAM_or_BAM__output_SAM_or_BAM_on_data_10__bam_peak_782	111	.	1.98205	12.99951	11.19677	94
chrIX	248799	248975	Filter_SAM_or_BAM__output_SAM_or_BAM_on_data_10__bam_peak_785	2036	.	5.68363	207.64545	203.63329	143
chrIX	255162	255825	Filter_SAM_or_BAM__output_SAM_or_BAM_on_data_10__bam_peak_787	363	.	2.85551	38.62295	36.38074	519
chrIX	256291	256803	Filter_SAM_or_BAM__output_SAM_or_BAM_on_data_10__bam_peak_788	210	.	2.26404	23.09225	21.04793	199
chrIX	316984	317944	Filter_SAM_or_BAM__output_SAM_or_BAM_on_data_10__bam_peak_807	529	.	3.33985	55.35704	52.97463	983
chrIX	325681	325859	Filter_SAM_or_BAM__output_SAM_or_BAM_on_data_10__bam_peak_809	1330	.	4.57786	136.15910	133.08777	101
chrIX	336289	336462	Filter_SAM_or_BAM__output_SAM_or_BAM_on_data_10__bam_peak_810	886	.	3.64893	91.33212	88.66793	92
chrIX	370349	370532	Filter_SAM_or_BAM__output_SAM_or_BAM_on_data_10__bam_peak_819	1407	.	5.35500	143.96732	140.79979	136
chrV	27738	28682	Filter_SAM_or_BAM__output_SAM_or_BAM_on_data_10__bam_peak_833	291	.	2.58911	31.35989	29.19390	1585
chrV	51903	52276	Filter_SAM_or_BAM__output_SAM_or_BAM_on_data_10__bam_peak_839	28	.	1.37894	4.11378	2.83544	98
chrV	52737	53036	Filter_SAM_or_BAM__output_SAM_or_BAM_on_data_10__bam_peak_840	101	.	1.77100	11.92231	10.15528	272
chrV	61325	61572	Filter_SAM_or_BAM__output_SAM_or_BAM_on_data_10__bam_peak_843	114	.	1.94563	13.29908	11.48718	53
chrV	61804	62018	Filter_SAM_or_BAM__output_SAM_or_BAM_on_data_10__bam_peak_844	2153	.	6.10931	219.53215	215.38899	146
chrV	67270	68806	Filter_SAM_or_BAM__output_SAM_or_BAM_on_data_10__bam_peak_845	709	.	3.65699	73.46529	70.94572	1072
chrV	78161	79437	Filter_SAM_or_BAM__output_SAM_or_BAM_on_data_10__bam_peak_847	426	.	3.00545	44.98809	42.68833	1223
chrV	85732	86250	Filter_SAM_or_BAM__output_SAM_or_BAM_on_data_10__bam_peak_851	2088	.	6.08651	212.92387	208.85515	1015
chrV	86437	86739	Filter_SAM_or_BAM__output_SAM_or_BAM_on_data_10__bam_peak_851	2088	.	6.08651	212.92387	208.85515	1015
chrV	100063	100254	Filter_SAM_or_BAM__output_SAM_or_BAM_on_data_10__bam_peak_855	2492	.	5.83818	253.74506	249.22958	112
chrV	135335	135583	Filter_SAM_or_BAM__output_SAM_or_BAM_on_data_10__bam_peak_866	1778	.	5.66007	181.54773	177.88666	150
chrV	138582	138772	Filter_SAM_or_BAM__output_SAM_or_BAM_on_data_10__bam_peak_867	1781	.	5.42445	181.86113	178.19576	121
chrV	138982	139917	Filter_SAM_or_BAM__output_SAM_or_BAM_on_data_10__bam_peak_867	1781	.	5.42445	181.86113	178.19576	121
chrV	177043	177344	Filter_SAM_or_BAM__output_SAM_or_BAM_on_data_10__bam_peak_876	1107	.	4.17607	113.63067	110.78502	99
chrV	235825	236167	Filter_SAM_or_BAM__output_SAM_or_BAM_on_data_10__bam_peak_895	267	.	2.59351	28.93484	26.79982	567
chrV	236348	236377	Filter_SAM_or_BAM__output_SAM_or_BAM_on_data_10__bam_peak_895	267	.	2.59351	28.93484	26.79982	567
chrV	250237	250410	Filter_SAM_or_BAM__output_SAM_or_BAM_on_data_10__bam_peak_899	1247	.	4.75095	127.77061	124.78731	145
chrV	264975	265257	Filter_SAM_or_BAM__output_SAM_or_BAM_on_data_10__bam_peak_904	117	.	2.01756	13.55833	11.73875	124
chrV	266649	266699	Filter_SAM_or_BAM__output_SAM_or_BAM_on_data_10__bam_peak_905	137	.	2.02505	15.61075	13.73203	817
chrV	267260	267566	Filter_SAM_or_BAM__output_SAM_or_BAM_on_data_10__bam_peak_905	137	.	2.02505	15.61075	13.73203	817
chrV	269466	269726	Filter_SAM_or_BAM__output_SAM_or_BAM_on_data_10__bam_peak_906	140	.	1.98935	15.88712	14.00088	378
chrV	288377	288583	Filter_SAM_or_BAM__output_SAM_or_BAM_on_data_10__bam_peak_913	1307	.	4.20370	133.82245	130.77649	158
chrV	299438	299649	Filter_SAM_or_BAM__output_SAM_or_BAM_on_data_10__bam_peak_920	182	.	2.20114	20.28354	18.29320	2296
chrV	300738	300908	Filter_SAM_or_BAM__output_SAM_or_BAM_on_data_10__bam_peak_920	182	.	2.20114	20.28354	18.29320	2296
chrV	304294	304972	Filter_SAM_or_BAM__output_SAM_or_BAM_on_data_10__bam_peak_922	237	.	2.34395	25.84766	23.75625	1165
chrV	305184	305556	Filter_SAM_or_BAM__output_SAM_or_BAM_on_data_10__bam_peak_922	237	.	2.34395	25.84766	23.75625	1165
chrV	306763	306914	Filter_SAM_or_BAM__output_SAM_or_BAM_on_data_10__bam_peak_923	185	.	2.25012	20.56099	18.56535	210
chrV	311945	312164	Filter_SAM_or_BAM__output_SAM_or_BAM_on_data_10__bam_peak_924	1576	.	4.59868	161.04962	157.67044	311
chrV	354876	355093	Filter_SAM_or_BAM__output_SAM_or_BAM_on_data_10__bam_peak_938	1920	.	5.19897	195.94168	192.09631	118
chrV	363078	363272	Filter_SAM_or_BAM__output_SAM_or_BAM_on_data_10__bam_peak_939	155	.	2.05983	17.43122	15.50537	325
chrV	397255	397651	Filter_SAM_or_BAM__output_SAM_or_BAM_on_data_10__bam_peak_948	168	.	2.05577	18.80884	16.85060	140
chrV	423694	424311	Filter_SAM_or_BAM__output_SAM_or_BAM_on_data_10__bam_peak_953	277	.	2.61339	29.92023	27.77196	470
chrV	424763	424970	Filter_SAM_or_BAM__output_SAM_or_BAM_on_data_10__bam_peak_954	192	.	2.26370	21.26916	19.25974	83
chrV	431184	431423	Filter_SAM_or_BAM__output_SAM_or_BAM_on_data_10__bam_peak_957	1741	.	5.59718	177.76491	174.16068	282
chrV	441940	442505	Filter_SAM_or_BAM__output_SAM_or_BAM_on_data_10__bam_peak_963	2860	.	6.72089	291.23932	286.09015	329
chrV	443153	443358	Filter_SAM_or_BAM__output_SAM_or_BAM_on_data_10__bam_peak_964	1018	.	3.99253	104.61292	101.84346	124
chrV	469383	469564	Filter_SAM_or_BAM__output_SAM_or_BAM_on_data_10__bam_peak_972	1180	.	4.39088	121.01597	118.09894	104
chrV	487277	487462	Filter_SAM_or_BAM__output_SAM_or_BAM_on_data_10__bam_peak_979	1239	.	4.65078	126.96925	123.99341	89
chrV	551224	551427	Filter_SAM_or_BAM__output_SAM_or_BAM_on_data_10__bam_peak_1000	1601	.	5.49262	163.56425	160.15056	102
chrVI	53283	54328	Filter_SAM_or_BAM__output_SAM_or_BAM_on_data_10__bam_peak_1008	232	.	2.35607	25.36975	23.28584	207
chrVI	64256	64690	Filter_SAM_or_BAM__output_SAM_or_BAM_on_data_10__bam_peak_1014	169	.	2.16727	18.90189	16.94198	226
chrVI	75353	75798	Filter_SAM_or_BAM__output_SAM_or_BAM_on_data_10__bam_peak_1016	368	.	2.87689	39.07703	36.83036	402
chrVI	76283	76458	Filter_SAM_or_BAM__output_SAM_or_BAM_on_data_10__bam_peak_1016	368	.	2.87689	39.07703	36.83036	402
chrVI	101307	101527	Filter_SAM_or_BAM__output_SAM_or_BAM_on_data_10__bam_peak_1024	1895	.	5.47353	193.35857	189.54929	150
chrVI	137439	137636	Filter_SAM_or_BAM__output_SAM_or_BAM_on_data_10__bam_peak_1030	1433	.	4.77407	146.55043	143.35161	101
chrVI	167366	167575	Filter_SAM_or_BAM__output_SAM_or_BAM_on_data_10__bam_peak_1033	1447	.	5.17069	148.00534	144.79015	105
chrVI	180896	181135	Filter_SAM_or_BAM__output_SAM_or_BAM_on_data_10__bam_peak_1037	2229	.	6.49726	227.16843	222.93785	132
chrVI	191461	191676	Filter_SAM_or_BAM__output_SAM_or_BAM_on_data_10__bam_peak_1042	1665	.	5.11969	170.01741	166.51796	147
chrVI	204896	205096	Filter_SAM_or_BAM__output_SAM_or_BAM_on_data_10__bam_peak_1045	2130	.	6.18532	217.15524	213.04053	105
chrVI	210560	210777	Filter_SAM_or_BAM__output_SAM_or_BAM_on_data_10__bam_peak_1047	1218	.	4.56290	124.79052	121.83586	153
chrVI	220830	221151	Filter_SAM_or_BAM__output_SAM_or_BAM_on_data_10__bam_peak_1050	257	.	2.54690	27.88555	25.76504	70
chrVI	223264	223665	Filter_SAM_or_BAM__output_SAM_or_BAM_on_data_10__bam_peak_1052	397	.	2.86777	42.04459	39.77077	157
chrVII	24032	24401	Filter_SAM_or_BAM__output_SAM_or_BAM_on_data_10__bam_peak_1071	391	.	2.92065	41.44805	39.17941	1258
chrVII	73809	74006	Filter_SAM_or_BAM__output_SAM_or_BAM_on_data_10__bam_peak_1078	1248	.	4.53523	127.81760	124.83355	81
chrVII	96236	96365	Filter_SAM_or_BAM__output_SAM_or_BAM_on_data_10__bam_peak_1085	71	.	1.78766	8.82249	7.17972	355
chrVII	115412	115658	Filter_SAM_or_BAM__output_SAM_or_BAM_on_data_10__bam_peak_1090	1185	.	4.73869	121.43027	118.50880	117
chrVII	122188	122404	Filter_SAM_or_BAM__output_SAM_or_BAM_on_data_10__bam_peak_1092	1078	.	3.84634	110.65894	107.84001	125
chrVII	148221	148615	Filter_SAM_or_BAM__output_SAM_or_BAM_on_data_10__bam_peak_1105	459	.	3.14274	48.23025	45.90445	219
chrVII	185660	185835	Filter_SAM_or_BAM__output_SAM_or_BAM_on_data_10__bam_peak_1115	1105	.	4.55517	113.36492	110.52165	195
chrVII	205463	205698	Filter_SAM_or_BAM__output_SAM_or_BAM_on_data_10__bam_peak_1120	1531	.	5.26598	156.52284	153.19975	124
chrVII	277726	278344	Filter_SAM_or_BAM__output_SAM_or_BAM_on_data_10__bam_peak_1137	523	.	3.07590	54.77611	52.39845	530
chrVII	279458	279510	Filter_SAM_or_BAM__output_SAM_or_BAM_on_data_10__bam_peak_1138	228	.	2.44285	24.92526	22.84866	741
chrVII	279716	279777	Filter_SAM_or_BAM__output_SAM_or_BAM_on_data_10__bam_peak_1138	228	.	2.44285	24.92526	22.84866	741
chrVII	287304	287520	Filter_SAM_or_BAM__output_SAM_or_BAM_on_data_10__bam_peak_1140	841	.	3.92164	86.74386	84.11586	212
chrVII	310976	311941	Filter_SAM_or_BAM__output_SAM_or_BAM_on_data_10__bam_peak_1146	670	.	3.26772	69.53391	67.04215	631
chrVII	328509	328759	Filter_SAM_or_BAM__output_SAM_or_BAM_on_data_10__bam_peak_1150	1473	.	5.19887	150.60475	147.35582	114
chrVII	346001	346284	Filter_SAM_or_BAM__output_SAM_or_BAM_on_data_10__bam_peak_1154	266	.	2.44553	28.82557	26.69245	208
chrVII	365032	365858	Filter_SAM_or_BAM__output_SAM_or_BAM_on_data_10__bam_peak_1159	233	.	2.37913	25.47492	23.38949	527
chrVII	401490	401663	Filter_SAM_or_BAM__output_SAM_or_BAM_on_data_10__bam_peak_1175	1516	.	5.65845	154.99352	151.69102	90
chrVII	405389	405569	Filter_SAM_or_BAM__output_SAM_or_BAM_on_data_10__bam_peak_1176	1378	.	4.99296	140.95819	137.83064	124
chrVII	412254	412431	Filter_SAM_or_BAM__output_SAM_or_BAM_on_data_10__bam_peak_1178	833	.	3.34537	85.92990	83.30814	124
chrVII	422999	423256	Filter_SAM_or_BAM__output_SAM_or_BAM_on_data_10__bam_peak_1180	529	.	3.17587	55.31646	52.93447	114
chrVII	437497	437899	Filter_SAM_or_BAM__output_SAM_or_BAM_on_data_10__bam_peak_1186	179	.	2.09999	19.93898	17.95597	81
chrVII	439372	439682	Filter_SAM_or_BAM__output_SAM_or_BAM_on_data_10__bam_peak_1187	284	.	2.33490	30.60966	28.45318	402
chrVII	440654	440865	Filter_SAM_or_BAM__output_SAM_or_BAM_on_data_10__bam_peak_1188	1192	.	4.76573	122.13554	119.20731	148
chrVII	477842	478015	Filter_SAM_or_BAM__output_SAM_or_BAM_on_data_10__bam_peak_1202	217	.	2.29126	23.77481	21.71799	1154
chrVII	479905	482668	Filter_SAM_or_BAM__output_SAM_or_BAM_on_data_10__bam_peak_1203	1317	.	4.40858	134.83061	131.77400	2499
chrVII	517380	517871	Filter_SAM_or_BAM__output_SAM_or_BAM_on_data_10__bam_peak_1207	114	.	1.97498	13.21852	11.40893	63
chrVII	534195	534475	Filter_SAM_or_BAM__output_SAM_or_BAM_on_data_10__bam_peak_1214	212	.	2.20937	23.34930	21.29992	271
chrVII	541800	542000	Filter_SAM_or_BAM__output_SAM_or_BAM_on_data_10__bam_peak_1215	1731	.	5.50976	176.77490	173.18385	110
chrVII	544526	544704	Filter_SAM_or_BAM__output_SAM_or_BAM_on_data_10__bam_peak_1216	1221	.	4.32472	125.08636	122.12904	137
chrVII	545346	545548	Filter_SAM_or_BAM__output_SAM_or_BAM_on_data_10__bam_peak_1217	78	.	1.73696	9.49917	7.82549	67
chrVII	556087	556657	Filter_SAM_or_BAM__output_SAM_or_BAM_on_data_10__bam_peak_1219	134	.	1.98852	15.36804	13.49633	516
chrVII	561607	561817	Filter_SAM_or_BAM__output_SAM_or_BAM_on_data_10__bam_peak_1221	1873	.	5.89549	191.11288	187.33371	116
chrVII	599577	600961	Filter_SAM_or_BAM__output_SAM_or_BAM_on_data_10__bam_peak_1225	390	.	3.02867	41.29874	39.03146	963
chrVII	611082	611247	Filter_SAM_or_BAM__output_SAM_or_BAM_on_data_10__bam_peak_1229	135	.	1.90982	15.40357	13.53107	557
chrVII	700590	701094	Filter_SAM_or_BAM__output_SAM_or_BAM_on_data_10__bam_peak_1261	2679	.	6.47638	272.78995	267.95914	156
chrVII	727181	727776	Filter_SAM_or_BAM__output_SAM_or_BAM_on_data_10__bam_peak_1263	280	.	2.52817	30.20756	28.05562	529
chrVII	787352	787776	Filter_SAM_or_BAM__output_SAM_or_BAM_on_data_10__bam_peak_1278	203	.	2.26068	22.34337	20.31221	75
chrVII	794340	794515	Filter_SAM_or_BAM__output_SAM_or_BAM_on_data_10__bam_peak_1280	2405	.	6.83401	245.02238	240.59290	104
chrVII	799342	799787	Filter_SAM_or_BAM__output_SAM_or_BAM_on_data_10__bam_peak_1281	86	.	1.78845	10.39564	8.68490	227
chrVII	806490	806954	Filter_SAM_or_BAM__output_SAM_or_BAM_on_data_10__bam_peak_1284	142	.	2.10863	16.15312	14.25998	78
chrVII	826136	826411	Filter_SAM_or_BAM__output_SAM_or_BAM_on_data_10__bam_peak_1290	111	.	1.90203	12.93369	11.13296	777
chrVII	828652	828855	Filter_SAM_or_BAM__output_SAM_or_BAM_on_data_10__bam_peak_1291	1622	.	4.98494	165.65401	162.21350	244
chrVII	845574	845778	Filter_SAM_or_BAM__output_SAM_or_BAM_on_data_10__bam_peak_1292	1631	.	4.85846	166.60873	163.15620	143
chrVII	847154	847763	Filter_SAM_or_BAM__output_SAM_or_BAM_on_data_10__bam_peak_1293	80	.	1.78026	9.76943	8.08379	462
chrVII	851119	851441	Filter_SAM_or_BAM__output_SAM_or_BAM_on_data_10__bam_peak_1294	194	.	2.27726	21.41325	19.40083	272
chrVII	857344	857550	Filter_SAM_or_BAM__output_SAM_or_BAM_on_data_10__bam_peak_1296	759	.	3.50563	78.53926	75.97926	186
chrVII	866834	867040	Filter_SAM_or_BAM__output_SAM_or_BAM_on_data_10__bam_peak_1299	27	.	1.41576	3.96618	2.70749	192
chrVII	877308	877736	Filter_SAM_or_BAM__output_SAM_or_BAM_on_data_10__bam_peak_1302	220	.	2.30103	24.09624	22.03394	630
chrVII	877903	878092	Filter_SAM_or_BAM__output_SAM_or_BAM_on_data_10__bam_peak_1303	43	.	1.48496	5.78411	4.33584	168
chrVII	878699	878885	Filter_SAM_or_BAM__output_SAM_or_BAM_on_data_10__bam_peak_1304	927	.	3.95974	95.39944	92.70409	173
chrVII	882550	883788	Filter_SAM_or_BAM__output_SAM_or_BAM_on_data_10__bam_peak_1307	2330	.	6.25720	237.42824	233.09738	511
chrVII	921156	921754	Filter_SAM_or_BAM__output_SAM_or_BAM_on_data_10__bam_peak_1315	180	.	2.24775	20.06914	18.08360	194
chrVII	930901	931113	Filter_SAM_or_BAM__output_SAM_or_BAM_on_data_10__bam_peak_1316	1928	.	6.40210	196.67462	192.81987	96
chrVII	939455	939647	Filter_SAM_or_BAM__output_SAM_or_BAM_on_data_10__bam_peak_1317	265	.	2.53570	28.66338	26.53198	96
chrVII	960058	960808	Filter_SAM_or_BAM__output_SAM_or_BAM_on_data_10__bam_peak_1319	198	.	2.26106	21.89823	19.87660	813
chrVII	970785	971393	Filter_SAM_or_BAM__output_SAM_or_BAM_on_data_10__bam_peak_1320	151	.	2.07459	17.06673	15.14971	391
chrVII	971720	971997	Filter_SAM_or_BAM__output_SAM_or_BAM_on_data_10__bam_peak_1320	151	.	2.07459	17.06673	15.14971	391
chrVII	972180	972253	Filter_SAM_or_BAM__output_SAM_or_BAM_on_data_10__bam_peak_1321	178	.	2.24678	19.82788	17.84714	401
chrVII	972991	973557	Filter_SAM_or_BAM__output_SAM_or_BAM_on_data_10__bam_peak_1321	178	.	2.24678	19.82788	17.84714	401
chrVII	1048855	1049270	Filter_SAM_or_BAM__output_SAM_or_BAM_on_data_10__bam_peak_1340	165	.	2.20175	18.47738	16.52694	737
chrVII	1049500	1049666	Filter_SAM_or_BAM__output_SAM_or_BAM_on_data_10__bam_peak_1340	165	.	2.20175	18.47738	16.52694	737
chrVII	1057784	1058206	Filter_SAM_or_BAM__output_SAM_or_BAM_on_data_10__bam_peak_1341	126	.	1.99940	14.46506	12.61808	212
chrVIII	8386	8785	Filter_SAM_or_BAM__output_SAM_or_BAM_on_data_10__bam_peak_1346	226	.	2.48204	24.70875	22.63567	1287
chrVIII	9359	9406	Filter_SAM_or_BAM__output_SAM_or_BAM_on_data_10__bam_peak_1346	226	.	2.48204	24.70875	22.63567	1287
chrVIII	34626	35717	Filter_SAM_or_BAM__output_SAM_or_BAM_on_data_10__bam_peak_1352	854	.	3.87947	88.04153	85.40245	273
chrVIII	75597	75931	Filter_SAM_or_BAM__output_SAM_or_BAM_on_data_10__bam_peak_1368	214	.	2.39969	23.46580	21.41470	243
chrVIII	104806	104976	Filter_SAM_or_BAM__output_SAM_or_BAM_on_data_10__bam_peak_1374	96	.	1.85592	11.36361	9.61510	126
chrVIII	116063	116248	Filter_SAM_or_BAM__output_SAM_or_BAM_on_data_10__bam_peak_1377	1501	.	4.88587	153.44612	150.16151	128
chrVIII	120665	120852	Filter_SAM_or_BAM__output_SAM_or_BAM_on_data_10__bam_peak_1380	149	.	2.01249	16.85248	14.94094	794
chrVIII	121142	121352	Filter_SAM_or_BAM__output_SAM_or_BAM_on_data_10__bam_peak_1380	149	.	2.01249	16.85248	14.94094	794
chrVIII	126821	127468	Filter_SAM_or_BAM__output_SAM_or_BAM_on_data_10__bam_peak_1383	362	.	2.80923	38.48386	36.24287	546
chrVIII	134266	134448	Filter_SAM_or_BAM__output_SAM_or_BAM_on_data_10__bam_peak_1385	1681	.	5.32715	171.70622	168.18509	132
chrVIII	147888	148468	Filter_SAM_or_BAM__output_SAM_or_BAM_on_data_10__bam_peak_1392	174	.	2.07741	19.45507	17.48226	108
chrVIII	237812	238005	Filter_SAM_or_BAM__output_SAM_or_BAM_on_data_10__bam_peak_1419	1235	.	4.90917	126.51998	123.54858	99
chrVIII	358433	358616	Filter_SAM_or_BAM__output_SAM_or_BAM_on_data_10__bam_peak_1446	1219	.	4.90037	124.91404	121.95851	197
chrVIII	381619	382324	Filter_SAM_or_BAM__output_SAM_or_BAM_on_data_10__bam_peak_1456	407	.	2.88206	43.08088	40.79788	269
chrVIII	388832	389077	Filter_SAM_or_BAM__output_SAM_or_BAM_on_data_10__bam_peak_1459	1660	.	5.45883	169.52856	166.03596	160
chrVIII	411400	411587	Filter_SAM_or_BAM__output_SAM_or_BAM_on_data_10__bam_peak_1464	85	.	1.82544	10.20514	8.50110	108
chrVIII	423136	423316	Filter_SAM_or_BAM__output_SAM_or_BAM_on_data_10__bam_peak_1467	174	.	2.19169	19.46487	17.49186	63
chrVIII	451357	452650	Filter_SAM_or_BAM__output_SAM_or_BAM_on_data_10__bam_peak_1472	1274	.	4.28663	130.46866	127.45812	377
chrVIII	472130	472363	Filter_SAM_or_BAM__output_SAM_or_BAM_on_data_10__bam_peak_1477	270	.	2.62301	29.20265	27.06431	1197
chrVIII	475652	475835	Filter_SAM_or_BAM__output_SAM_or_BAM_on_data_10__bam_peak_1478	1260	.	4.68759	128.99570	126.00013	116
chrVIII	504895	505236	Filter_SAM_or_BAM__output_SAM_or_BAM_on_data_10__bam_peak_1486	173	.	2.26740	19.28778	17.31895	136
chrVIII	518141	518645	Filter_SAM_or_BAM__output_SAM_or_BAM_on_data_10__bam_peak_1490	112	.	1.95701	13.08902	11.28368	675
chrX	73912	74604	Filter_SAM_or_BAM__output_SAM_or_BAM_on_data_10__bam_peak_1504	404	.	2.76158	42.71540	40.43588	503
chrX	74916	75122	Filter_SAM_or_BAM__output_SAM_or_BAM_on_data_10__bam_peak_1504	404	.	2.76158	42.71540	40.43588	503
chrX	76102	76470	Filter_SAM_or_BAM__output_SAM_or_BAM_on_data_10__bam_peak_1505	268	.	2.56808	29.02339	26.88712	406
chrX	115921	116096	Filter_SAM_or_BAM__output_SAM_or_BAM_on_data_10__bam_peak_1513	771	.	3.40731	79.71790	77.14667	83
chrX	120481	120866	Filter_SAM_or_BAM__output_SAM_or_BAM_on_data_10__bam_peak_1514	1171	.	4.32685	120.00658	117.10019	910
chrX	121188	122078	Filter_SAM_or_BAM__output_SAM_or_BAM_on_data_10__bam_peak_1514	1171	.	4.32685	120.00658	117.10019	910
chrX	122293	122915	Filter_SAM_or_BAM__output_SAM_or_BAM_on_data_10__bam_peak_1514	1171	.	4.32685	120.00658	117.10019	910
chrX	139443	140054	Filter_SAM_or_BAM__output_SAM_or_BAM_on_data_10__bam_peak_1520	733	.	3.64454	75.87121	73.33221	351
chrX	156554	156981	Filter_SAM_or_BAM__output_SAM_or_BAM_on_data_10__bam_peak_1524	286	.	2.56183	30.78207	28.62297	138
chrX	170714	171327	Filter_SAM_or_BAM__output_SAM_or_BAM_on_data_10__bam_peak_1532	75	.	1.73024	9.16600	7.50711	263
chrX	171827	171931	Filter_SAM_or_BAM__output_SAM_or_BAM_on_data_10__bam_peak_1533	54	.	1.58763	7.00386	5.46523	138
chrX	172070	172333	Filter_SAM_or_BAM__output_SAM_or_BAM_on_data_10__bam_peak_1534	100	.	1.90781	11.83085	10.06691	222
chrX	204649	204875	Filter_SAM_or_BAM__output_SAM_or_BAM_on_data_10__bam_peak_1542	1329	.	4.62420	135.97206	132.90262	120
chrX	228145	228394	Filter_SAM_or_BAM__output_SAM_or_BAM_on_data_10__bam_peak_1549	536	.	3.16247	56.00337	53.61560	329
chrX	233860	234067	Filter_SAM_or_BAM__output_SAM_or_BAM_on_data_10__bam_peak_1550	1348	.	4.44598	137.93199	134.84088	98
chrX	354166	354381	Filter_SAM_or_BAM__output_SAM_or_BAM_on_data_10__bam_peak_1576	1065	.	4.69571	109.39717	106.58875	190
chrX	355301	355567	Filter_SAM_or_BAM__output_SAM_or_BAM_on_data_10__bam_peak_1577	1486	.	5.59935	151.96278	148.69833	75
chrX	374331	374626	Filter_SAM_or_BAM__output_SAM_or_BAM_on_data_10__bam_peak_1590	676	.	3.49901	70.14041	67.64412	311
chrX	378313	378492	Filter_SAM_or_BAM__output_SAM_or_BAM_on_data_10__bam_peak_1591	1082	.	4.32007	111.03490	108.21276	100
chrX	381588	382628	Filter_SAM_or_BAM__output_SAM_or_BAM_on_data_10__bam_peak_1592	398	.	2.87735	42.08825	39.81409	618
chrX	391016	391189	Filter_SAM_or_BAM__output_SAM_or_BAM_on_data_10__bam_peak_1594	1527	.	5.19897	156.09207	152.77467	99
chrX	414909	415083	Filter_SAM_or_BAM__output_SAM_or_BAM_on_data_10__bam_peak_1603	1521	.	4.97404	155.49213	152.18297	103
chrX	415922	416101	Filter_SAM_or_BAM__output_SAM_or_BAM_on_data_10__bam_peak_1604	960	.	4.00190	98.80386	96.08228	152
chrX	424370	424607	Filter_SAM_or_BAM__output_SAM_or_BAM_on_data_10__bam_peak_1607	1435	.	4.85772	146.74713	143.54524	148
chrX	453693	453906	Filter_SAM_or_BAM__output_SAM_or_BAM_on_data_10__bam_peak_1620	302	.	2.66180	32.42261	30.24414	194
chrX	520433	521439	Filter_SAM_or_BAM__output_SAM_or_BAM_on_data_10__bam_peak_1632	314	.	2.73722	33.64230	31.45028	779
chrX	523954	524168	Filter_SAM_or_BAM__output_SAM_or_BAM_on_data_10__bam_peak_1634	1587	.	4.59337	162.14638	158.75131	132
chrX	531756	531949	Filter_SAM_or_BAM__output_SAM_or_BAM_on_data_10__bam_peak_1639	1722	.	5.26864	175.85327	172.27448	111
chrX	541459	541638	Filter_SAM_or_BAM__output_SAM_or_BAM_on_data_10__bam_peak_1643	1107	.	3.87595	113.54884	110.70390	98
chrX	608413	608881	Filter_SAM_or_BAM__output_SAM_or_BAM_on_data_10__bam_peak_1663	447	.	2.90855	47.10941	44.79284	357
chrX	651983	652580	Filter_SAM_or_BAM__output_SAM_or_BAM_on_data_10__bam_peak_1672	812	.	3.89485	83.89517	81.28968	511
chrX	663830	664283	Filter_SAM_or_BAM__output_SAM_or_BAM_on_data_10__bam_peak_1677	438	.	3.00580	46.13002	43.82166	308
chrX	702431	702806	Filter_SAM_or_BAM__output_SAM_or_BAM_on_data_10__bam_peak_1682	121	.	1.98598	13.98250	12.15051	356
chrXI	25324	26091	Filter_SAM_or_BAM__output_SAM_or_BAM_on_data_10__bam_peak_1689	148	.	2.11944	16.72899	14.82070	587
chrXI	46682	46898	Filter_SAM_or_BAM__output_SAM_or_BAM_on_data_10__bam_peak_1702	1679	.	5.51386	171.48619	167.96802	100
chrXI	74506	74733	Filter_SAM_or_BAM__output_SAM_or_BAM_on_data_10__bam_peak_1710	1713	.	5.64846	174.89258	171.32927	166
chrXI	84152	84326	Filter_SAM_or_BAM__output_SAM_or_BAM_on_data_10__bam_peak_1715	1017	.	4.22614	104.53799	101.76931	93
chrXI	101814	102086	Filter_SAM_or_BAM__output_SAM_or_BAM_on_data_10__bam_peak_1723	163	.	2.04530	18.31673	16.36986	4829
chrXI	102528	103526	Filter_SAM_or_BAM__output_SAM_or_BAM_on_data_10__bam_peak_1723	163	.	2.04530	18.31673	16.36986	4829
chrXI	109466	109603	Filter_SAM_or_BAM__output_SAM_or_BAM_on_data_10__bam_peak_1725	135	.	2.03759	15.39182	13.51959	262
chrXI	109881	110131	Filter_SAM_or_BAM__output_SAM_or_BAM_on_data_10__bam_peak_1726	302	.	2.68749	32.47789	30.29853	174
chrXI	141936	142154	Filter_SAM_or_BAM__output_SAM_or_BAM_on_data_10__bam_peak_1732	238	.	2.38515	25.97778	23.88445	256
chrXI	158843	159241	Filter_SAM_or_BAM__output_SAM_or_BAM_on_data_10__bam_peak_1736	349	.	2.75568	37.13991	34.91135	368
chrXI	162393	162613	Filter_SAM_or_BAM__output_SAM_or_BAM_on_data_10__bam_peak_1737	1137	.	4.24613	116.65253	113.77905	148
chrXI	163675	164293	Filter_SAM_or_BAM__output_SAM_or_BAM_on_data_10__bam_peak_1738	565	.	3.03929	59.00285	56.59264	501
chrXI	259293	259521	Filter_SAM_or_BAM__output_SAM_or_BAM_on_data_10__bam_peak_1764	191	.	2.26887	21.13987	19.13256	208
chrXI	282972	283181	Filter_SAM_or_BAM__output_SAM_or_BAM_on_data_10__bam_peak_1771	109	.	1.93302	12.77365	10.97830	57
chrXI	283462	284386	Filter_SAM_or_BAM__output_SAM_or_BAM_on_data_10__bam_peak_1772	413	.	3.03265	43.67951	41.39098	531
chrXI	302872	303061	Filter_SAM_or_BAM__output_SAM_or_BAM_on_data_10__bam_peak_1776	1249	.	4.62616	127.89922	124.91434	115
chrXI	326428	327430	Filter_SAM_or_BAM__output_SAM_or_BAM_on_data_10__bam_peak_1784	1026	.	4.14503	105.46436	102.68757	455
chrXI	334390	334761	Filter_SAM_or_BAM__output_SAM_or_BAM_on_data_10__bam_peak_1785	250	.	2.37520	27.14806	25.03796	95
chrXI	432113	432335	Filter_SAM_or_BAM__output_SAM_or_BAM_on_data_10__bam_peak_1813	74	.	1.73576	9.08224	7.42852	201
chrXI	458509	458699	Filter_SAM_or_BAM__output_SAM_or_BAM_on_data_10__bam_peak_1817	931	.	4.24502	95.86535	93.16643	89
chrXI	490910	491084	Filter_SAM_or_BAM__output_SAM_or_BAM_on_data_10__bam_peak_1822	1182	.	4.80822	121.20642	118.28782	102
chrXI	519544	520604	Filter_SAM_or_BAM__output_SAM_or_BAM_on_data_10__bam_peak_1832	319	.	2.75550	34.17497	31.97699	138
chrXI	558768	559124	Filter_SAM_or_BAM__output_SAM_or_BAM_on_data_10__bam_peak_1844	110	.	1.82383	12.82518	11.02839	187
chrXI	578897	579120	Filter_SAM_or_BAM__output_SAM_or_BAM_on_data_10__bam_peak_1848	1012	.	4.10593	104.05024	101.28555	112
chrXI	617993	618430	Filter_SAM_or_BAM__output_SAM_or_BAM_on_data_10__bam_peak_1856	210	.	2.36520	23.07469	21.03062	277
chrXII	47897	48477	Filter_SAM_or_BAM__output_SAM_or_BAM_on_data_10__bam_peak_1864	226	.	2.30843	24.72414	22.65077	334
chrXII	92491	92691	Filter_SAM_or_BAM__output_SAM_or_BAM_on_data_10__bam_peak_1879	1454	.	4.75779	148.72127	145.49763	116
chrXII	95539	95865	Filter_SAM_or_BAM__output_SAM_or_BAM_on_data_10__bam_peak_1880	694	.	3.50408	71.91724	69.40887	105
chrXII	97115	97423	Filter_SAM_or_BAM__output_SAM_or_BAM_on_data_10__bam_peak_1882	477	.	2.94047	50.10039	47.75896	197
chrXII	167898	168096	Filter_SAM_or_BAM__output_SAM_or_BAM_on_data_10__bam_peak_1898	1392	.	4.37002	142.42978	139.28348	99
chrXII	198857	199618	Filter_SAM_or_BAM__output_SAM_or_BAM_on_data_10__bam_peak_1904	735	.	3.62617	76.12653	73.58554	197
chrXII	201959	202552	Filter_SAM_or_BAM__output_SAM_or_BAM_on_data_10__bam_peak_1906	489	.	2.93218	51.33770	48.98695	195
chrXII	211424	211881	Filter_SAM_or_BAM__output_SAM_or_BAM_on_data_10__bam_peak_1909	69	.	1.77288	8.55961	6.92989	198
chrXII	214834	215044	Filter_SAM_or_BAM__output_SAM_or_BAM_on_data_10__bam_peak_1910	2171	.	5.78057	221.28922	217.12410	112
chrXII	232234	234054	Filter_SAM_or_BAM__output_SAM_or_BAM_on_data_10__bam_peak_1911	2383	.	5.64621	242.73102	238.32950	1325
chrXII	242723	243377	Filter_SAM_or_BAM__output_SAM_or_BAM_on_data_10__bam_peak_1914	376	.	2.83494	39.90847	37.65409	801
chrXII	254286	254577	Filter_SAM_or_BAM__output_SAM_or_BAM_on_data_10__bam_peak_1917	385	.	2.81658	40.86207	38.59896	637
chrXII	263476	263907	Filter_SAM_or_BAM__output_SAM_or_BAM_on_data_10__bam_peak_1922	191	.	2.15947	21.10841	19.10192	331
chrXII	283018	283882	Filter_SAM_or_BAM__output_SAM_or_BAM_on_data_10__bam_peak_1927	539	.	3.01874	56.31728	53.92669	400
chrXII	369687	370067	Filter_SAM_or_BAM__output_SAM_or_BAM_on_data_10__bam_peak_1951	1954	.	5.32601	199.35316	195.45476	965
chrXII	415779	416232	Filter_SAM_or_BAM__output_SAM_or_BAM_on_data_10__bam_peak_1972	634	.	3.39734	65.88527	63.42103	360
chrXII	440566	441249	Filter_SAM_or_BAM__output_SAM_or_BAM_on_data_10__bam_peak_1976	146	.	2.06278	16.56981	14.66545	308
chrXII	448588	448781	Filter_SAM_or_BAM__output_SAM_or_BAM_on_data_10__bam_peak_1980	1802	.	5.64552	183.89062	180.20053	143
chrXII	459681	459850	Filter_SAM_or_BAM__output_SAM_or_BAM_on_data_10__bam_peak_1982	6809	.	1.75519	686.45673	680.98584	113
chrXII	498935	499651	Filter_SAM_or_BAM__output_SAM_or_BAM_on_data_10__bam_peak_1985	604	.	3.13286	62.89075	60.45010	374
chrXII	522816	523246	Filter_SAM_or_BAM__output_SAM_or_BAM_on_data_10__bam_peak_1997	228	.	2.30499	24.88630	22.81035	385
chrXII	568605	570256	Filter_SAM_or_BAM__output_SAM_or_BAM_on_data_10__bam_peak_2013	385	.	2.59455	40.80190	38.53936	840
chrXII	592504	592698	Filter_SAM_or_BAM__output_SAM_or_BAM_on_data_10__bam_peak_2018	1070	.	4.23557	109.82481	107.01273	165
chrXII	605273	605500	Filter_SAM_or_BAM__output_SAM_or_BAM_on_data_10__bam_peak_2020	910	.	4.15080	93.77843	91.09508	221
chrXII	628336	628564	Filter_SAM_or_BAM__output_SAM_or_BAM_on_data_10__bam_peak_2026	689	.	3.64596	71.45608	68.95027	130
chrXII	636803	639792	Filter_SAM_or_BAM__output_SAM_or_BAM_on_data_10__bam_peak_2030	710	.	3.55777	73.58417	71.06371	1454
chrXII	663302	663874	Filter_SAM_or_BAM__output_SAM_or_BAM_on_data_10__bam_peak_2038	158	.	2.14517	17.78151	15.84731	526
chrXII	687796	687988	Filter_SAM_or_BAM__output_SAM_or_BAM_on_data_10__bam_peak_2042	918	.	4.10136	94.50909	91.82035	182
chrXII	708694	708823	Filter_SAM_or_BAM__output_SAM_or_BAM_on_data_10__bam_peak_2051	188	.	2.22041	20.87566	18.87328	295
chrXII	712497	712904	Filter_SAM_or_BAM__output_SAM_or_BAM_on_data_10__bam_peak_2053	75	.	1.74499	9.16665	7.50745	142
chrXII	728988	730259	Filter_SAM_or_BAM__output_SAM_or_BAM_on_data_10__bam_peak_2057	471	.	3.01871	49.47029	47.13397	525
chrXII	732034	732224	Filter_SAM_or_BAM__output_SAM_or_BAM_on_data_10__bam_peak_2058	1036	.	4.34198	106.48222	103.69777	102
chrXII	735327	735538	Filter_SAM_or_BAM__output_SAM_or_BAM_on_data_10__bam_peak_2062	221	.	2.32245	24.18541	22.12175	626
chrXII	736493	736710	Filter_SAM_or_BAM__output_SAM_or_BAM_on_data_10__bam_peak_2062	221	.	2.32245	24.18541	22.12175	626
chrXII	781075	781320	Filter_SAM_or_BAM__output_SAM_or_BAM_on_data_10__bam_peak_2069	74	.	1.76089	9.05315	7.40043	166
chrXII	784253	784518	Filter_SAM_or_BAM__output_SAM_or_BAM_on_data_10__bam_peak_2071	1405	.	4.65254	143.70837	140.54498	105
chrXII	793849	794024	Filter_SAM_or_BAM__output_SAM_or_BAM_on_data_10__bam_peak_2075	1398	.	4.76822	143.01160	139.85750	138
chrXII	794689	795160	Filter_SAM_or_BAM__output_SAM_or_BAM_on_data_10__bam_peak_2076	142	.	1.98993	16.15009	14.25705	49
chrXII	795623	795861	Filter_SAM_or_BAM__output_SAM_or_BAM_on_data_10__bam_peak_2077	159	.	2.14053	17.89863	15.96136	270
chrXII	797102	797285	Filter_SAM_or_BAM__output_SAM_or_BAM_on_data_10__bam_peak_2078	1229	.	4.19438	125.88744	122.92277	107
chrXII	806017	806972	Filter_SAM_or_BAM__output_SAM_or_BAM_on_data_10__bam_peak_2082	485	.	2.86473	50.91014	48.56252	378
chrXII	810281	811020	Filter_SAM_or_BAM__output_SAM_or_BAM_on_data_10__bam_peak_2083	169	.	2.06718	18.95888	16.99689	273
chrXII	811413	811841	Filter_SAM_or_BAM__output_SAM_or_BAM_on_data_10__bam_peak_2083	169	.	2.06718	18.95888	16.99689	273
chrXII	812345	812562	Filter_SAM_or_BAM__output_SAM_or_BAM_on_data_10__bam_peak_2084	228	.	2.42664	24.87959	22.80375	3124
chrXII	812896	813172	Filter_SAM_or_BAM__output_SAM_or_BAM_on_data_10__bam_peak_2084	228	.	2.42664	24.87959	22.80375	3124
chrXII	813764	814107	Filter_SAM_or_BAM__output_SAM_or_BAM_on_data_10__bam_peak_2084	228	.	2.42664	24.87959	22.80375	3124
chrXII	815176	815574	Filter_SAM_or_BAM__output_SAM_or_BAM_on_data_10__bam_peak_2084	228	.	2.42664	24.87959	22.80375	3124
chrXII	818551	818734	Filter_SAM_or_BAM__output_SAM_or_BAM_on_data_10__bam_peak_2085	1670	.	5.44113	170.54742	167.04160	127
chrXII	819666	820106	Filter_SAM_or_BAM__output_SAM_or_BAM_on_data_10__bam_peak_2086	166	.	2.09439	18.58104	16.62758	340
chrXII	837964	839265	Filter_SAM_or_BAM__output_SAM_or_BAM_on_data_10__bam_peak_2094	1821	.	5.58000	185.86264	182.14799	907
chrXII	855941	857152	Filter_SAM_or_BAM__output_SAM_or_BAM_on_data_10__bam_peak_2096	235	.	2.37273	25.59324	23.50559	890
chrXII	875307	875508	Filter_SAM_or_BAM__output_SAM_or_BAM_on_data_10__bam_peak_2101	1021	.	4.05852	104.92903	102.15686	95
chrXII	898402	898727	Filter_SAM_or_BAM__output_SAM_or_BAM_on_data_10__bam_peak_2107	127	.	1.98661	14.57921	12.72944	462
chrXII	899500	899703	Filter_SAM_or_BAM__output_SAM_or_BAM_on_data_10__bam_peak_2108	96	.	1.88840	11.37907	9.62996	361
chrXII	903999	904412	Filter_SAM_or_BAM__output_SAM_or_BAM_on_data_10__bam_peak_2109	237	.	2.50658	25.84854	23.75713	307
chrXII	919565	919765	Filter_SAM_or_BAM__output_SAM_or_BAM_on_data_10__bam_peak_2113	138	.	2.12746	15.77895	13.89556	210
chrXII	920058	920496	Filter_SAM_or_BAM__output_SAM_or_BAM_on_data_10__bam_peak_2114	319	.	2.80706	34.19437	31.99600	754
chrXII	930609	931498	Filter_SAM_or_BAM__output_SAM_or_BAM_on_data_10__bam_peak_2120	244	.	2.50159	26.58805	24.48587	344
chrXII	940242	940262	Filter_SAM_or_BAM__output_SAM_or_BAM_on_data_10__bam_peak_2124	169	.	2.26043	18.94129	16.97970	308
chrXII	951268	953160	Filter_SAM_or_BAM__output_SAM_or_BAM_on_data_10__bam_peak_2125	339	.	2.77006	36.12863	33.90966	997
chrXII	962930	963111	Filter_SAM_or_BAM__output_SAM_or_BAM_on_data_10__bam_peak_2128	1219	.	4.61397	124.95309	121.99659	139
chrXII	975932	976106	Filter_SAM_or_BAM__output_SAM_or_BAM_on_data_10__bam_peak_2131	851	.	4.24014	87.74625	85.10963	101
chrXII	1018117	1018656	Filter_SAM_or_BAM__output_SAM_or_BAM_on_data_10__bam_peak_2144	262	.	2.61070	28.36777	26.24048	355
chrXII	1029164	1029789	Filter_SAM_or_BAM__output_SAM_or_BAM_on_data_10__bam_peak_2146	146	.	1.99037	16.57877	14.67419	309
chrXIII	24520	25688	Filter_SAM_or_BAM__output_SAM_or_BAM_on_data_10__bam_peak_2158	829	.	3.95959	85.54296	82.92442	1277
chrXIII	123289	123763	Filter_SAM_or_BAM__output_SAM_or_BAM_on_data_10__bam_peak_2185	198	.	2.20411	21.84059	19.81990	420
chrXIII	131765	131949	Filter_SAM_or_BAM__output_SAM_or_BAM_on_data_10__bam_peak_2190	1378	.	4.60926	141.02370	137.89510	110
chrXIII	146737	147204	Filter_SAM_or_BAM__output_SAM_or_BAM_on_data_10__bam_peak_2191	213	.	2.33916	23.43555	21.38476	548
chrXIII	159409	159729	Filter_SAM_or_BAM__output_SAM_or_BAM_on_data_10__bam_peak_2194	321	.	2.70328	34.38958	32.18915	161
chrXIII	162292	162767	Filter_SAM_or_BAM__output_SAM_or_BAM_on_data_10__bam_peak_2197	276	.	2.61593	29.81975	27.67285	417
chrXIII	163461	163539	Filter_SAM_or_BAM__output_SAM_or_BAM_on_data_10__bam_peak_2197	276	.	2.61593	29.81975	27.67285	417
chrXIII	163711	164143	Filter_SAM_or_BAM__output_SAM_or_BAM_on_data_10__bam_peak_2198	76	.	1.68790	9.27906	7.61499	274
chrXIII	168773	168949	Filter_SAM_or_BAM__output_SAM_or_BAM_on_data_10__bam_peak_2200	1402	.	5.00602	143.43468	140.27513	124
chrXIII	170592	171219	Filter_SAM_or_BAM__output_SAM_or_BAM_on_data_10__bam_peak_2201	150	.	2.04842	16.93752	15.02358	651
chrXIII	183859	184142	Filter_SAM_or_BAM__output_SAM_or_BAM_on_data_10__bam_peak_2203	1945	.	5.39810	198.46588	194.58388	97
chrXIII	196020	196241	Filter_SAM_or_BAM__output_SAM_or_BAM_on_data_10__bam_peak_2205	1500	.	5.35314	153.31969	150.03749	161
chrXIII	223014	223502	Filter_SAM_or_BAM__output_SAM_or_BAM_on_data_10__bam_peak_2215	214	.	2.27602	23.45637	21.40536	227
chrXIII	226310	226650	Filter_SAM_or_BAM__output_SAM_or_BAM_on_data_10__bam_peak_2216	162	.	2.14902	18.15460	16.21190	551
chrXIII	259099	259299	Filter_SAM_or_BAM__output_SAM_or_BAM_on_data_10__bam_peak_2229	1783	.	5.40633	182.05565	178.38779	119
chrXIII	288629	288897	Filter_SAM_or_BAM__output_SAM_or_BAM_on_data_10__bam_peak_2239	224	.	2.14417	24.50177	22.43222	1353
chrXIII	289379	289586	Filter_SAM_or_BAM__output_SAM_or_BAM_on_data_10__bam_peak_2239	224	.	2.14417	24.50177	22.43222	1353
chrXIII	290740	290924	Filter_SAM_or_BAM__output_SAM_or_BAM_on_data_10__bam_peak_2240	1178	.	4.44376	120.71482	117.80145	99
chrXIII	297498	298436	Filter_SAM_or_BAM__output_SAM_or_BAM_on_data_10__bam_peak_2243	568	.	3.19221	59.23326	56.82160	330
chrXIII	363016	363206	Filter_SAM_or_BAM__output_SAM_or_BAM_on_data_10__bam_peak_2254	1308	.	4.51717	133.94162	130.89433	150
chrXIII	379246	379462	Filter_SAM_or_BAM__output_SAM_or_BAM_on_data_10__bam_peak_2261	856	.	3.76493	88.25824	85.61781	206
chrXIII	388824	390633	Filter_SAM_or_BAM__output_SAM_or_BAM_on_data_10__bam_peak_2266	868	.	4.13027	89.51656	86.86652	760
chrXIII	420498	420729	Filter_SAM_or_BAM__output_SAM_or_BAM_on_data_10__bam_peak_2268	1463	.	4.85032	149.59642	146.36113	137
chrXIII	485517	486069	Filter_SAM_or_BAM__output_SAM_or_BAM_on_data_10__bam_peak_2283	166	.	2.22807	18.61071	16.65669	399
chrXIII	499474	500635	Filter_SAM_or_BAM__output_SAM_or_BAM_on_data_10__bam_peak_2287	656	.	3.63058	68.12469	65.64354	138
chrXIII	504786	505082	Filter_SAM_or_BAM__output_SAM_or_BAM_on_data_10__bam_peak_2288	655	.	3.52819	68.05553	65.57543	136
chrXIII	511374	511577	Filter_SAM_or_BAM__output_SAM_or_BAM_on_data_10__bam_peak_2290	253	.	2.49652	27.45729	25.34275	212
chrXIII	550219	550789	Filter_SAM_or_BAM__output_SAM_or_BAM_on_data_10__bam_peak_2296	307	.	2.61475	32.95219	30.76769	612
chrXIII	552285	552873	Filter_SAM_or_BAM__output_SAM_or_BAM_on_data_10__bam_peak_2297	135	.	2.03098	15.45264	13.57823	712
chrXIII	554881	555204	Filter_SAM_or_BAM__output_SAM_or_BAM_on_data_10__bam_peak_2298	152	.	2.11838	17.20064	15.28026	98
chrXIII	572830	573009	Filter_SAM_or_BAM__output_SAM_or_BAM_on_data_10__bam_peak_2301	705	.	3.60257	73.06419	70.54665	94
chrXIII	586579	586798	Filter_SAM_or_BAM__output_SAM_or_BAM_on_data_10__bam_peak_2304	1114	.	4.49621	114.34250	111.48999	222
chrXIII	626316	626533	Filter_SAM_or_BAM__output_SAM_or_BAM_on_data_10__bam_peak_2311	145	.	2.02432	16.47492	14.57311	162
chrXIII	632522	634115	Filter_SAM_or_BAM__output_SAM_or_BAM_on_data_10__bam_peak_2313	397	.	2.94773	42.03795	39.76429	1704
chrXIII	651516	651892	Filter_SAM_or_BAM__output_SAM_or_BAM_on_data_10__bam_peak_2317	140	.	1.97857	15.92690	14.03960	228
chrXIII	652556	652733	Filter_SAM_or_BAM__output_SAM_or_BAM_on_data_10__bam_peak_2318	489	.	2.88389	51.26965	48.91936	334
chrXIII	671950	673533	Filter_SAM_or_BAM__output_SAM_or_BAM_on_data_10__bam_peak_2327	235	.	2.50203	25.62537	23.53748	1606
chrXIII	673974	674285	Filter_SAM_or_BAM__output_SAM_or_BAM_on_data_10__bam_peak_2327	235	.	2.50203	25.62537	23.53748	1606
chrXIII	732927	733100	Filter_SAM_or_BAM__output_SAM_or_BAM_on_data_10__bam_peak_2338	49	.	1.61812	6.44549	4.94478	221
chrXIII	747864	748041	Filter_SAM_or_BAM__output_SAM_or_BAM_on_data_10__bam_peak_2341	1579	.	5.25207	161.30026	157.91739	91
chrXIII	753238	753870	Filter_SAM_or_BAM__output_SAM_or_BAM_on_data_10__bam_peak_2342	213	.	2.31816	23.38135	21.33146	206
chrXIII	760597	760913	Filter_SAM_or_BAM__output_SAM_or_BAM_on_data_10__bam_peak_2345	232	.	2.46217	25.29072	23.20797	1379
chrXIII	761091	761407	Filter_SAM_or_BAM__output_SAM_or_BAM_on_data_10__bam_peak_2345	232	.	2.46217	25.29072	23.20797	1379
chrXIII	761638	761916	Filter_SAM_or_BAM__output_SAM_or_BAM_on_data_10__bam_peak_2345	232	.	2.46217	25.29072	23.20797	1379
chrXIII	762608	762838	Filter_SAM_or_BAM__output_SAM_or_BAM_on_data_10__bam_peak_2346	142	.	2.11843	16.12324	14.23078	111
chrXIII	768313	768521	Filter_SAM_or_BAM__output_SAM_or_BAM_on_data_10__bam_peak_2347	1893	.	6.01091	193.11476	189.30916	107
chrXIII	808200	808395	Filter_SAM_or_BAM__output_SAM_or_BAM_on_data_10__bam_peak_2356	1709	.	5.57887	174.50270	170.94460	100
chrXIII	837877	838065	Filter_SAM_or_BAM__output_SAM_or_BAM_on_data_10__bam_peak_2364	1593	.	5.46294	162.75055	159.34731	128
chrXIII	887044	887692	Filter_SAM_or_BAM__output_SAM_or_BAM_on_data_10__bam_peak_2375	333	.	2.70748	35.59605	33.38238	1056
chrXIII	887896	888675	Filter_SAM_or_BAM__output_SAM_or_BAM_on_data_10__bam_peak_2375	333	.	2.70748	35.59605	33.38238	1056
chrXIII	894852	895055	Filter_SAM_or_BAM__output_SAM_or_BAM_on_data_10__bam_peak_2380	126	.	2.01332	14.44536	12.60007	453
chrXIII	913780	913973	Filter_SAM_or_BAM__output_SAM_or_BAM_on_data_10__bam_peak_2386	257	.	2.58508	27.88757	25.76705	504
chrXIV	61983	62374	Filter_SAM_or_BAM__output_SAM_or_BAM_on_data_10__bam_peak_2397	312	.	2.60149	33.40761	31.21785	206
chrXIV	63731	64324	Filter_SAM_or_BAM__output_SAM_or_BAM_on_data_10__bam_peak_2398	270	.	2.50579	29.17158	27.03357	239
chrXIV	89177	89593	Filter_SAM_or_BAM__output_SAM_or_BAM_on_data_10__bam_peak_2404	476	.	2.84420	49.98696	47.64639	438
chrXIV	96187	96387	Filter_SAM_or_BAM__output_SAM_or_BAM_on_data_10__bam_peak_2408	1564	.	4.64425	159.77258	156.40900	265
chrXIV	108926	108957	Filter_SAM_or_BAM__output_SAM_or_BAM_on_data_10__bam_peak_2414	97	.	1.89008	11.55191	9.79741	486
chrXIV	139911	140141	Filter_SAM_or_BAM__output_SAM_or_BAM_on_data_10__bam_peak_2424	65	.	1.69404	8.18029	6.57105	333
chrXIV	173853	174022	Filter_SAM_or_BAM__output_SAM_or_BAM_on_data_10__bam_peak_2428	180	.	2.19669	19.98424	18.00031	457
chrXIV	174236	174519	Filter_SAM_or_BAM__output_SAM_or_BAM_on_data_10__bam_peak_2428	180	.	2.19669	19.98424	18.00031	457
chrXIV	230149	230610	Filter_SAM_or_BAM__output_SAM_or_BAM_on_data_10__bam_peak_2444	259	.	2.52910	28.10590	25.98194	638
chrXIV	253308	253863	Filter_SAM_or_BAM__output_SAM_or_BAM_on_data_10__bam_peak_2451	232	.	2.49368	25.33315	23.24987	592
chrXIV	269337	269418	Filter_SAM_or_BAM__output_SAM_or_BAM_on_data_10__bam_peak_2459	51	.	1.64614	6.71678	5.19715	111
chrXIV	282924	283119	Filter_SAM_or_BAM__output_SAM_or_BAM_on_data_10__bam_peak_2462	211	.	2.41805	23.15528	21.10938	552
chrXIV	289972	290020	Filter_SAM_or_BAM__output_SAM_or_BAM_on_data_10__bam_peak_2464	66	.	1.75344	8.23762	6.62618	199
chrXIV	302761	303510	Filter_SAM_or_BAM__output_SAM_or_BAM_on_data_10__bam_peak_2468	526	.	3.09888	54.97991	52.60056	616
chrXIV	331923	332120	Filter_SAM_or_BAM__output_SAM_or_BAM_on_data_10__bam_peak_2472	167	.	2.17305	18.69868	16.74334	644
chrXIV	374781	375022	Filter_SAM_or_BAM__output_SAM_or_BAM_on_data_10__bam_peak_2477	695	.	3.70293	72.09417	69.58358	96
chrXIV	413723	414235	Filter_SAM_or_BAM__output_SAM_or_BAM_on_data_10__bam_peak_2486	204	.	2.39645	22.51167	20.47767	425
chrXIV	414515	414859	Filter_SAM_or_BAM__output_SAM_or_BAM_on_data_10__bam_peak_2486	204	.	2.39645	22.51167	20.47767	425
chrXIV	442960	443154	Filter_SAM_or_BAM__output_SAM_or_BAM_on_data_10__bam_peak_2495	845	.	3.78208	87.19625	84.56380	89
chrXIV	443432	443942	Filter_SAM_or_BAM__output_SAM_or_BAM_on_data_10__bam_peak_2496	134	.	2.08431	15.36256	13.49121	382
chrXIV	493955	494779	Filter_SAM_or_BAM__output_SAM_or_BAM_on_data_10__bam_peak_2507	298	.	2.60589	32.01260	29.83909	748
chrXIV	499731	500658	Filter_SAM_or_BAM__output_SAM_or_BAM_on_data_10__bam_peak_2508	743	.	3.61063	76.93529	74.38752	760
chrXIV	501559	502299	Filter_SAM_or_BAM__output_SAM_or_BAM_on_data_10__bam_peak_2509	247	.	2.48831	26.88175	24.77536	1017
chrXIV	505881	506284	Filter_SAM_or_BAM__output_SAM_or_BAM_on_data_10__bam_peak_2510	114	.	1.90467	13.27896	11.46776	308
chrXIV	506682	506875	Filter_SAM_or_BAM__output_SAM_or_BAM_on_data_10__bam_peak_2510	114	.	1.90467	13.27896	11.46776	308
chrXIV	547021	547275	Filter_SAM_or_BAM__output_SAM_or_BAM_on_data_10__bam_peak_2517	1962	.	6.05423	200.19470	196.28481	83
chrXIV	560666	560879	Filter_SAM_or_BAM__output_SAM_or_BAM_on_data_10__bam_peak_2520	1753	.	4.91516	178.93120	175.30678	121
chrXIV	568038	568257	Filter_SAM_or_BAM__output_SAM_or_BAM_on_data_10__bam_peak_2521	1356	.	4.75039	138.78972	135.68924	117
chrXIV	569833	570022	Filter_SAM_or_BAM__output_SAM_or_BAM_on_data_10__bam_peak_2522	1886	.	5.95899	192.49484	188.69830	173
chrXIV	585657	585928	Filter_SAM_or_BAM__output_SAM_or_BAM_on_data_10__bam_peak_2527	229	.	2.41495	25.04405	22.96562	178
chrXIV	586129	586361	Filter_SAM_or_BAM__output_SAM_or_BAM_on_data_10__bam_peak_2528	216	.	2.33090	23.75614	21.69948	148
chrXIV	602231	602421	Filter_SAM_or_BAM__output_SAM_or_BAM_on_data_10__bam_peak_2531	1497	.	4.90685	153.06635	149.78654	131
chrXIV	618756	619365	Filter_SAM_or_BAM__output_SAM_or_BAM_on_data_10__bam_peak_2533	323	.	2.70278	34.53817	32.33609	472
chrXIV	631784	632005	Filter_SAM_or_BAM__output_SAM_or_BAM_on_data_10__bam_peak_2536	1654	.	5.07498	168.93640	165.45197	122
chrXIV	632519	632738	Filter_SAM_or_BAM__output_SAM_or_BAM_on_data_10__bam_peak_2537	1518	.	4.94077	155.16023	151.85515	103
chrXIV	656465	656817	Filter_SAM_or_BAM__output_SAM_or_BAM_on_data_10__bam_peak_2546	204	.	2.36676	22.48118	20.44765	268
chrXIV	657720	657975	Filter_SAM_or_BAM__output_SAM_or_BAM_on_data_10__bam_peak_2547	189	.	2.19216	20.95554	18.95163	3491
chrXIV	659044	659309	Filter_SAM_or_BAM__output_SAM_or_BAM_on_data_10__bam_peak_2547	189	.	2.19216	20.95554	18.95163	3491
chrXIV	659768	659940	Filter_SAM_or_BAM__output_SAM_or_BAM_on_data_10__bam_peak_2547	189	.	2.19216	20.95554	18.95163	3491
chrXIV	721251	721411	Filter_SAM_or_BAM__output_SAM_or_BAM_on_data_10__bam_peak_2556	73	.	1.75755	9.00401	7.35331	100
chrXIV	721576	721763	Filter_SAM_or_BAM__output_SAM_or_BAM_on_data_10__bam_peak_2557	108	.	1.98359	12.68944	10.89674	118
chrXIV	722401	722717	Filter_SAM_or_BAM__output_SAM_or_BAM_on_data_10__bam_peak_2559	148	.	2.17178	16.80712	14.89656	160
chrXIV	726075	726289	Filter_SAM_or_BAM__output_SAM_or_BAM_on_data_10__bam_peak_2560	1023	.	4.19266	105.07553	102.30226	112
chrXV	19632	20016	Filter_SAM_or_BAM__output_SAM_or_BAM_on_data_10__bam_peak_2570	240	.	2.53234	26.18418	24.08816	427
chrXV	20363	20657	Filter_SAM_or_BAM__output_SAM_or_BAM_on_data_10__bam_peak_2570	240	.	2.53234	26.18418	24.08816	427
chrXV	29654	30034	Filter_SAM_or_BAM__output_SAM_or_BAM_on_data_10__bam_peak_2572	302	.	2.74797	32.38435	30.20627	615
chrXV	80505	81166	Filter_SAM_or_BAM__output_SAM_or_BAM_on_data_10__bam_peak_2589	416	.	2.91808	43.91952	41.62874	377
chrXV	92089	92386	Filter_SAM_or_BAM__output_SAM_or_BAM_on_data_10__bam_peak_2595	332	.	2.76026	35.42607	33.21450	426
chrXV	93464	94131	Filter_SAM_or_BAM__output_SAM_or_BAM_on_data_10__bam_peak_2596	479	.	3.06840	50.29089	47.94813	375
chrXV	110306	110631	Filter_SAM_or_BAM__output_SAM_or_BAM_on_data_10__bam_peak_2600	681	.	3.66216	70.61026	68.11036	256
chrXV	110894	111114	Filter_SAM_or_BAM__output_SAM_or_BAM_on_data_10__bam_peak_2601	1673	.	4.87185	170.84142	167.33086	148
chrXV	159288	160514	Filter_SAM_or_BAM__output_SAM_or_BAM_on_data_10__bam_peak_2609	1745	.	5.05179	178.14050	174.53076	556
chrXV	217990	218300	Filter_SAM_or_BAM__output_SAM_or_BAM_on_data_10__bam_peak_2622	232	.	2.43756	25.35291	23.26939	903
chrXV	226553	226758	Filter_SAM_or_BAM__output_SAM_or_BAM_on_data_10__bam_peak_2624	1869	.	5.40310	190.67523	186.90332	96
chrXV	228274	228461	Filter_SAM_or_BAM__output_SAM_or_BAM_on_data_10__bam_peak_2625	1173	.	4.10471	120.27867	117.36967	127
chrXV	253150	253449	Filter_SAM_or_BAM__output_SAM_or_BAM_on_data_10__bam_peak_2632	317	.	2.66679	33.92540	31.73004	465
chrXV	254346	254700	Filter_SAM_or_BAM__output_SAM_or_BAM_on_data_10__bam_peak_2633	282	.	2.60195	30.43929	28.28466	205
chrXV	274595	274794	Filter_SAM_or_BAM__output_SAM_or_BAM_on_data_10__bam_peak_2641	1469	.	4.27661	150.15225	146.91026	91
chrXV	282083	282279	Filter_SAM_or_BAM__output_SAM_or_BAM_on_data_10__bam_peak_2642	1671	.	4.68971	170.62576	167.11958	113
chrXV	286527	286748	Filter_SAM_or_BAM__output_SAM_or_BAM_on_data_10__bam_peak_2643	159	.	2.14283	17.83999	15.90489	880
chrXV	287355	287615	Filter_SAM_or_BAM__output_SAM_or_BAM_on_data_10__bam_peak_2643	159	.	2.14283	17.83999	15.90489	880
chrXV	288138	288316	Filter_SAM_or_BAM__output_SAM_or_BAM_on_data_10__bam_peak_2644	1277	.	4.69174	130.76352	127.74960	133
chrXV	301026	301264	Filter_SAM_or_BAM__output_SAM_or_BAM_on_data_10__bam_peak_2646	1927	.	5.34246	196.55447	192.70074	109
chrXV	340230	340430	Filter_SAM_or_BAM__output_SAM_or_BAM_on_data_10__bam_peak_2661	1412	.	4.66336	144.38210	141.20943	114
chrXV	382370	382410	Filter_SAM_or_BAM__output_SAM_or_BAM_on_data_10__bam_peak_2673	110	.	1.98143	12.82312	11.02662	1104
chrXV	438591	438976	Filter_SAM_or_BAM__output_SAM_or_BAM_on_data_10__bam_peak_2688	999	.	3.78078	102.68349	99.93038	90
chrXV	444698	445865	Filter_SAM_or_BAM__output_SAM_or_BAM_on_data_10__bam_peak_2692	995	.	4.13422	102.27565	99.52563	786
chrXV	464360	464598	Filter_SAM_or_BAM__output_SAM_or_BAM_on_data_10__bam_peak_2696	1803	.	5.55827	184.03603	180.34488	137
chrXV	506227	506713	Filter_SAM_or_BAM__output_SAM_or_BAM_on_data_10__bam_peak_2704	280	.	2.55481	30.20097	28.04914	421
chrXV	571897	572084	Filter_SAM_or_BAM__output_SAM_or_BAM_on_data_10__bam_peak_2717	1248	.	4.64814	127.87555	124.89087	99
chrXV	620828	621317	Filter_SAM_or_BAM__output_SAM_or_BAM_on_data_10__bam_peak_2733	126	.	2.06836	14.44959	12.60332	862
chrXV	623878	623879	Filter_SAM_or_BAM__output_SAM_or_BAM_on_data_10__bam_peak_2736	104	.	1.96494	12.24095	10.46256	338
chrXV	663771	663959	Filter_SAM_or_BAM__output_SAM_or_BAM_on_data_10__bam_peak_2746	999	.	3.78078	102.68349	99.93038	92
chrXV	678216	678485	Filter_SAM_or_BAM__output_SAM_or_BAM_on_data_10__bam_peak_2750	176	.	2.28436	19.57885	17.60404	284
chrXV	723057	724800	Filter_SAM_or_BAM__output_SAM_or_BAM_on_data_10__bam_peak_2764	310	.	2.77752	33.28477	31.09632	1725
chrXV	778599	779137	Filter_SAM_or_BAM__output_SAM_or_BAM_on_data_10__bam_peak_2779	320	.	2.69838	34.28564	32.08634	96
chrXV	780177	780968	Filter_SAM_or_BAM__output_SAM_or_BAM_on_data_10__bam_peak_2780	1176	.	4.72931	120.51910	117.60757	537
chrXV	797740	798267	Filter_SAM_or_BAM__output_SAM_or_BAM_on_data_10__bam_peak_2786	147	.	2.02418	16.64770	14.74172	124
chrXV	854115	854336	Filter_SAM_or_BAM__output_SAM_or_BAM_on_data_10__bam_peak_2800	2613	.	6.88414	266.06644	261.37546	124
chrXV	877403	877626	Filter_SAM_or_BAM__output_SAM_or_BAM_on_data_10__bam_peak_2806	179	.	2.07539	19.97038	17.98660	364
chrXV	883012	883380	Filter_SAM_or_BAM__output_SAM_or_BAM_on_data_10__bam_peak_2808	112	.	1.85768	13.06603	11.26137	704
chrXV	883675	883823	Filter_SAM_or_BAM__output_SAM_or_BAM_on_data_10__bam_peak_2808	112	.	1.85768	13.06603	11.26137	704
chrXV	889958	890158	Filter_SAM_or_BAM__output_SAM_or_BAM_on_data_10__bam_peak_2809	52	.	1.65798	6.82121	5.29327	421
chrXV	890807	890850	Filter_SAM_or_BAM__output_SAM_or_BAM_on_data_10__bam_peak_2810	17	.	1.30402	2.78633	1.70144	42
chrXV	900301	900748	Filter_SAM_or_BAM__output_SAM_or_BAM_on_data_10__bam_peak_2814	228	.	2.33969	24.90485	22.82846	204
chrXV	976333	976523	Filter_SAM_or_BAM__output_SAM_or_BAM_on_data_10__bam_peak_2836	1245	.	4.18132	127.48708	124.50626	191
chrXV	980600	980822	Filter_SAM_or_BAM__output_SAM_or_BAM_on_data_10__bam_peak_2838	1928	.	5.94825	196.74179	192.88600	138
chrXV	1015585	1016017	Filter_SAM_or_BAM__output_SAM_or_BAM_on_data_10__bam_peak_2843	40	.	1.57315	5.50169	4.07686	449
chrXV	1016261	1016404	Filter_SAM_or_BAM__output_SAM_or_BAM_on_data_10__bam_peak_2844	95	.	1.84689	11.28557	9.54050	648
chrXV	1028168	1028586	Filter_SAM_or_BAM__output_SAM_or_BAM_on_data_10__bam_peak_2846	700	.	3.42745	72.59414	70.07986	105
chrXV	1041773	1042750	Filter_SAM_or_BAM__output_SAM_or_BAM_on_data_10__bam_peak_2854	201	.	2.24282	22.20494	20.17674	679
chrXV	1060405	1060982	Filter_SAM_or_BAM__output_SAM_or_BAM_on_data_10__bam_peak_2859	554	.	3.25474	57.89428	55.49234	228
chrXVI	24181	24528	Filter_SAM_or_BAM__output_SAM_or_BAM_on_data_10__bam_peak_2862	137	.	2.09748	15.67644	13.79621	1432
chrXVI	56111	56324	Filter_SAM_or_BAM__output_SAM_or_BAM_on_data_10__bam_peak_2870	1167	.	4.59811	119.65630	116.75396	283
chrXVI	75622	75988	Filter_SAM_or_BAM__output_SAM_or_BAM_on_data_10__bam_peak_2876	320	.	2.52478	34.22092	32.02229	260
chrXVI	108929	109148	Filter_SAM_or_BAM__output_SAM_or_BAM_on_data_10__bam_peak_2887	467	.	3.20196	49.11050	46.77740	241
chrXVI	109429	109755	Filter_SAM_or_BAM__output_SAM_or_BAM_on_data_10__bam_peak_2887	467	.	3.20196	49.11050	46.77740	241
chrXVI	110309	110545	Filter_SAM_or_BAM__output_SAM_or_BAM_on_data_10__bam_peak_2887	467	.	3.20196	49.11050	46.77740	241
chrXVI	111589	112066	Filter_SAM_or_BAM__output_SAM_or_BAM_on_data_10__bam_peak_2887	467	.	3.20196	49.11050	46.77740	241
chrXVI	173178	173948	Filter_SAM_or_BAM__output_SAM_or_BAM_on_data_10__bam_peak_2904	361	.	2.94003	38.39828	36.15787	503
chrXVI	210138	210326	Filter_SAM_or_BAM__output_SAM_or_BAM_on_data_10__bam_peak_2912	1392	.	5.01843	142.36986	139.22426	96
chrXVI	280733	281419	Filter_SAM_or_BAM__output_SAM_or_BAM_on_data_10__bam_peak_2927	123	.	1.90191	14.19766	12.35908	139
chrXVI	282481	282940	Filter_SAM_or_BAM__output_SAM_or_BAM_on_data_10__bam_peak_2928	448	.	3.11305	47.17728	44.86012	347
chrXVI	297659	298267	Filter_SAM_or_BAM__output_SAM_or_BAM_on_data_10__bam_peak_2932	370	.	2.82928	39.26647	37.01826	291
chrXVI	303338	304050	Filter_SAM_or_BAM__output_SAM_or_BAM_on_data_10__bam_peak_2935	705	.	3.60080	73.01844	70.50194	352
chrXVI	338815	339022	Filter_SAM_or_BAM__output_SAM_or_BAM_on_data_10__bam_peak_2944	2299	.	6.21094	234.22662	229.92328	122
chrXVI	353051	353208	Filter_SAM_or_BAM__output_SAM_or_BAM_on_data_10__bam_peak_2949	74	.	1.80243	9.08885	7.43284	177
chrXVI	405084	405664	Filter_SAM_or_BAM__output_SAM_or_BAM_on_data_10__bam_peak_2967	427	.	2.69321	45.08471	42.78420	393
chrXVI	407098	407517	Filter_SAM_or_BAM__output_SAM_or_BAM_on_data_10__bam_peak_2968	242	.	2.29381	26.39361	24.29417	356
chrXVI	435864	436040	Filter_SAM_or_BAM__output_SAM_or_BAM_on_data_10__bam_peak_2972	1402	.	4.55406	143.41470	140.25542	95
chrXVI	560161	560354	Filter_SAM_or_BAM__output_SAM_or_BAM_on_data_10__bam_peak_3006	1460	.	4.81879	149.29672	146.06487	124
chrXVI	572186	572457	Filter_SAM_or_BAM__output_SAM_or_BAM_on_data_10__bam_peak_3008	2899	.	7.42763	295.11414	289.94427	138
chrXVI	582003	582189	Filter_SAM_or_BAM__output_SAM_or_BAM_on_data_10__bam_peak_3014	1150	.	4.08538	117.92882	115.04240	99
chrXVI	622479	622697	Filter_SAM_or_BAM__output_SAM_or_BAM_on_data_10__bam_peak_3021	1048	.	4.31589	107.59552	104.80164	140
chrXVI	654348	655002	Filter_SAM_or_BAM__output_SAM_or_BAM_on_data_10__bam_peak_3036	328	.	2.69619	35.03179	32.82441	452
chrXVI	689498	689768	Filter_SAM_or_BAM__output_SAM_or_BAM_on_data_10__bam_peak_3042	2380	.	6.25228	242.44922	238.05309	111
chrXVI	692867	694143	Filter_SAM_or_BAM__output_SAM_or_BAM_on_data_10__bam_peak_3043	187	.	2.10782	20.78320	18.78279	625
chrXVI	694460	694786	Filter_SAM_or_BAM__output_SAM_or_BAM_on_data_10__bam_peak_3043	187	.	2.10782	20.78320	18.78279	625
chrXVI	701920	702275	Filter_SAM_or_BAM__output_SAM_or_BAM_on_data_10__bam_peak_3045	491	.	3.32415	51.50168	49.14959	107
chrXVI	718994	719177	Filter_SAM_or_BAM__output_SAM_or_BAM_on_data_10__bam_peak_3048	171	.	2.14912	19.06777	17.10419	115
chrXVI	769151	769380	Filter_SAM_or_BAM__output_SAM_or_BAM_on_data_10__bam_peak_3056	1582	.	5.46290	161.59996	158.21283	182
chrXVI	775736	775920	Filter_SAM_or_BAM__output_SAM_or_BAM_on_data_10__bam_peak_3057	1599	.	5.22286	163.38608	159.97498	98
chrXVI	787031	787402	Filter_SAM_or_BAM__output_SAM_or_BAM_on_data_10__bam_peak_3058	406	.	2.90517	42.90251	40.62126	1018
chrXVI	786214	786803	Filter_SAM_or_BAM__output_SAM_or_BAM_on_data_10__bam_peak_3058	406	.	2.90517	42.90251	40.62126	1018
chrXVI	795367	795741	Filter_SAM_or_BAM__output_SAM_or_BAM_on_data_10__bam_peak_3060	237	.	2.43968	25.79063	23.70020	663
chrXVI	819474	819656	Filter_SAM_or_BAM__output_SAM_or_BAM_on_data_10__bam_peak_3066	1560	.	5.00860	159.37486	156.01628	104
chrXVI	822907	824266	Filter_SAM_or_BAM__output_SAM_or_BAM_on_data_10__bam_peak_3069	273	.	2.49696	29.53762	27.39457	892
chrXVI	830192	830417	Filter_SAM_or_BAM__output_SAM_or_BAM_on_data_10__bam_peak_3070	143	.	2.06407	16.22515	14.32982	108
chrXVI	856831	857017	Filter_SAM_or_BAM__output_SAM_or_BAM_on_data_10__bam_peak_3074	2259	.	7.03243	230.20940	225.94855	102
chrXVI	860294	860478	Filter_SAM_or_BAM__output_SAM_or_BAM_on_data_10__bam_peak_3076	2044	.	5.79733	208.51901	204.49831	122
chrXVI	880242	880430	Filter_SAM_or_BAM__output_SAM_or_BAM_on_data_10__bam_peak_3081	1186	.	4.22415	121.58174	118.65905	105
