# Supplementary material for: The Shu complex interacts with the replicative helicase to prevent mutations and aberrant recombination
Source: EMBO J. 2025 Jan 21;44(5):1512–39. doi: 10.1038/s44318-025-00365-9 (PMC11876325; doi:10.1038/s44318-025-00365-9)
Supplement: Supplementary file 5 — Source data Fig. 3 [file 44318_2025_365_MOESM5_ESM.zip]

Archive with 54 entries (45 files):
- Figure 3/
- __MACOSX/._Figure 3
- Figure 3/3E-F/
- __MACOSX/Figure 3/._3E-F
- Figure 3/3C/
- __MACOSX/Figure 3/._3C
- Figure 3/3D/
- __MACOSX/Figure 3/._3D
- Figure 3/3J/
- __MACOSX/Figure 3/._3J
- Figure 3/.DS_Store
- __MACOSX/Figure 3/._.DS_Store
- Figure 3/3A and 3B/
- __MACOSX/Figure 3/._3A and 3B
- Figure 3/3H/
- __MACOSX/Figure 3/._3H
- Figure 3/3G/
- __MACOSX/Figure 3/._3G
- Figure 3/3I/
- __MACOSX/Figure 3/._3I
- Figure 3/3E-F/.DS_Store
- __MACOSX/Figure 3/3E-F/._.DS_Store
- Figure 3/3E-F/Fig 3E-F.xlsx
- __MACOSX/Figure 3/3E-F/._Fig 3E-F.xlsx
- Figure 3/3C/.DS_Store
- __MACOSX/Figure 3/3C/._.DS_Store
- Figure 3/3C/Fig 3C.xlsx
- __MACOSX/Figure 3/3C/._Fig 3C.xlsx
- Figure 3/3D/.DS_Store
- __MACOSX/Figure 3/3D/._.DS_Store
- Figure 3/3D/Fig 3D.xlsx
- __MACOSX/Figure 3/3D/._Fig 3D.xlsx
- Figure 3/3J/.DS_Store
- __MACOSX/Figure 3/3J/._.DS_Store
- Figure 3/3J/Fig3 J.tiff
- __MACOSX/Figure 3/3J/._Fig3 J.tiff
- Figure 3/3A and 3B/.DS_Store
- __MACOSX/Figure 3/3A and 3B/._.DS_Store
- Figure 3/3A and 3B/Fig3A and 3Bxlsx.xlsx
- __MACOSX/Figure 3/3A and 3B/._Fig3A and 3Bxlsx.xlsx
- Figure 3/3A and 3B/figure3_pvalues_counts.xlsx
- __MACOSX/Figure 3/3A and 3B/._figure3_pvalues_counts.xlsx
- Figure 3/3H/.DS_Store
- __MACOSX/Figure 3/3H/._.DS_Store
- Figure 3/3H/Figure 3H.tiff
- __MACOSX/Figure 3/3H/._Figure 3H.tiff
- Figure 3/3G/.DS_Store
- __MACOSX/Figure 3/3G/._.DS_Store
- Figure 3/3G/Fig 3G.tiff
- __MACOSX/Figure 3/3G/._Fig 3G.tiff
- Figure 3/3I/.DS_Store
- __MACOSX/Figure 3/3I/._.DS_Store
- Figure 3/3I/Figure3I.tiff
- __MACOSX/Figure 3/3I/._Figure3I.tiff
