# Supplementary material for: The Shu complex interacts with the replicative helicase to prevent mutations and aberrant recombination
Source: EMBO J. 2025 Jan 21;44(5):1512–39. doi: 10.1038/s44318-025-00365-9 (PMC11876325; doi:10.1038/s44318-025-00365-9)
Supplement: Supplementary file 5 — Source data Fig. 3 [file 44318_2025_365_MOESM5_ESM.zip › Figure 3/3E-F/Fig 3E-F.xlsx]

## Sheet: FIG 3E
		FIG 3E-pGAD Cdc45							FIG 3F-pGBD Mcm10

## Sheet: FIG 3F
	FIG 3F-pGBD Mcm10
