# Supplementary material for: The Shu complex interacts with the replicative helicase to prevent mutations and aberrant recombination
Source: EMBO J. 2025 Jan 21;44(5):1512–39. doi: 10.1038/s44318-025-00365-9 (PMC11876325; doi:10.1038/s44318-025-00365-9)
Supplement: Supplementary file 5 — Source data Fig. 3 [file 44318_2025_365_MOESM5_ESM.zip › Figure 3/3A and 3B/Fig3A and 3Bxlsx.xlsx]

## Sheet: Fig 3A
			Yeast Shu complex Vs Mcm Complex
	CSM2	PSY3	SHU1	SHU2	RAD55	RAD57	RAD52	RAD51	MCM2	MCM3	MCM4	MCM5	MCM6	MCM7	MCM10
CSM2	1	3.17925	1.45327	1.83183	-0.701568	0.769933	-0.703541	0.136952	1.35724	-0.210758	0.743068	NA	0.99497	1.06313	0.551812
PSY3	3.17925	1	-0.800727	1.41291	-0.558036	0.000842489	-1.78827	-1.16066	0.424323	0.231668	-0.0191629	1.05603	1.25715	0.716654	1.2689
SHU1	1.45327	-0.800727	1	0.791252	-2.08227	-1.97445	-2.58251	1.55559	1.21316	1.24417	1.2643	1.13716	1.02561	1.88034	-0.706463
SHU2	1.83183	1.41291	0.791252	1	1.10035	-0.393849	0.244108	-1.07402	3.25088	0.712806	2.67477	NA	2.72941	1.00265	2.36712
RAD55	-0.701568	-0.305309	-2.08227	1.10035	1	0.578359	1.43276	-1.25805	0.142443	0.0587486	0.164764	-0.278323	0.349729	-0.316394	1.30813
RAD57	0.769933	0.000842489	-1.97445	-0.393849	0.578359	1	1.08012	0.738906	1.48629	0.599853	1.0998	-1.97483	-1.40634	0.495134	4.07376
RAD52	-0.703541	-1.78827	-2.58251	0.244108	1.43276	1.08012	1	-0.739012	1.02374	0.134274	-0.0153183	-0.806055	-0.716328	-0.823798	1.08159
RAD51	0.136952	-1.16066	0.788318	-1.07402	-1.25805	0.738906	-0.739012	1	1.55901	0.63053	1.6757	-0.0427287	-0.184092	1.34929	-0.00587394
MCM2	1.35724	0.424323	1.21316	3.25088	0.142443	1.48629	1.02374	1.55901	1	1.09918	4.04181	2.33426	2.59592	2.54044	2.3104
MCM3	-0.210758	0.231668	1.24417	0.712806	0.0587486	0.599853	0.134274	0.63053	1.09918	1	1.23519	0.385736	-0.0439054	1.47651	0.769967
MCM4	0.743068	-0.0191629	1.2643	2.67477	0.164764	1.0998	-0.0153183	1.6757	4.04181	1.23519	1	2.18473	2.95187	1.9954	2.70498
MCM5	NA	1.05603	1.13716	NA	-0.278323	-1.97483	-0.806055	-0.0427287	2.33426	0.385736	2.18473	1	4.98091	1.20147	-0.236063
MCM6	0.99497	1.25715	1.02561	2.72941	0.349729	-1.40634	-0.716328	-0.184092	2.59592	-0.0439054	2.95187	4.98091	1	1.18279	0.73195
MCM7	1.06313	0.716654	1.88034	1.00265	-0.316394	0.495134	-0.823798	1.34929	2.54044	1.47651	1.9954	1.20147	1.18279	1	1.43455
MCM10	0.551812	1.2689	-0.706463	2.36712	1.30813	4.07376	1.08159	-0.00587394	2.3104	0.769967	2.70498	-0.236063	0.73195	1.43455	1
			Yeast Shu complex Vs ORC Complex
	ORC1	ORC2	ORC3	ORC4	ORC5	ORC6	CDT1	CDC6
CSM2	-0.42238	1.37985	1.09394	1.31029	1.37519	0.457726	2.9619	1.45152
PSY3	-0.564546	1.99576	0.437663	2.64258	1.21586	-0.3018	0.939095	1.32642
SHU1	-1.47391	1.29726	0.186934	-0.477454	-0.0583472	-0.296499	1.22989	-0.0500615
SHU2	-0.182384	2.37415	2.08159	2.99157	2.17167	1.08959	1.41746	1.38014
			Yeast Shu complex Vs GINS
	SLD5	PSF1	PSF2	PSF3
CSM2	1.52566	0.624684	1.55343	-1.00542
PSY3	2.64596	0.700105	-0.391995	-0.149837
SHU1	0.437696	0.426886	0.821422	0.56923
SHU2	1.22609	-0.152677	3.28713	0.783733
			Yeast Shu complex Vs CMG
	CDC45	MCM2	MCM3	MCM4	MCM5	MCM6	MCM7	SLD5	PSF1	PSF2	PSF3
CSM2	0.382773	1.35724	-0.210758	0.743068	NA	0.99497	1.06313	1.52566	0.624684	1.55343	-1.00542
PSY3	-0.323674	0.424323	0.231668	-0.0191629	1.05603	1.25715	0.716654	2.64596	0.700105	-0.391995	-0.149837
SHU1	0.842211	1.21316	1.24417	1.2643	1.13716	1.02561	1.88034	0.437696	0.426886	0.821422	0.56923
SHU2	-0.513475	3.25088	0.712806	2.67477	NA	2.72941	1.00265	1.22609	-0.152677	3.28713	0.783733
	CDK1	POL3	POL30	CDC7	DBF4	SLD2	SLD4
CSM2	NA	0.841437	NA	1.68939	1.79673	0.227586	0.382773
PSY3	0.060464	-0.638948	0.980604	1.93659	1.16746	-0.484914	-0.323674
SHU1	NA	-1.58407	NA	0.401619	1.4166	-0.354729	0.842211
SHU2	NA	-0.0322088	NA	2.26648	2.55539	2.22743	-0.513475
RAD55	NA	-1.14682	NA	-0.384747	0.362398	0.721891	-2.54335
RAD57	0.911936	-0.738409	0.25413	0.0448442	0.488748	0.350651	1.18536
RAD52	0.561695	0.588871	2.03597	0.568127	1.34022	1.4557	-0.468895
RAD51	1.53317	1.16978	0.184227	0.558887	1.2762	-0.191315	1.20614
	CSM2	PSY3	SHU1	SHU2	RAD55	RAD57	RAD52	RAD51
POL2	-0.252104	-0.905312	-0.408156	-0.0413709	1.2464	-1.27172	-0.123501	-1.53267
	SLD5	PSF1	PSF2	PSF3	CDC45
CSM2	1.52566	0.624684	1.55343	-1.00542	0.382773
PSY3	2.64596	0.700105	-0.391995	-0.149837	-0.323674
SHU1	0.437696	0.426886	0.821422	0.56923	0.842211
SHU2	1.22609	-0.152677	3.28713	0.783733	-0.513475
RAD55	-0.40329	-1.82917	1.09759	1.15204	-2.54335
RAD57	-0.15609	0.299352	2.01948	-0.843408	1.18536
RAD52	0.609329	-0.502058	0.537438	-0.381691	-0.468895
RAD51	2.40178	1.11187	1.23888	-1.26245	1.20614

## Sheet: Fig 3B
HUMAN SHU VS HUMAN CMG and other Human protein							Human Shu Vs MTC complex								Human Shu vs Human MCM									Human SHU vs CMG
	ZSWIM7	SWSAP1	PDS5B	SPIDR			CLSPN	TIMELESS	FLJ20516						MCM2	MCM3	MCM4	MCM5	MCM6	MCM7			MCM2	MCM3	MCM4	MCM5	MCM6	MCM7	MCM10	CDC45	SLD5	PSF1	PSF2	PSF3
RAD51	1.76948	0.0481121	-0.187353	0.789061		ZSWIM7	0.729582	1.00393	0.442689					ZSWIM7	1.28003	1.5262	0.520839	-0.681908	-2.2609	1.45974		ZSWIM7	1.28003	1.5262	0.520839	-0.681908	-2.2609	1.45974	-0.901442	0.179589	0.207809	-0.111738	-1.19839	-0.188191
RAD51B	0.0297976	-0.774074	-1.03412	0.374708		SWSAP1	0.705192	-2.16948	2.31207					SWSAP1	0.324827	0.902406	0.744451	-0.154269	-0.0322227	1.1561		SWSAP1	0.324827	0.902406	0.744451	-0.154269	-0.0322227	1.1561	0.0518368	1.02484	1.41295	-1.86216	0.798887	0.148377
RAD51D	0.235313	3.5684	0.684262	-0.278195		PDS5B	1.03275	-0.919589	0.365366					PDS5B	-0.244765	0.617715	1.12039	0.539041	1.83491	-0.17438		PDS5B	-0.244765	0.617715	1.12039	0.539041	1.83491	-0.17438	-0.727428	1.20365	-1.149	1.94127	0.285831	2.23736
XRCC2	0.25912	2.34272	-1.0062	0.843926		SPIDR	1.46951	-0.737937	-1.83731					SPIDR	1.83951	1.30785	3.34887	-1.08928	-2.04693	0.293244		SPIDR	1.83951	1.30785	3.34887	-1.08928	-2.04693	0.293244	-1.14697	1.54131	1.25904	1.16934	0.682876	0.378171
XRCC3	1.5819	2.8246	-1.11598	2.38718
RAD52	0.988721	0.4962	-1.01948	1.47655			Human Shu Vs BDX2								Human Shu VS GINS							Human SHU vs ORC complex
MCM2	1.28003	0.324827	-0.244765	1.83951			RAD51	RAD51B	RAD51D	XRCC2	XRCC3	RAD52			SLD5	PSF1	PSF2	PSF3					ORC1	ORC2	ORC3	ORC4	ORC5	ORC6
MCM3	1.5262	0.902406	0.617715	1.30785		ZSWIM7	1.76948	0.0297976	0.235313	0.25912	1.5819	0.988721		ZSWIM7	0.207809	-0.111738	-1.19839	-0.188191				ZSWIM7	-0.888576	0.0278362	0.235174	0.971081	0.924779	-0.420459
MCM4	0.520839	0.744451	1.12039	3.34887		SWSAP1	0.0481121	-0.774074	3.5684	2.34272	2.8246	0.4962		SWSAP1	1.41295	-1.86216	0.798887	0.148377				SWSAP1	-0.115421	1.94574	1.3315	0.338294	-0.0948034	0.667343
MCM5	-0.681908	-0.154269	0.539041	-1.08928		PDS5B	-0.187353	-1.03412	0.684262	-1.0062	-1.11598	-1.01948		PDS5B	-1.149	1.94127	0.285831	2.23736				PDS5B	0.870933	1.63496	1.1686	0.907335	1.17955	1.96159
MCM6	-2.2609	-0.0322227	1.83491	-2.04693		SPIDR	0.789061	0.374708	-0.278195	0.843926	2.38718	1.47655		SPIDR	1.25904	1.16934	0.682876	0.378171				SPIDR	0.460265	0.117674	1.19799	1.30824	-0.168429	-0.473315
MCM7	1.45974	1.1561	-0.17438	0.293244
MCM10	-0.901442	0.0518368	-0.727428	-1.14697
CDC45	0.179589	1.02484	1.20365	1.54131										Human SHU VS Others
SLD5	0.207809	1.41295	-1.149	1.25904											RIF1	CDC7	DBF4
PSF1	-0.111738	-1.86216	1.94127	1.16934										ZSWIM7	-0.375103	0.306248	-0.345174
PSF2	-1.19839	0.798887	0.285831	0.682876										SWSAP1	2.30014	-0.65602	0.7726
PSF3	-0.188191	0.148377	2.23736	0.378171										PDS5B	-0.218418	2.30397	2.54321
ORC1	-0.888576	-0.115421	0.870933	0.460265										SPIDR	0.461335	0.905516	1.19234
ORC2	0.0278362	1.94574	1.63496	0.117674											IPI1	IPI3	RIX1
ORC3	0.235174	1.3315	1.1686	1.19799										ZSWIM7	-0.764437	-0.692077	2.20862
ORC4	0.971081	0.338294	0.907335	1.30824										SWSAP1	1.00296	1.23634	0.0533781
ORC5	0.924779	-0.0948034	1.17955	-0.168429										PDS5B	1.44197	2.18765	-0.144831
ORC6	-0.420459	0.667343	1.96159	-0.473315										SPIDR	0.714243	0.17099	1.26549
IPI1	-0.764437	1.00296	1.44197	0.714243
IPI3	-0.692077	1.23634	2.18765	0.17099
RIX1	2.20862	0.0533781	-0.144831	1.26549
RIF1	-0.375103	2.30014	-0.218418	0.461335
CDC7	0.306248	-0.65602	2.30397	0.905516
DBF4	-0.345174	0.7726	2.54321	1.19234
CLSPN	0.729582	0.705192	1.03275	1.46951
TIMELESS	1.00393	-2.16948	-0.919589	-0.737937
FLJ20516	0.442689	2.31207	0.365366	-1.83731
