# Supplementary material for: The Shu complex interacts with the replicative helicase to prevent mutations and aberrant recombination
Source: EMBO J. 2025 Jan 21;44(5):1512–39. doi: 10.1038/s44318-025-00365-9 (PMC11876325; doi:10.1038/s44318-025-00365-9)
Supplement: Supplementary file 5 — Source data Fig. 3 [file 44318_2025_365_MOESM5_ESM.zip › Figure 3/3A and 3B/figure3_pvalues_counts.xlsx]

## Sheet: yeast
Comparison with Shu	p-values	N
CMG	<0.001	44
GINS	0.145	16
MCM	0.008	22
ORC	<0.001	32
MTC	0.244	12
RAD51	0.914	12

## Sheet: mammal
Comparison with Shu	p-value	N
CMG	0.003	48
GINS	0.193	16
MCM	0.014	24
ORC	0.001	24
MTC	0.289	12
RAD51	0.017	12
