# Supplementary material for: The Shu complex interacts with the replicative helicase to prevent mutations and aberrant recombination
Source: EMBO J. 2025 Jan 21;44(5):1512–39. doi: 10.1038/s44318-025-00365-9 (PMC11876325; doi:10.1038/s44318-025-00365-9)
Supplement: Supplementary file 6 — Source data Fig. 4 [file 44318_2025_365_MOESM6_ESM.zip]

Archive with 25 entries (20 files):
- Figure 4/
- __MACOSX/._Figure 4
- Figure 4/.DS_Store
- __MACOSX/Figure 4/._.DS_Store
- Figure 4/Fig 4 A-B/
- __MACOSX/Figure 4/._Fig 4 A-B
- Figure 4/Fig 4E/
- __MACOSX/Figure 4/._Fig 4E
- Figure 4/Fig 4C,D, F/
- Figure 4/Fig 4G/
- __MACOSX/Figure 4/._Fig 4G
- Figure 4/Fig 4 A-B/.DS_Store
- __MACOSX/Figure 4/Fig 4 A-B/._.DS_Store
- Figure 4/Fig 4 A-B/Fig 4 A-B.xlsx
- __MACOSX/Figure 4/Fig 4 A-B/._Fig 4 A-B.xlsx
- Figure 4/Fig 4E/.DS_Store
- __MACOSX/Figure 4/Fig 4E/._.DS_Store
- Figure 4/Fig 4E/Fig 4E.xlsx
- __MACOSX/Figure 4/Fig 4E/._Fig 4E.xlsx
- Figure 4/Fig 4C,D, F/Source Data ChIP_Fig 4.pzfx
- __MACOSX/Figure 4/Fig 4C,D, F/._Source Data ChIP_Fig 4.pzfx
- Figure 4/Fig 4G/.DS_Store
- __MACOSX/Figure 4/Fig 4G/._.DS_Store
- Figure 4/Fig 4G/Fig 4G.tiff
- __MACOSX/Figure 4/Fig 4G/._Fig 4G.tiff
