# Supplementary material for: The Shu complex interacts with the replicative helicase to prevent mutations and aberrant recombination
Source: EMBO J. 2025 Jan 21;44(5):1512–39. doi: 10.1038/s44318-025-00365-9 (PMC11876325; doi:10.1038/s44318-025-00365-9)
Supplement: Supplementary file 6 — Source data Fig. 4 [file 44318_2025_365_MOESM6_ESM.zip › Figure 4/Fig 4 A-B/Fig 4 A-B.xlsx]

## Sheet: Fig4A-B
Figure 4A											Figure 4B

## Sheet: Fig4B
		Figure 4B
