# Supplementary material for: The Shu complex interacts with the replicative helicase to prevent mutations and aberrant recombination
Source: EMBO J. 2025 Jan 21;44(5):1512–39. doi: 10.1038/s44318-025-00365-9 (PMC11876325; doi:10.1038/s44318-025-00365-9)
Supplement: Supplementary file 7 — Source data Fig. 5 [file 44318_2025_365_MOESM7_ESM.zip]

Archive with 16 entries (12 files):
- Figure 5/
- __MACOSX/._Figure 5
- Figure 5/5A/
- __MACOSX/Figure 5/._5A
- Figure 5/.DS_Store
- __MACOSX/Figure 5/._.DS_Store
- Figure 5/5C/
- __MACOSX/Figure 5/._5C
- Figure 5/5B/
- __MACOSX/Figure 5/._5B
- Figure 5/5A/Fig 5A.xlsx
- __MACOSX/Figure 5/5A/._Fig 5A.xlsx
- Figure 5/5C/FIG 5C.xlsx
- __MACOSX/Figure 5/5C/._FIG 5C.xlsx
- Figure 5/5B/Fig 5B.xlsx
- __MACOSX/Figure 5/5B/._Fig 5B.xlsx
