# Supplementary material for: The Shu complex interacts with the replicative helicase to prevent mutations and aberrant recombination
Source: EMBO J. 2025 Jan 21;44(5):1512–39. doi: 10.1038/s44318-025-00365-9 (PMC11876325; doi:10.1038/s44318-025-00365-9)
Supplement: Supplementary file 8 — Source data Fig. 6 [file 44318_2025_365_MOESM8_ESM.zip]

Archive with 30 entries (25 files):
- Figure 6/
- __MACOSX/._Figure 6
- Figure 6/.DS_Store
- __MACOSX/Figure 6/._.DS_Store
- Figure 6/Fig 6G/
- __MACOSX/Figure 6/._Fig 6G
- Figure 6/Fig 6D/
- __MACOSX/Figure 6/._Fig 6D
- Figure 6/Fig 6C/
- __MACOSX/Figure 6/._Fig 6C
- Figure 6/Fig 6E/
- __MACOSX/Figure 6/._Fig 6E
- Figure 6/Fig 6G/.DS_Store
- __MACOSX/Figure 6/Fig 6G/._.DS_Store
- Figure 6/Fig 6G/Colony Count for DRR Assay 1.xls
- __MACOSX/Figure 6/Fig 6G/._Colony Count for DRR Assay 1.xls
- Figure 6/Fig 6G/Colony Count for DRR Assay 3.xls
- __MACOSX/Figure 6/Fig 6G/._Colony Count for DRR Assay 3.xls
- Figure 6/Fig 6G/Colony Count for DRR Assay 2.xls
- __MACOSX/Figure 6/Fig 6G/._Colony Count for DRR Assay 2.xls
- Figure 6/Fig 6G/DRR-Y10A .prism
- __MACOSX/Figure 6/Fig 6G/._DRR-Y10A .prism
- Figure 6/Fig 6D/Fig 6D.xlsx
- __MACOSX/Figure 6/Fig 6D/._Fig 6D.xlsx
- Figure 6/Fig 6C/Fig 6C.xlsx
- __MACOSX/Figure 6/Fig 6C/._Fig 6C.xlsx
- Figure 6/Fig 6E/Fig 6E. xlsx.xlsx
- __MACOSX/Figure 6/Fig 6E/._Fig 6E. xlsx.xlsx
- Figure 6/Fig 6E/Y10A prism .prism
- __MACOSX/Figure 6/Fig 6E/._Y10A prism .prism
