# Supplementary material for: The Shu complex interacts with the replicative helicase to prevent mutations and aberrant recombination
Source: EMBO J. 2025 Jan 21;44(5):1512–39. doi: 10.1038/s44318-025-00365-9 (PMC11876325; doi:10.1038/s44318-025-00365-9)
Supplement: Supplementary file 8 — Source data Fig. 6 [file 44318_2025_365_MOESM8_ESM.zip › Figure 6/Fig 6G/Colony Count for DRR Assay 1.xls]

## Sheet: Sheet1
0	1.2	2
1.6	2.6	3
1.9	4.1	4
2.3	4.1	4
2.7	5.8	5
3.2	5.8	5
3.7	7.7	6
4.3	9.7	7
5	9.7	7
5.7	14.1	9
6.6	18.7	11
7.7	18.7	11
8.8	23.7	13
10.1	28.9	15
11.6	34.3	17
13.3	42.7	20
15.3	45.6	21
17.4	57.6	25
19.9	66.9	28
22.7	79.7	32
25.9	92.9	36
29.5	106.5	40
33.5	127.5	46
38.1	149.1	52
43.3	175	59
49.2	201.6	66
59.5	232.8	74
63.2	272.8	84
71.6	317.9	95
81.1	364.1	106
91.7	437.2	123
104	468	130
117	558	150
132	696	180
150	743	190
169	839	210
190	1035	250
215	1135	270
242	1339	310
273	1495	340
307	1760	390
346	1976	430
389	2306	490
438	2642	550
493	2984	610
554	3448	690
623	3920	770
700	4520	870
787	5130	970
884	5874	1090
993	6693	1220
1115	7589	1360
1251	8694	1530
1404	9882	1710
1575	11289	1920
1767	12785	2140
1981	14579	2400
2221	16609	2690
2490	18881	3010
2791	21401	3360
3127	24321	3760
3503	27651	4210
3924	31401	4710

## Sheet: WT-MMS
Trial	volume	dilution	mls	# colonies	[o/n]	total #	mls plated	# cells plated	colonies	URA	Recombination		Recombination
#	o/n	factor	plated	on SC	cells	cells	on LEU	on LEU	on	colonies in	Frequency		Rate
	(ml)		on SC		/ml	in o/n	from o/n	plates	URA plates	whole o/n		m
1	2	2e-05	0.25	201	40200000	80400000	0.005	201000	25	10000	0.000124378	1137.65	1.41499e-05	3.24746e-05
2	2	2e-05	0.25	173	34600000	69200000	0.005	173000	45	18000	0.000260116	1716.16	2.48e-05
3	2	2e-05	0.25	180	36000000	72000000	0.005	180000	95	38000	0.000527778	2578.93	3.58184e-05
4	2	2e-05	0.25	152	3.04e+07	6.08e+07	0.005	152000	88	35200	0.000578947	2489.33	4.0943e-05
5	2	2e-05	0.25	271	5.42e+07	1.084e+08	0.005	271000	67	26800	0.000247232	2168.83	2.00076e-05
6	2	2e-05	0.25	166	3.32e+07	6.64e+07	0.005	166000	83	33200	0.0005	2420.58	3.64545e-05
7	2	2e-05	0.25	122	2.44e+07	4.88e+07	0.005	122000	60	24000	0.000491803	2040.4	4.18114e-05
8	2	2e-05	0.25	182	36400000	72800000	0.005	182000	87	34800	0.000478022	2475.91	3.40098e-05
9	2	2e-05	0.25	154	3.08e+07	6.16e+07	0.005	154000	108	43200	0.000701299	2727.47	4.42771e-05
		Recombinants	Gene Conversion	Single-strand Annealing	# Cells					Median	0.000491803	2420.58	3.58184e-05
	# colonies:	SC-LEU	SC-URA	5FOA	SC					St. Dev in %		0.134269	0.134269
	1	123	25	67	201					standard dev.		325.009	4.8093e-06
	2	100	45	65	173						Gene conversion
	3	142	95	84	180
	4	121	88	72	152
	5	122	67	89	301
	6	144	83	64	271
	7	123	60	99	122
	8	120	87	77	182
	9	233	108	108	154
Trial	volume	dilution	mls	# colonies	[o/n]	total #	mls plated	# cells plated	colonies	5FOA	Recombination		Recombination
#	o/n	factor	plated	on SC	cells x 104	cells x 104	on LEU	on LEU	on	colonies in	Frequency		Rate
	(ml)		on SC		/ml	in o/n	from o/n	plates	5FOA plates	whole o/n		m
1	2	2e-05	0.25	201	40200000	80400000	0.005	201000	67	26800	0.000333333	2168.83	2.69755e-05	3.48632e-05
2	2	2e-05	0.25	173	34600000	69200000	0.005	173000	65	26000	0.000375723	2133.41	3.08297e-05
3	2	2e-05	0.25	180	36000000	72000000	0.005	180000	84	33600	0.000466667	2434.67	3.38149e-05
4	2	2e-05	0.25	152	3.04e+07	6.08e+07	0.005	152000	72	28800	0.000473684	2253.25	3.70601e-05
5	2	2e-05	0.25	271	5.42e+07	1.084e+08	0.005	271000	89	35600	0.000328413	2502.59	2.30866e-05
6	2	2e-05	0.25	166	3.32e+07	6.64e+07	0.005	166000	64	25600	0.000385542	2115.33	3.18574e-05
7	2	2e-05	0.25	122	2.44e+07	4.88e+07	0.005	122000	99	39600	0.000811475	2626.95	5.38309e-05
8	2	2e-05	0.25	182	36400000	72800000	0.005	182000	77	30800	0.000423077	2332.25	3.20363e-05
9	2	2e-05	0.25	154	3.08e+07	6.16e+07	0.005	154000	108	43200	0.000701299	2727.47	4.42771e-05
										Median	0.000423077	2332.25	3.20363e-05
										St. Dev in %		0.134768	0.134768
										standard dev.		314.313	4.31749e-06
											Single-strand annealing
Trial	volume	dilution	mls	# colonies	[o/n]	total #	mls plated	# cells plated	colonies	SC-LEU	Recombination		Recombination
#	o/n	factor	plated	on SC	cells x 104	cells x 104	on LEU	on LEU	on	colonies in	Frequency		Rate
	(ml)		on SC		/ml	in o/n	from o/n	plates	SC-LEU	whole o/n		m
1	2	2e-05	0.25	201	40200000	80400000	0.005	201000	123	49200	0.00061194	2875.05	3.57593e-05	3.87421e-05
2	2	2e-05	0.25	173	34600000	69200000	0.005	173000	100	40000	0.000578035	2638.62	3.81303e-05
3	2	2e-05	0.25	180	36000000	72000000	0.005	180000	142	56800	0.000788889	3033.16	4.21273e-05
4	2	2e-05	0.25	152	3.04e+07	6.08e+07	0.005	152000	121	48400	0.000796053	2856.66	4.69845e-05
5	2	2e-05	0.25	271	5.42e+07	1.084e+08	0.005	271000	122	48800	0.000450185	2865.9	2.64382e-05
6	2	2e-05	0.25	166	3.32e+07	6.64e+07	0.005	166000	144	57600	0.00086747	3048.24	4.59072e-05
7	2	2e-05	0.25	122	2.44e+07	4.88e+07	0.005	122000	44	17600	0.000360656	1691.72	3.46664e-05
8	2	2e-05	0.25	182	36400000	72800000	0.005	182000	39	15600	0.000214286	1563.29	2.14737e-05
9	2	2e-05	0.25	154	3.08e+07	6.16e+07	0.005	154000	233	93200	0.00151299	3523.02	5.71919e-05
										Median	0.00061194	2865.9	3.81303e-05
										St. Dev in %		0.132046	0.132046
										standard dev.		378.431	5.03496e-06
											Total Recombination

## Sheet: WT+MMS
Trial	volume	dilution	mls	# colonies	[o/n]	total #	mls plated	# cells plated	colonies	URA	Recombination		Recombination
#	o/n	factor	plated	on SC	cells	cells	on LEU	on LEU	on	colonies in	Frequency		Rate
	(ml)		on SC		/ml	in o/n	from o/n	plates	URA plates	whole o/n		m		0.000164812
1	2	2e-05	0.25	52	10400000	20800000	0.005	52000	333	133200	0.00640385	3811.47	0.000183244
2	2	2e-05	0.25	61	1.22e+07	2.44e+07	0.005	61000	240	96000	0.00393443	3549.11	0.000145455
3	2	2e-05	0.25	72	1.44e+07	2.88e+07	0.005	72000	288	115200	0.004	3701.15	0.000128512
4	2	2e-05	0.25	44	8800000	17600000	0.005	44000	467	186800	0.0106136	4032.19	0.000229102
5	2	2e-05	0.25	41	8.2e+06	1.64e+07	0.005	41000	245	98000	0.00597561	3567.05	0.000217503
6	2	2e-05	0.25	81	1.62e+07	3.24e+07	0.005	81000	211	84400	0.00260494	3432.82	0.000105951
7	2	2e-05	0.25	55	11000000	22000000	0.005	55000	256	102400	0.00465455	3604.64	0.000163847
8	2	2e-05	0.25	53	10600000	21200000	0.005	53000	212	84800	0.004	3437.22	0.000162133
9	2	2e-05	0.25	67	1.34e+07	2.68e+07	0.005	67000	411	164400	0.00613433	3954.65	0.000147561
		Recombinants	Gene Conversion	Single-strand Annealing	# Cells					Median	0.00465455	3604.64	0.000162133
	# colonies:	SC-LEU	SC-URA	5FOA	SC					St. Dev in %		0.129143	0.129143
	1	565	333	22	52					standard dev.		465.512	2.09383e-05
	2	344	240	31	61						Gene conversion
	3	451	288	41	72
	4	622	467	44	44
	5	398	245	34	41
	6	455	211	74	81
	7	467	256	54	55
	8	424	212	55	53
	9	565	411	56	67
Trial	volume	dilution	mls	# colonies	[o/n]	total #	mls plated	# cells plated	colonies	5FOA	Recombination		Recombination
#	o/n	factor	plated	on SC	cells x 104	cells x 104	on LEU	on LEU	on	colonies in	Frequency		Rate
	(ml)		on SC		/ml	in o/n	from o/n	plates	5FOA plates	whole o/n		m
1	2	2e-05	0.25	52	10400000	20800000	0.005	52000	22	8800	0.000423077	1031.02	4.95682e-05	7.39701e-05
2	2	2e-05	0.25	61	1.22e+07	2.44e+07	0.005	61000	31	12400	0.000508197	1333.39	5.46473e-05
3	2	2e-05	0.25	72	1.44e+07	2.88e+07	0.005	72000	41	16400	0.000569444	1615.95	5.61094e-05
4	2	2e-05	0.25	44	8800000	17600000	0.005	44000	44	17600	0.001	1691.72	9.61205e-05
5	2	2e-05	0.25	41	8.2e+06	1.64e+07	0.005	41000	34	13600	0.000829268	1423.44	8.67948e-05
6	2	2e-05	0.25	81	1.62e+07	3.24e+07	0.005	81000	74	29600	0.00091358	2285.47	7.05392e-05
7	2	2e-05	0.25	55	11000000	22000000	0.005	55000	54	21600	0.000981818	1919.51	8.72505e-05
8	2	2e-05	0.25	53	10600000	21200000	0.005	53000	55	22000	0.00103774	1940.41	9.15289e-05
9	2	2e-05	0.25	67	1.34e+07	2.68e+07	0.005	67000	56	22400	0.000835821	1961	7.31718e-05
										Median	0.000835821	1691.72	7.31718e-05
										St. Dev in %		0.139242	0.139242
										standard dev.		235.558	1.01886e-05
											Single-strand annealing
Trial	volume	dilution	mls	# colonies	[o/n]	total #	mls plated	# cells plated	colonies	SC-LEU	Recombination		Recombination
#	o/n	factor	plated	on SC	cells x 104	cells x 104	on LEU	on LEU	on	colonies in	Frequency		Rate
	(ml)		on SC		/ml	in o/n	from o/n	plates	SC-LEU	whole o/n		m
1	2	2e-05	0.25	52	10400000	20800000	0.005	52000	565	226000	0.0108654	4135.42	0.000198818	0.000180201
2	2	2e-05	0.25	61	1.22e+07	2.44e+07	0.005	61000	344	137600	0.00563934	3834.86	0.000157167
3	2	2e-05	0.25	72	1.44e+07	2.88e+07	0.005	72000	451	180400	0.00626389	4011.71	0.000139295
4	2	2e-05	0.25	44	8800000	17600000	0.005	44000	622	248800	0.0141364	4182.17	0.000237623
5	2	2e-05	0.25	41	8.2e+06	1.64e+07	0.005	41000	398	159200	0.00970732	3934.04	0.000239881
6	2	2e-05	0.25	81	1.62e+07	3.24e+07	0.005	81000	455	182000	0.00561728	4016.94	0.00012398
7	2	2e-05	0.25	55	11000000	22000000	0.005	55000	467	186800	0.00849091	4032.19	0.000183281
8	2	2e-05	0.25	53	10600000	21200000	0.005	53000	424	169600	0.008	3974.19	0.000187462
9	2	2e-05	0.25	67	1.34e+07	2.68e+07	0.005	67000	565	226000	0.00843284	4135.42	0.000154307
										Median	0.00843284	4016.94	0.000183281
										St. Dev in %		0.127815	0.127815
										standard dev.		513.427	2.34262e-05
											Total Recombination

## Sheet: Empty-MMS
Trial	volume	dilution	mls	# colonies	[o/n]	total #	mls plated	# cells plated	colonies	URA	Recombination		Recombination
#	o/n	factor	plated	on SC	cells	cells	on LEU	on LEU	on	colonies in	Frequency		Rate
	(ml)		on SC		/ml	in o/n	from o/n	plates	URA plates	whole o/n		m
1	2	2e-05	0.25	145	2.9e+07	5.8e+07	0.005	145000	38	15200	0.000262069	1536.28	2.64875e-05	2.24688e-05
2	2	2e-05	0.25	133	2.66e+07	5.32e+07	0.005	133000	29	11600	0.000218045	1270.58	2.3883e-05
3	2	2e-05	0.25	108	21600000	43200000	0.005	108000	22	8800	0.000203704	1031.02	2.38662e-05
4	2	2e-05	0.25	141	2.82e+07	5.64e+07	0.005	141000	31	12400	0.000219858	1333.39	2.36417e-05
5	2	2e-05	0.25	123	2.46e+07	4.92e+07	0.005	123000	13	5200	0.000105691	669.162	1.36009e-05
6	2	2e-05	0.25	121	2.42e+07	4.84e+07	0.005	121000	21	8400	0.000173554	994.045	2.05381e-05
7	2	2e-05	0.25	120	2.4e+07	4.8e+07	0.005	120000	30	12000	0.00025	1302.27	2.71307e-05
8	2	2e-05	0.25	96	19200000	38400000	0.005	96000	16	6400	0.000166667	797.439	2.07666e-05
9	2	2e-05	0.25	70	1.4e+07	2.8e+07	0.005	70000	12	4800	0.000171429	624.513	2.2304e-05
		Recombinants	Gene Conversion	Single-strand Annealing	# Cells					Median	0.000203704	1031.02	2.36417e-05
	# colonies:	SC-LEU	SC-URA	5FOA	SC					St. Dev in %		0.146754	0.146754
	1	653	38	489	145					standard dev.		151.306	3.46952e-06
	2	565	29	466	133						Gene conversion
	3	589	22	433	108
	4	587	31	431	141
	5	589	13	422	123
	6	621	21	433	121
	7	655	30	366	120
	8	589	16	345	96
	9	655	12	333	70
Trial	volume	dilution	mls	# colonies	[o/n]	total #	mls plated	# cells plated	colonies	5FOA	Recombination		Recombination
#	o/n	factor	plated	on SC	cells x 104	cells x 104	on LEU	on LEU	on	colonies in	Frequency		TY
	(ml)		on SC		/ml	in o/n	from o/n	plates	5FOA plates	whole o/n		m		8.7624e-05
1	2	2e-05	0.25	145	2.9e+07	5.8e+07	0.005	145000	489	195600	0.00337241	4058.47	6.99736e-05
2	2	2e-05	0.25	133	2.66e+07	5.32e+07	0.005	133000	466	186400	0.00350376	4030.95	7.57697e-05
3	2	2e-05	0.25	108	21600000	43200000	0.005	108000	433	173200	0.00400926	3987.14	9.22948e-05
4	2	2e-05	0.25	141	2.82e+07	5.64e+07	0.005	141000	431	172400	0.00305674	3984.3	7.06436e-05
5	2	2e-05	0.25	123	2.46e+07	4.92e+07	0.005	123000	422	168800	0.00343089	3971.25	8.07164e-05
6	2	2e-05	0.25	121	2.42e+07	4.84e+07	0.005	121000	433	173200	0.00357851	3987.14	8.23788e-05
7	2	2e-05	0.25	120	2.4e+07	4.8e+07	0.005	120000	366	146400	0.00305	3878.18	8.07954e-05
8	2	2e-05	0.25	96	19200000	38400000	0.005	96000	345	138000	0.00359375	3836.93	9.99201e-05
9	2	2e-05	0.25	70	1.4e+07	2.8e+07	0.005	70000	333	133200	0.00475714	3811.47	0.000136124
										Median	0.00350376	3984.3	8.07954e-05
										St. Dev in %		0.127914	0.127914
										standard dev.		509.649	1.03349e-05
											Single-strand annealing
Trial	volume	dilution	mls	# colonies	[o/n]	total #	mls plated	# cells plated	colonies	SC-LEU	Recombination		Recombination
#	o/n	factor	plated	on SC	cells x 104	cells x 104	on LEU	on LEU	on	colonies in	Frequency		Rate
	(ml)		on SC		/ml	in o/n	from o/n	plates	SC-LEU	whole o/n		m		9.30025e-05
1	2	2e-05	0.25	145	2.9e+07	5.8e+07	0.005	145000	653	261200	0.00450345	4204.54	7.2492e-05
2	2	2e-05	0.25	133	2.66e+07	5.32e+07	0.005	133000	565	226000	0.00424812	4135.42	7.77334e-05
3	2	2e-05	0.25	108	21600000	43200000	0.005	108000	589	235600	0.0054537	4156.07	9.62054e-05
4	2	2e-05	0.25	141	2.82e+07	5.64e+07	0.005	141000	587	234800	0.00416312	4154.41	7.36597e-05
5	2	2e-05	0.25	123	2.46e+07	4.92e+07	0.005	123000	589	235600	0.00478862	4156.07	8.44731e-05
6	2	2e-05	0.25	121	2.42e+07	4.84e+07	0.005	121000	621	248400	0.00513223	4181.41	8.63929e-05
7	2	2e-05	0.25	120	2.4e+07	4.8e+07	0.005	120000	655	262000	0.00545833	4205.92	8.76233e-05
8	2	2e-05	0.25	96	19200000	38400000	0.005	96000	589	235600	0.00613542	4156.07	0.000108231
9	2	2e-05	0.25	70	1.4e+07	2.8e+07	0.005	70000	655	262000	0.00935714	4205.92	0.000150211
										Median	0.00513223	4156.07	8.63929e-05
										St. Dev in %		0.127404	0.127404
										standard dev.		529.5	1.10068e-05
											Total Recombination

## Sheet: Empty+MMS
Trial	volume	dilution	mls	# colonies	[o/n]	total #	mls plated	# cells plated	colonies	URA	Recombination		Recombination
#	o/n	factor	plated	on SC	cells	cells	on LEU	on LEU	on	colonies in	Frequency		Rate
	(ml)		on SC		/ml	in o/n	from o/n	plates	URA plates	whole o/n		m
1	2	2e-05	0.25	82	1.64e+07	3.28e+07	0.005	82000	12	4800	0.000146341	624.513	1.904e-05
2	2	2e-05	0.25	87	17400000	34800000	0.005	87000	21	8400	0.000241379	994.045	2.85645e-05	5.18003e-05
3	2	2e-05	0.25	76	1.52e+07	3.04e+07	0.005	76000	34	13600	0.000447368	1423.44	4.68235e-05
4	2	2e-05	0.25	98	19600000	39200000	0.005	98000	36	14400	0.000367347	1480.84	3.77766e-05
5	2	2e-05	0.25	30	6e+06	1.2e+07	0.005	30000	47	18800	0.00156667	1763.87	0.000146989
6	2	2e-05	0.25	34	6.8e+06	1.36e+07	0.005	34000	15	6000	0.000441176	755.595	5.55584e-05
7	2	2e-05	0.25	57	1.14e+07	2.28e+07	0.005	57000	21	8400	0.000368421	994.045	4.35985e-05
8	2	2e-05	0.25	25	5000000	10000000	0.005	25000	10	4000	0.0004	532.188	5.32188e-05
9	2	2e-05	0.25	154	3.08e+07	6.16e+07	0.005	154000	65	26000	0.000422078	2133.41	3.46333e-05
		Recombinants	Gene Conversion	Single-strand Annealing	# Cells					Median	0.0004	994.045	4.35985e-05
	# colonies:	SC-LEU	SC-URA	5FOA	SC					St. Dev in %		0.14734	0.14734
	1	589	12	122	82				standard dev.		146.463	6.42382e-06
	2	344	21	121	87					Gene conversion
	3	424	34	54	76
	4	165	36	94	98
	5	225	47	88	30
	6	214	15	97	34
	7	220	21	123	57
	8	197	10	112	25
	9	586	65	131	154
Trial	volume	dilution	mls	# colonies	[o/n]	total #	mls plated	# cells plated	colonies	5FOA	Recombination		Recombination
#	o/n	factor	plated	on SC	cells x 104	cells x 104	on LEU	on LEU	on	colonies in	Frequency		Rate
	(ml)		on SC		/ml	in o/n	from o/n	plates	5FOA plates	whole o/n		m
1	2	2e-05	0.25	82	1.64e+07	3.28e+07	0.005	82000	122	48800	0.0014878	2865.9	8.7375e-05	0.000127528
2	2	2e-05	0.25	87	17400000	34800000	0.005	87000	121	48400	0.0013908	2856.66	8.20878e-05
3	2	2e-05	0.25	76	1.52e+07	3.04e+07	0.005	76000	54	21600	0.000710526	1919.51	6.31418e-05
4	2	2e-05	0.25	98	19600000	39200000	0.005	98000	94	37600	0.000959184	2566.57	6.54738e-05
5	2	2e-05	0.25	30	6e+06	1.2e+07	0.005	30000	88	35200	0.00293333	2489.33	0.000207444
6	2	2e-05	0.25	34	6.8e+06	1.36e+07	0.005	34000	97	38800	0.00285294	2603.21	0.000191413
7	2	2e-05	0.25	57	1.14e+07	2.28e+07	0.005	57000	123	49200	0.00215789	2875.05	0.000126099
8	2	2e-05	0.25	25	5000000	10000000	0.005	25000	112	44800	0.00448	2769.1	0.00027691
9	2	2e-05	0.25	154	3.08e+07	6.16e+07	0.005	154000	131	52400	0.000850649	2945.12	4.78104e-05
										Median	0.0014878	2769.1	8.7375e-05
										St. Dev in %		0.132492	0.132492
										standard dev.		366.884	1.15765e-05
											Single-strand annealing
Trial	volume	dilution	mls	# colonies	[o/n]	total #	mls plated	# cells plated	colonies	SC-LEU	Recombination		Recombination
#	o/n	factor	plated	on SC	cells x 104	cells x 104	on LEU	on LEU	on	colonies in	Frequency		Rate
	(ml)		on SC		/ml	in o/n	from o/n	plates	SC-LEU	whole o/n		m		0.000172209
1	2	2e-05	0.25	82	1.64e+07	3.28e+07	0.005	82000	589	235600	0.00718293	4156.07	0.00012671
2	2	2e-05	0.25	87	17400000	34800000	0.005	87000	344	137600	0.00395402	3834.86	0.000110197
3	2	2e-05	0.25	76	1.52e+07	3.04e+07	0.005	76000	424	169600	0.00557895	3974.19	0.00013073
4	2	2e-05	0.25	98	19600000	39200000	0.005	98000	165	66000	0.00168367	3191.55	8.1417e-05
5	2	2e-05	0.25	30	6e+06	1.2e+07	0.005	30000	225	90000	0.0075	3491.73	0.000290978
6	2	2e-05	0.25	34	6.8e+06	1.36e+07	0.005	34000	214	85600	0.00629412	3445.92	0.000253376
7	2	2e-05	0.25	57	1.14e+07	2.28e+07	0.005	57000	220	88000	0.00385965	3471.33	0.000152251
8	2	2e-05	0.25	25	5000000	10000000	0.005	25000	197	78800	0.00788	3367.92	0.000336792
9	2	2e-05	0.25	154	3.08e+07	6.16e+07	0.005	154000	586	234400	0.00380519	4153.57	6.74281e-05
										Median	0.00557895	3491.73	0.00013073
										St. Dev in %		0.129538	0.129538
										standard dev.		452.312	1.69345e-05
											Total Recombination

## Sheet: Y10A-MMS
Trial	volume	dilution	mls	# colonies	[o/n]	total #	mls plated	# cells plated	colonies	URA	Recombination		Recombination
#	o/n	factor	plated	on SC	cells	cells	on LEU	on LEU	on	colonies in	Frequency		Rate
	(ml)		on SC		/ml	in o/n	from o/n	plates	URA plates	whole o/n		m		2.64874e-05
1	2	2e-05	0.25	86	17200000	34400000	0.005	86000	27	10800	0.000313953	1205.37	3.504e-05
2	2	2e-05	0.25	45	9000000	18000000	0.005	45000	9	3600	0.0002	484.976	2.69431e-05
3	2	2e-05	0.25	58	1.16e+07	2.32e+07	0.005	58000	16	6400	0.000275862	797.439	3.43724e-05
4	2	2e-05	0.25	87	17400000	34800000	0.005	87000	13	5200	0.000149425	669.162	1.92288e-05
5	2	2e-05	0.25	122	2.44e+07	4.88e+07	0.005	122000	23	9200	0.000188525	1067.26	2.18702e-05
6	2	2e-05	0.25	135	2.7e+07	5.4e+07	0.005	135000	21	8400	0.000155556	994.045	1.84082e-05
7	2	2e-05	0.25	55	11000000	22000000	0.005	55000	19	7600	0.000345455	917.823	4.17192e-05
8	2	2e-05	0.25	89	17800000	35600000	0.005	89000	8	3200	8.98876e-05	437.193	1.22807e-05
9	2	2e-05	0.25	77	1.54e+07	3.08e+07	0.005	77000	18	7200	0.000233766	878.526	2.85236e-05
		Recombinants	Gene Conversion	Single-strand Annealing	# Cells					Median	0.0002	878.526	2.69431e-05
	# colonies:	SC-LEU	SC-URA	5FOA	SC					St. Dev in %		0.149359	0.149359
	1	455	27	322	86					standard dev.		131.216	4.02419e-06
	2	146	9	121	45						Gene conversion
	3	424	16	321	58
	4	165	13	77	87
	5	225	23	127	122
	6	214	21	136	135
	7	220	19	148	55
	8	197	8	103	89
	9	586	18	293	77
Trial	volume	dilution	mls	# colonies	[o/n]	total #	mls plated	# cells plated	colonies	5FOA	Recombination		Recombination
#	o/n	factor	plated	on SC	cells x 104	cells x 104	on LEU	on LEU	on	colonies in	Frequency		Rate
	(ml)		on SC		/ml	in o/n	from o/n	plates	5FOA plates	whole o/n		m
1	2	2e-05	0.25	86	17200000	34400000	0.005	86000	322	128800	0.00374419	3786.79	0.000110081	0.000105495
2	2	2e-05	0.25	45	9000000	18000000	0.005	45000	121	48400	0.00268889	2856.66	0.000158703
3	2	2e-05	0.25	58	1.16e+07	2.32e+07	0.005	58000	321	128400	0.00553448	3784.48	0.000163124
4	2	2e-05	0.25	87	17400000	34800000	0.005	87000	77	30800	0.000885057	2332.25	6.70185e-05
5	2	2e-05	0.25	122	2.44e+07	4.88e+07	0.005	122000	127	50800	0.00104098	2910.77	5.96469e-05
6	2	2e-05	0.25	135	2.7e+07	5.4e+07	0.005	135000	136	54400	0.00100741	2986.26	5.53011e-05
7	2	2e-05	0.25	55	11000000	22000000	0.005	55000	148	59200	0.00269091	3077.58	0.00013989
8	2	2e-05	0.25	89	17800000	35600000	0.005	89000	103	41200	0.0011573	2672.86	7.50802e-05
9	2	2e-05	0.25	77	1.54e+07	3.08e+07	0.005	77000	293	117200	0.00380519	3714.73	0.000120608
										Median	0.00268889	2986.26	0.000110081
										St. Dev in %		0.131516	0.131516
										standard dev.		392.74	1.44774e-05
											Single-strand annealing
Trial	volume	dilution	mls	# colonies	[o/n]	total #	mls plated	# cells plated	colonies	SC-LEU	Recombination		Recombination
#	o/n	factor	plated	on SC	cells x 104	cells x 104	on LEU	on LEU	on	colonies in	Frequency		Rate
	(ml)		on SC		/ml	in o/n	from o/n	plates	SC-LEU	whole o/n		m
1	2	2e-05	0.25	86	17200000	34400000	0.005	86000	455	182000	0.0052907	4016.94	0.000116772
2	2	2e-05	0.25	45	9000000	18000000	0.005	45000	146	58400	0.00324444	3063.04	0.000170169	0.000119174
3	2	2e-05	0.25	58	1.16e+07	2.32e+07	0.005	58000	424	169600	0.00731034	3974.19	0.000171301
4	2	2e-05	0.25	87	17400000	34800000	0.005	87000	165	66000	0.00189655	3191.55	9.17112e-05
5	2	2e-05	0.25	122	2.44e+07	4.88e+07	0.005	122000	225	90000	0.00184426	3491.73	7.15519e-05
6	2	2e-05	0.25	135	2.7e+07	5.4e+07	0.005	135000	214	85600	0.00158519	3445.92	6.38133e-05
7	2	2e-05	0.25	55	11000000	22000000	0.005	55000	220	88000	0.004	3471.33	0.000157788
8	2	2e-05	0.25	89	17800000	35600000	0.005	89000	197	78800	0.00221348	3367.92	9.46045e-05
9	2	2e-05	0.25	77	1.54e+07	3.08e+07	0.005	77000	586	234400	0.00761039	4153.57	0.000134856
										Median	0.00324444	3471.33	0.000116772
										St. Dev in %		0.129611	0.129611
										standard dev.		449.922	1.51349e-05
											Total Recombination

## Sheet: Y10A+MMS
Trial	volume	dilution	mls	# colonies	[o/n]	total #	mls plated	# cells plated	colonies	URA	Recombination		Recombination
#	o/n	factor	plated	on SC	cells	cells	on LEU	on LEU	on	colonies in	Frequency		Rate
	(ml)		on SC		/ml	in o/n	from o/n	plates	URA plates	whole o/n		m
1	2	2e-05	0.25	54	10800000	21600000	0.005	54000	12	4800	0.000222222	624.513	2.89126e-05	5.09191e-05
2	2	2e-05	0.25	51	10200000	20400000	0.005	51000	21	8400	0.000411765	994.045	4.87277e-05
3	2	2e-05	0.25	43	8600000	17200000	0.005	43000	34	13600	0.000790698	1423.44	8.27579e-05
4	2	2e-05	0.25	68	1.36e+07	2.72e+07	0.005	68000	36	14400	0.000529412	1480.84	5.44427e-05
5	2	2e-05	0.25	41	8.2e+06	1.64e+07	0.005	41000	16	6400	0.000390244	797.439	4.86243e-05
6	2	2e-05	0.25	35	7e+06	1.4e+07	0.005	35000	15	6000	0.000428571	755.595	5.39711e-05
7	2	2e-05	0.25	61	1.22e+07	2.44e+07	0.005	61000	21	8400	0.000344262	994.045	4.07396e-05
8	2	2e-05	0.25	21	4200000	8400000	0.005	21000	10	4000	0.00047619	532.188	6.33558e-05
9	2	2e-05	0.25	33	6.6e+06	1.32e+07	0.005	33000	9	3600	0.000272727	484.976	3.67406e-05
		Recombinants	Gene Conversion	Single-strand Annealing	# Cells					Median	0.000411765	797.439	4.87277e-05
	# colonies:	SC-LEU	SC-URA	5FOA	SC					St. Dev in %		0.15098	0.15098
	1	522	12	344	54					standard dev.		120.397	7.35691e-06
	2	344	21	155	51						Gene conversion
	3	512	34	188	43
	4	341	36	94	68
	5	531	16	88	41
	6	569	15	97	35
	7	470	21	123	61
	8	589	10	112	21
	9	322	9	123	33
Trial	volume	dilution	mls	# colonies	[o/n]	total #	mls plated	# cells plated	colonies	5FOA	Recombination		Recombination
#	o/n	factor	plated	on SC	cells x 104	cells x 104	on LEU	on LEU	on	colonies in	Frequency		Rate
	(ml)		on SC		/ml	in o/n	from o/n	plates	5FOA plates	whole o/n		m
1	2	2e-05	0.25	54	10800000	21600000	0.005	54000	344	137600	0.00637037	3834.86	0.00017754	0.000180151
2	2	2e-05	0.25	51	10200000	20400000	0.005	51000	155	62000	0.00303922	3126.52	0.000153261
3	2	2e-05	0.25	43	8600000	17200000	0.005	43000	188	75200	0.00437209	3322.6	0.000193174
4	2	2e-05	0.25	68	1.36e+07	2.72e+07	0.005	68000	94	37600	0.00138235	2566.57	9.43592e-05
5	2	2e-05	0.25	41	8.2e+06	1.64e+07	0.005	41000	88	35200	0.00214634	2489.33	0.000151789
6	2	2e-05	0.25	35	7e+06	1.4e+07	0.005	35000	97	38800	0.00277143	2603.21	0.000185944
7	2	2e-05	0.25	61	1.22e+07	2.44e+07	0.005	61000	123	49200	0.00201639	2875.05	0.00011783
8	2	2e-05	0.25	21	4200000	8400000	0.005	21000	112	44800	0.00533333	2769.1	0.000329654
9	2	2e-05	0.25	33	6.6e+06	1.32e+07	0.005	33000	123	49200	0.00372727	2875.05	0.000217807
										Median	0.00303922	2875.05	0.00017754
										St. Dev in %		0.132005	0.132005
										standard dev.		379.521	2.34361e-05
											Single-strand annealing
Trial	volume	dilution	mls	# colonies	[o/n]	total #	mls plated	# cells plated	colonies	SC-LEU	Recombination		Recombination
#	o/n	factor	plated	on SC	cells x 104	cells x 104	on LEU	on LEU	on	colonies in	Frequency		Rate
	(ml)		on SC		/ml	in o/n	from o/n	plates	SC-LEU	whole o/n		m
1	2	2e-05	0.25	54	10800000	21600000	0.005	54000	522	208800	0.00966667	4094.27	0.00018955	0.000249847
2	2	2e-05	0.25	51	10200000	20400000	0.005	51000	344	137600	0.0067451	3834.86	0.000187984
3	2	2e-05	0.25	43	8600000	17200000	0.005	43000	512	204800	0.011907	4083.84	0.000237433
4	2	2e-05	0.25	68	1.36e+07	2.72e+07	0.005	68000	341	136400	0.00501471	3828.61	0.000140758
5	2	2e-05	0.25	41	8.2e+06	1.64e+07	0.005	41000	531	212400	0.0129512	4103.36	0.000250205
6	2	2e-05	0.25	35	7e+06	1.4e+07	0.005	35000	569	227600	0.0162571	4138.96	0.00029564
7	2	2e-05	0.25	61	1.22e+07	2.44e+07	0.005	61000	470	188000	0.00770492	4035.9	0.000165406
8	2	2e-05	0.25	21	4200000	8400000	0.005	21000	589	235600	0.0280476	4156.07	0.000494771
9	2	2e-05	0.25	33	6.6e+06	1.32e+07	0.005	33000	322	128800	0.00975758	3786.79	0.000286878
										Median	0.00975758	4083.84	0.000237433
										St. Dev in %		0.127615	0.127615
										standard dev.		521.161	3.03001e-05
											Total Recombination

## Sheet: Sheet2
	Gene Conversion			Single Strand Annealing										Statistical Test for GC and SSA=			Tukey's multiple comparisons test	Mean Diff.	95.00% CI of diff.	Below threshold?	Summary	Adjusted P Value
WT-MMS	3.25e-05	2.75e-05	2.99e-05	3.49e-05	2.82e-05	2.58e-05
WT+MMS	0.000165	0.000184	0.000179	7.4e-05	7.1e-05	6.94e-05											WT-MMS
Empty-MMS	2.25e-05	2.08e-05	2.22e-05	8.76e-05	8.68e-05	6.35e-05											Gene Conversion vs. Single Strand Annealing	3.333e-07	-1.774e-005 to 1.840e-005	No	ns	0.9699
Empty+MMS	5.18e-05	4.6e-05	4.44e-05	0.000128	0.000138	0.00014
Psy3 Y10A-MMS	2.65e-05	3.19e-05	3.22e-05	0.000105	0.000106	0.000107											WT+MMS
Psy3 Y10A+MMS	5.09e-05	8.14e-05	8.9e-05	0.00018	0.000218	0.000225											Gene Conversion vs. Single Strand Annealing	0.0001045	8.646e-005 to 0.0001226	Yes	****	<0.0001
																	Empty-MMS
																	Gene Conversion vs. Single Strand Annealing	-5.747e-05	-7.554e-005 to -3.940e-005	Yes	****	<0.0001
																	Empty+MMS
																	Gene Conversion vs. Single Strand Annealing	-8.793e-05	-0.0001060 to -6.986e-005	Yes	****	<0.0001
																	Psy3 Y10A-MMS
																	Gene Conversion vs. Single Strand Annealing	-7.58e-05	-9.387e-005 to -5.773e-005	Yes	****	<0.0001
																	Psy3 Y10A+MMS
																	Gene Conversion vs. Single Strand Annealing	-0.0001339	-0.0001520 to -0.0001158	Yes	****	<0.0001
																	Gene Conversion
																	WT-MMS vs. WT+MMS	-0.000146	-0.0001731 to -0.0001190	Yes	****	<0.0001
																	WT-MMS vs. Empty-MMS	8.133e-06	-1.894e-005 to 3.520e-005	No	ns	0.935
																	WT-MMS vs. Empty+MMS	-1.743e-05	-4.450e-005 to 9.638e-006	No	ns	0.376
																	WT-MMS vs. Psy3 Y10A-MMS	-2.333e-07	-2.730e-005 to 2.684e-005	No	ns	>0.9999
																	WT-MMS vs. Psy3 Y10A+MMS	-4.38e-05	-7.087e-005 to -1.673e-005	Yes	***	0.0005
																	WT+MMS vs. Empty-MMS	0.0001542	0.0001271 to 0.0001812	Yes	****	<0.0001
																	WT+MMS vs. Empty+MMS	0.0001286	0.0001015 to 0.0001557	Yes	****	<0.0001
																	WT+MMS vs. Psy3 Y10A-MMS	0.0001458	0.0001187 to 0.0001729	Yes	****	<0.0001
																	WT+MMS vs. Psy3 Y10A+MMS	0.0001022	7.516e-005 to 0.0001293	Yes	****	<0.0001
																	Empty-MMS vs. Empty+MMS	-2.557e-05	-5.264e-005 to 1.505e-006	No	ns	0.0719
																	Empty-MMS vs. Psy3 Y10A-MMS	-8.367e-06	-3.544e-005 to 1.870e-005	No	ns	0.9274
																	Empty-MMS vs. Psy3 Y10A+MMS	-5.193e-05	-7.900e-005 to -2.486e-005	Yes	****	<0.0001
																	Empty+MMS vs. Psy3 Y10A-MMS	1.72e-05	-9.872e-006 to 4.427e-005	No	ns	0.3903
																	Empty+MMS vs. Psy3 Y10A+MMS	-2.637e-05	-5.344e-005 to 7.050e-007	No	ns	0.0594
																	Psy3 Y10A-MMS vs. Psy3 Y10A+MMS	-4.357e-05	-7.064e-005 to -1.650e-005	Yes	***	0.0006
																	Single Strand Annealing
																	WT-MMS vs. WT+MMS	-4.183e-05	-6.890e-005 to -1.476e-005	Yes	***	0.0009
																	WT-MMS vs. Empty-MMS	-4.967e-05	-7.674e-005 to -2.260e-005	Yes	***	0.0001
																	WT-MMS vs. Empty+MMS	-0.0001057	-0.0001328 to -7.863e-005	Yes	****	<0.0001
																	WT-MMS vs. Psy3 Y10A-MMS	-7.637e-05	-0.0001034 to -4.930e-005	Yes	****	<0.0001
																	WT-MMS vs. Psy3 Y10A+MMS	-0.000178	-0.0002051 to -0.0001510	Yes	****	<0.0001
																	WT+MMS vs. Empty-MMS	-7.833e-06	-3.490e-005 to 1.924e-005	No	ns	0.9441
																	WT+MMS vs. Empty+MMS	-6.387e-05	-9.094e-005 to -3.680e-005	Yes	****	<0.0001
																	WT+MMS vs. Psy3 Y10A-MMS	-3.453e-05	-6.160e-005 to -7.462e-006	Yes	**	0.0071
																	WT+MMS vs. Psy3 Y10A+MMS	-0.0001362	-0.0001633 to -0.0001091	Yes	****	<0.0001
																	Empty-MMS vs. Empty+MMS	-5.603e-05	-8.310e-005 to -2.896e-005	Yes	****	<0.0001
																	Empty-MMS vs. Psy3 Y10A-MMS	-2.67e-05	-5.377e-005 to 3.717e-007	No	ns	0.0548
																	Empty-MMS vs. Psy3 Y10A+MMS	-0.0001284	-0.0001554 to -0.0001013	Yes	****	<0.0001
																	Empty+MMS vs. Psy3 Y10A-MMS	2.933e-05	2.262e-006 to 5.640e-005	Yes	*	0.0283
																	Empty+MMS vs. Psy3 Y10A+MMS	-7.233e-05	-9.940e-005 to -4.526e-005	Yes	****	<0.0001
																	Psy3 Y10A-MMS vs. Psy3 Y10A+MMS	-0.0001017	-0.0001287 to -7.460e-005	Yes	****	<0.0001
																	Test details	Mean 1	Mean 2	Mean Diff.	SE of diff.	N1	N2	q	DF
																	WT-MMS
																	Gene Conversion vs. Single Strand Annealing	2.997e-05	2.963e-05	3.333e-07	8.756e-06	3	3	0.05384	24
																	WT+MMS
																	Gene Conversion vs. Single Strand Annealing	0.000176	7.147e-05	0.0001045	8.756e-06	3	3	16.88	24
																	Empty-MMS
																	Gene Conversion vs. Single Strand Annealing	2.183e-05	7.93e-05	-5.747e-05	8.756e-06	3	3	9.282	24
																	Empty+MMS
																	Gene Conversion vs. Single Strand Annealing	4.74e-05	0.0001353	-8.793e-05	8.756e-06	3	3	14.2	24
																	Psy3 Y10A-MMS
																	Gene Conversion vs. Single Strand Annealing	3.02e-05	0.000106	-7.58e-05	8.756e-06	3	3	12.24	24
																	Psy3 Y10A+MMS
																	Gene Conversion vs. Single Strand Annealing	7.377e-05	0.0002077	-0.0001339	8.756e-06	3	3	21.63	24
																	Gene Conversion
																	WT-MMS vs. WT+MMS	2.997e-05	0.000176	-0.000146	8.756e-06	3	3	23.59	24
																	WT-MMS vs. Empty-MMS	2.997e-05	2.183e-05	8.133e-06	8.756e-06	3	3	1.314	24
																	WT-MMS vs. Empty+MMS	2.997e-05	4.74e-05	-1.743e-05	8.756e-06	3	3	2.816	24
																	WT-MMS vs. Psy3 Y10A-MMS	2.997e-05	3.02e-05	-2.333e-07	8.756e-06	3	3	0.03769	24
																	WT-MMS vs. Psy3 Y10A+MMS	2.997e-05	7.377e-05	-4.38e-05	8.756e-06	3	3	7.075	24
																	WT+MMS vs. Empty-MMS	0.000176	2.183e-05	0.0001542	8.756e-06	3	3	24.9	24
																	WT+MMS vs. Empty+MMS	0.000176	4.74e-05	0.0001286	8.756e-06	3	3	20.77	24
																	WT+MMS vs. Psy3 Y10A-MMS	0.000176	3.02e-05	0.0001458	8.756e-06	3	3	23.55	24
																	WT+MMS vs. Psy3 Y10A+MMS	0.000176	7.377e-05	0.0001022	8.756e-06	3	3	16.51	24
																	Empty-MMS vs. Empty+MMS	2.183e-05	4.74e-05	-2.557e-05	8.756e-06	3	3	4.13	24
																	Empty-MMS vs. Psy3 Y10A-MMS	2.183e-05	3.02e-05	-8.367e-06	8.756e-06	3	3	1.351	24
																	Empty-MMS vs. Psy3 Y10A+MMS	2.183e-05	7.377e-05	-5.193e-05	8.756e-06	3	3	8.388	24
																	Empty+MMS vs. Psy3 Y10A-MMS	4.74e-05	3.02e-05	1.72e-05	8.756e-06	3	3	2.778	24
																	Empty+MMS vs. Psy3 Y10A+MMS	4.74e-05	7.377e-05	-2.637e-05	8.756e-06	3	3	4.259	24
																	Psy3 Y10A-MMS vs. Psy3 Y10A+MMS	3.02e-05	7.377e-05	-4.357e-05	8.756e-06	3	3	7.037	24
																	Single Strand Annealing
																	WT-MMS vs. WT+MMS	2.963e-05	7.147e-05	-4.183e-05	8.756e-06	3	3	6.757	24
																	WT-MMS vs. Empty-MMS	2.963e-05	7.93e-05	-4.967e-05	8.756e-06	3	3	8.022	24
																	WT-MMS vs. Empty+MMS	2.963e-05	0.0001353	-0.0001057	8.756e-06	3	3	17.07	24
																	WT-MMS vs. Psy3 Y10A-MMS	2.963e-05	0.000106	-7.637e-05	8.756e-06	3	3	12.33	24
																	WT-MMS vs. Psy3 Y10A+MMS	2.963e-05	0.0002077	-0.000178	8.756e-06	3	3	28.76	24
																	WT+MMS vs. Empty-MMS	7.147e-05	7.93e-05	-7.833e-06	8.756e-06	3	3	1.265	24
																	WT+MMS vs. Empty+MMS	7.147e-05	0.0001353	-6.387e-05	8.756e-06	3	3	10.32	24
																	WT+MMS vs. Psy3 Y10A-MMS	7.147e-05	0.000106	-3.453e-05	8.756e-06	3	3	5.578	24
																	WT+MMS vs. Psy3 Y10A+MMS	7.147e-05	0.0002077	-0.0001362	8.756e-06	3	3	22	24
																	Empty-MMS vs. Empty+MMS	7.93e-05	0.0001353	-5.603e-05	8.756e-06	3	3	9.051	24
																	Empty-MMS vs. Psy3 Y10A-MMS	7.93e-05	0.000106	-2.67e-05	8.756e-06	3	3	4.313	24
																	Empty-MMS vs. Psy3 Y10A+MMS	7.93e-05	0.0002077	-0.0001284	8.756e-06	3	3	20.73	24
																	Empty+MMS vs. Psy3 Y10A-MMS	0.0001353	0.000106	2.933e-05	8.756e-06	3	3	4.738	24
																	Empty+MMS vs. Psy3 Y10A+MMS	0.0001353	0.0002077	-7.233e-05	8.756e-06	3	3	11.68	24
																	Psy3 Y10A-MMS vs. Psy3 Y10A+MMS	0.000106	0.0002077	-0.0001017	8.756e-06	3	3	16.42	24
