# Supplementary material for: The Shu complex interacts with the replicative helicase to prevent mutations and aberrant recombination
Source: EMBO J. 2025 Jan 21;44(5):1512–39. doi: 10.1038/s44318-025-00365-9 (PMC11876325; doi:10.1038/s44318-025-00365-9)
Supplement: Supplementary file 8 — Source data Fig. 6 [file 44318_2025_365_MOESM8_ESM.zip › Figure 6/Fig 6G/Colony Count for DRR Assay 3.xls]

## Sheet: Sheet1
0	1.2	2
1.6	2.6	3
1.9	4.1	4
2.3	4.1	4
2.7	5.8	5
3.2	5.8	5
3.7	7.7	6
4.3	9.7	7
5	9.7	7
5.7	14.1	9
6.6	18.7	11
7.7	18.7	11
8.8	23.7	13
10.1	28.9	15
11.6	34.3	17
13.3	42.7	20
15.3	45.6	21
17.4	57.6	25
19.9	66.9	28
22.7	79.7	32
25.9	92.9	36
29.5	106.5	40
33.5	127.5	46
38.1	149.1	52
43.3	175	59
49.2	201.6	66
59.5	232.8	74
63.2	272.8	84
71.6	317.9	95
81.1	364.1	106
91.7	437.2	123
104	468	130
117	558	150
132	696	180
150	743	190
169	839	210
190	1035	250
215	1135	270
242	1339	310
273	1495	340
307	1760	390
346	1976	430
389	2306	490
438	2642	550
493	2984	610
554	3448	690
623	3920	770
700	4520	870
787	5130	970
884	5874	1090
993	6693	1220
1115	7589	1360
1251	8694	1530
1404	9882	1710
1575	11289	1920
1767	12785	2140
1981	14579	2400
2221	16609	2690
2490	18881	3010
2791	21401	3360
3127	24321	3760
3503	27651	4210
3924	31401	4710

## Sheet: WT-MMS
Trial	volume	dilution	mls	# colonies	[o/n]	total #	mls plated	# cells plated	colonies	URA	Recombination		Recombination
#	o/n	factor	plated	on SC	cells	cells	on LEU	on LEU	on	colonies in	Frequency		Rate
	(ml)		on SC		/ml	in o/n	from o/n	plates	URA plates	whole o/n		m
1	2	2e-05	0.25	220	44000000	88000000	0.005	220000	32	12800	0.000145455	1363.95	1.54994e-05	Average WT-MMS (GC)
2	2	2e-05	0.25	208	41600000	83200000	0.005	208000	54	21600	0.000259615	1919.51	2.3071e-05	2.9883e-05
3	2	2e-05	0.25	120	2.4e+07	4.8e+07	0.005	120000	36	14400	0.0003	1480.84	3.08509e-05
4	2	2e-05	0.25	250	5e+07	1e+08	0.005	250000	81	32400	0.000324	2391.87	2.39187e-05
5	2	2e-05	0.25	143	2.86e+07	5.72e+07	0.005	143000	56	22400	0.000391608	1961	3.42833e-05
6	2	2e-05	0.25	231	4.62e+07	9.24e+07	0.005	231000	81	32400	0.000350649	2391.87	2.58861e-05
7	2	2e-05	0.25	157	3.14e+07	6.28e+07	0.005	157000	68	27200	0.000433121	2186.17	3.48117e-05
8	2	2e-05	0.25	131	2.62e+07	5.24e+07	0.005	131000	73	29200	0.000557252	2269.47	4.33104e-05
9	2	2e-05	0.25	130	2.6e+07	5.2e+07	0.005	130000	55	22000	0.000423077	1940.41	3.73156e-05
		Recombinants	Gene Conversion	Single-strand Annealing	# Cells					Median	0.000350649	1961	3.08509e-05
	# colonies:	SC-LEU	SC-URA	5FOA	SC					St. Dev in %		0.137147	0.137147
	1	122	32	28	220					standard dev.		268.947	4.23112e-06
	2	78	54	31	208						Gene conversion
	3	66	36	33	120
	4	223	81	61	250
	5	156	56	67	202
	6	183	81	102	265
	7	124	68	85	157
	8	119	73	45	131
	9	98	55	37	130
Trial	volume	dilution	mls	# colonies	[o/n]	total #	mls plated	# cells plated	colonies	5FOA	Recombination		Recombination	Average WT-MMS (SSA)
#	o/n	factor	plated	on SC	cells x 104	cells x 104	on LEU	on LEU	on	colonies in	Frequency		Rate
	(ml)		on SC		/ml	in o/n	from o/n	plates	5FOA plates	whole o/n		m
1	2	2e-05	0.25	220	44000000	88000000	0.005	220000	28	11200	0.000127273	1238.28	1.40714e-05	2.58269e-05
2	2	2e-05	0.25	208	41600000	83200000	0.005	208000	31	12400	0.000149038	1333.39	1.60264e-05
3	2	2e-05	0.25	120	2.4e+07	4.8e+07	0.005	120000	33	13200	0.000275	1393.96	2.90408e-05
4	2	2e-05	0.25	250	5e+07	1e+08	0.005	250000	61	24400	0.000244	2059.53	2.05953e-05
5	2	2e-05	0.25	202	40400000	80800000	0.005	202000	67	26800	0.000331683	2168.83	2.68419e-05
6	2	2e-05	0.25	265	5.3e+07	1.06e+08	0.005	265000	102	40800	0.000384906	2661.57	2.51091e-05
7	2	2e-05	0.25	157	3.14e+07	6.28e+07	0.005	157000	85	34000	0.000541401	2448.59	3.89902e-05
8	2	2e-05	0.25	131	2.62e+07	5.24e+07	0.005	131000	45	18000	0.000343511	1716.16	3.27511e-05
9	2	2e-05	0.25	130	2.6e+07	5.2e+07	0.005	130000	37	14800	0.000284615	1508.8	2.90154e-05
										Median	0.000284615	1716.16	2.68419e-05
										St. Dev in %		0.139035	0.139035
										standard dev.		238.607	3.73198e-06
											Single-strand annealing
Trial	volume	dilution	mls	# colonies	[o/n]	total #	mls plated	# cells plated	colonies	SC-LEU	Recombination		Recombination	Average WT-MMS (Recom)
#	o/n	factor	plated	on SC	cells x 104	cells x 104	on LEU	on LEU	on	colonies in	Frequency		Rate
	(ml)		on SC		/ml	in o/n	from o/n	plates	SC-LEU	whole o/n		m
1	2	2e-05	0.25	220	44000000	88000000	0.005	220000	122	48800	0.000554545	2865.9	3.2567e-05	4.00759e-05
2	2	2e-05	0.25	208	41600000	83200000	0.005	208000	78	31200	0.000375	2347.44	2.82144e-05
3	2	2e-05	0.25	120	2.4e+07	4.8e+07	0.005	120000	66	26400	0.00055	2151.24	4.48176e-05
4	2	2e-05	0.25	250	5e+07	1e+08	0.005	250000	223	89200	0.000892	3483.65	3.48365e-05
5	2	2e-05	0.25	202	40400000	80800000	0.005	202000	156	62400	0.000772277	3133.27	3.87781e-05
6	2	2e-05	0.25	265	5.3e+07	1.06e+08	0.005	265000	183	73200	0.000690566	3296.07	3.1095e-05
7	2	2e-05	0.25	157	3.14e+07	6.28e+07	0.005	157000	124	49600	0.000789809	2884.11	4.59254e-05
8	2	2e-05	0.25	131	2.62e+07	5.24e+07	0.005	131000	119	47600	0.000908397	2837.89	5.41582e-05
9	2	2e-05	0.25	130	2.6e+07	5.2e+07	0.005	130000	98	39200	0.000753846	2615.15	5.02913e-05
										Median	0.000753846	2865.9	3.87781e-05
										St. Dev in %		0.132046	0.132046
										standard dev.		378.431	5.1205e-06
											Total Recombination

## Sheet: WT+MMS
Trial	volume	dilution	mls	# colonies	[o/n]	total #	mls plated	# cells plated	colonies	URA	Recombination		Recombination
#	o/n	factor	plated	on SC	cells	cells	on LEU	on LEU	on	colonies in	Frequency		Rate
	(ml)		on SC		/ml	in o/n	from o/n	plates	URA plates	whole o/n		m
1	2	2e-05	0.25	85	17000000	34000000	0.005	85000	215	86000	0.00252941	3450.23	0.000101477	0.000178709
2	2	2e-05	0.25	81	1.62e+07	3.24e+07	0.005	81000	134	53600	0.00165432	2970.04	9.16678e-05
3	2	2e-05	0.25	67	1.34e+07	2.68e+07	0.005	67000	265	106000	0.00395522	3633.6	0.000135582
4	2	2e-05	0.25	55	11000000	22000000	0.005	55000	146	58400	0.00265455	3063.04	0.000139229
5	2	2e-05	0.25	43	8600000	17200000	0.005	43000	211	84400	0.00490698	3432.82	0.000199583
6	2	2e-05	0.25	32	6.4e+06	1.28e+07	0.005	32000	243	97200	0.00759375	3559.94	0.00027812
7	2	2e-05	0.25	42	8400000	16800000	0.005	42000	167	66800	0.00397619	3203.92	0.000190709
8	2	2e-05	0.25	39	7.8e+06	1.56e+07	0.005	39000	187	74800	0.00479487	3317.37	0.000212652
9	2	2e-05	0.25	31	6.2e+06	1.24e+07	0.005	31000	169	67600	0.00545161	3216.09	0.000259362
		Recombinants	Gene Conversion	Single-strand Annealing	# Cells					Median	0.00397619	3317.37	0.000190709
	# colonies:	SC-LEU	SC-URA	5FOA	SC					St. Dev in %		0.130179	0.130179
	1	245	215	56	85					standard dev.		431.852	2.48264e-05
	2	235	134	34	81						Gene conversion
	3	276	265	65	67
	4	343	146	55	55
	5	232	211	23	43
	6	267	243	19	32
	7	387	167	35	42
	8	345	187	21	39
	9	432	169	18	31
Trial	volume	dilution	mls	# colonies	[o/n]	total #	mls plated	# cells plated	colonies	5FOA	Recombination		Recombination
#	o/n	factor	plated	on SC	cells x 104	cells x 104	on LEU	on LEU	on	colonies in	Frequency		Rate
	(ml)		on SC		/ml	in o/n	from o/n	plates	5FOA plates	whole o/n		m
1	2	2e-05	0.25	85	17000000	34000000	0.005	85000	56	22400	0.000658824	1961	5.76766e-05	6.93547e-05
2	2	2e-05	0.25	81	1.62e+07	3.24e+07	0.005	81000	34	13600	0.000419753	1423.44	4.39332e-05
3	2	2e-05	0.25	67	1.34e+07	2.68e+07	0.005	67000	65	26000	0.000970149	2133.41	7.96049e-05
4	2	2e-05	0.25	55	11000000	22000000	0.005	55000	55	22000	0.001	1940.41	8.82006e-05
5	2	2e-05	0.25	43	8600000	17200000	0.005	43000	23	9200	0.000534884	1067.26	6.20503e-05
6	2	2e-05	0.25	32	6.4e+06	1.28e+07	0.005	32000	19	7600	0.00059375	917.823	7.17049e-05
7	2	2e-05	0.25	42	8400000	16800000	0.005	42000	35	14000	0.000833333	1452.39	8.64518e-05
8	2	2e-05	0.25	39	7.8e+06	1.56e+07	0.005	39000	21	8400	0.000538462	994.045	6.37209e-05
9	2	2e-05	0.25	31	6.2e+06	1.24e+07	0.005	31000	18	7200	0.000580645	878.526	7.08489e-05
										Median	0.00059375	1423.44	7.08489e-05
										St. Dev in %		0.141772	0.141772
										standard dev.		201.804	1.00444e-05
											Single-strand annealing
Trial	volume	dilution	mls	# colonies	[o/n]	total #	mls plated	# cells plated	colonies	SC-LEU	Recombination		Recombination
#	o/n	factor	plated	on SC	cells x 104	cells x 104	on LEU	on LEU	on	colonies in	Frequency		Rate
	(ml)		on SC		/ml	in o/n	from o/n	plates	SC-LEU	whole o/n		m		0.000201595
1	2	2e-05	0.25	85	17000000	34000000	0.005	85000	245	98000	0.00288235	3567.05	0.000104913
2	2	2e-05	0.25	81	1.62e+07	3.24e+07	0.005	81000	235	94000	0.00290123	3530.59	0.000108969
3	2	2e-05	0.25	67	1.34e+07	2.68e+07	0.005	67000	276	110400	0.0041194	3667	0.000136828
4	2	2e-05	0.25	55	11000000	22000000	0.005	55000	343	137200	0.00623636	3832.79	0.000174218
5	2	2e-05	0.25	43	8600000	17200000	0.005	43000	232	92800	0.00539535	3519.2	0.000204605
6	2	2e-05	0.25	32	6.4e+06	1.28e+07	0.005	32000	267	106800	0.00834375	3639.83	0.000284362
7	2	2e-05	0.25	42	8400000	16800000	0.005	42000	387	154800	0.00921429	3915.7	0.000233078
8	2	2e-05	0.25	39	7.8e+06	1.56e+07	0.005	39000	345	138000	0.00884615	3836.93	0.000245957
9	2	2e-05	0.25	31	6.2e+06	1.24e+07	0.005	31000	432	172800	0.0139355	3985.72	0.000321429
										Median	0.00623636	3667	0.000204605
										St. Dev in %		0.128931	0.128931
										standard dev.		472.788	2.63798e-05
											Total Recombination

## Sheet: Empty-MMS
Trial	volume	dilution	mls	# colonies	[o/n]	total #	mls plated	# cells plated	colonies	URA	Recombination		Recombination
#	o/n	factor	plated	on SC	cells	cells	on LEU	on LEU	on	colonies in	Frequency		Rate
	(ml)		on SC		/ml	in o/n	from o/n	plates	URA plates	whole o/n		m
1	2	2e-05	0.25	58	1.16e+07	2.32e+07	0.005	58000	18	7200	0.000310345	878.526	3.78675e-05	2.22143e-05
2	2	2e-05	0.25	122	2.44e+07	4.88e+07	0.005	122000	15	6000	0.000122951	755.595	1.54835e-05
3	2	2e-05	0.25	143	2.86e+07	5.72e+07	0.005	143000	24	9600	0.000167832	1102.8	1.92798e-05
4	2	2e-05	0.25	120	2.4e+07	4.8e+07	0.005	120000	32	12800	0.000266667	1363.95	2.84156e-05
5	2	2e-05	0.25	24	4800000	9600000	0.005	24000	4	1600	0.000166667	238.343	2.48274e-05
6	2	2e-05	0.25	170	34000000	68000000	0.005	170000	23	9200	0.000135294	1067.26	1.56951e-05
7	2	2e-05	0.25	234	4.68e+07	9.36e+07	0.005	234000	32	12800	0.000136752	1363.95	1.45721e-05
8	2	2e-05	0.25	178	35600000	71200000	0.005	178000	42	16800	0.000235955	1641.63	2.30565e-05
9	2	2e-05	0.25	234	4.68e+07	9.36e+07	0.005	234000	55	22000	0.000235043	1940.41	2.07309e-05
		Recombinants	Gene Conversion	Single-strand Annealing	# Cells					Median	0.000167832	1102.8	2.07309e-05
	# colonies:	SC-LEU	SC-URA	5FOA	SC					St. Dev in %		0.145686	0.145686
	1	122	18	102	58					standard dev.		160.663	3.0202e-06
	2	89	15	203	122						Gene conversion
	3	98	24	152	143
	4	56	32	133	120
	5	89	4	22	24
	6	150	23	167	170
	7	168	32	189	234
	8	121	42	233	178
	9	189	55	134	234
Trial	volume	dilution	mls	# colonies	[o/n]	total #	mls plated	# cells plated	colonies	5FOA	Recombination		Recombination
#	o/n	factor	plated	on SC	cells x 104	cells x 104	on LEU	on LEU	on	colonies in	Frequency		TY	6.35118e-05
	(ml)		on SC		/ml	in o/n	from o/n	plates	5FOA plates	whole o/n		m
1	2	2e-05	0.25	58	1.16e+07	2.32e+07	0.005	58000	102	40800	0.00175862	2661.57	0.000114723
2	2	2e-05	0.25	122	2.44e+07	4.88e+07	0.005	122000	203	81200	0.00166393	3396.52	6.96009e-05
3	2	2e-05	0.25	143	2.86e+07	5.72e+07	0.005	143000	152	60800	0.00106294	3105.91	5.42991e-05
4	2	2e-05	0.25	120	2.4e+07	4.8e+07	0.005	120000	133	53200	0.00110833	2961.81	6.17044e-05
5	2	2e-05	0.25	24	4800000	9600000	0.005	24000	22	8800	0.000916667	1031.02	0.000107398
6	2	2e-05	0.25	170	34000000	68000000	0.005	170000	167	66800	0.000982353	3203.92	4.71164e-05
7	2	2e-05	0.25	234	4.68e+07	9.36e+07	0.005	234000	189	75600	0.000807692	3327.78	3.55532e-05
8	2	2e-05	0.25	178	35600000	71200000	0.005	178000	233	93200	0.00130899	3523.02	4.94806e-05
9	2	2e-05	0.25	234	4.68e+07	9.36e+07	0.005	234000	134	53600	0.00057265	2970.04	3.17312e-05
										Median	0.00106294	3105.91	5.42991e-05
										St. Dev in %		0.131013	0.131013
										standard dev.		406.915	7.1139e-06
											Single-strand annealing
Trial	volume	dilution	mls	# colonies	[o/n]	total #	mls plated	# cells plated	colonies	SC-LEU	Recombination		Recombination
#	o/n	factor	plated	on SC	cells x 104	cells x 104	on LEU	on LEU	on	colonies in	Frequency		Rate	7.5279e-05
	(ml)		on SC		/ml	in o/n	from o/n	plates	SC-LEU	whole o/n		m
1	2	2e-05	0.25	58	1.16e+07	2.32e+07	0.005	58000	122	48800	0.00210345	2865.9	0.00012353
2	2	2e-05	0.25	122	2.44e+07	4.88e+07	0.005	122000	89	35600	0.000729508	2502.59	5.12826e-05
3	2	2e-05	0.25	143	2.86e+07	5.72e+07	0.005	143000	98	39200	0.000685315	2615.15	4.57194e-05
4	2	2e-05	0.25	120	2.4e+07	4.8e+07	0.005	120000	56	22400	0.000466667	1961	4.08543e-05
5	2	2e-05	0.25	24	4800000	9600000	0.005	24000	89	35600	0.00370833	2502.59	0.000260686
6	2	2e-05	0.25	170	34000000	68000000	0.005	170000	150	60000	0.000882353	3091.87	4.54687e-05
7	2	2e-05	0.25	234	4.68e+07	9.36e+07	0.005	234000	168	67200	0.000717949	3210.03	3.42952e-05
8	2	2e-05	0.25	178	35600000	71200000	0.005	178000	121	48400	0.000679775	2856.66	4.01216e-05
9	2	2e-05	0.25	234	4.68e+07	9.36e+07	0.005	234000	189	75600	0.000807692	3327.78	3.55532e-05
										Median	0.000729508	2856.66	4.54687e-05
										St. Dev in %		0.132088	0.132088
										standard dev.		377.33	6.00586e-06
											Total Recombination

## Sheet: Empty+MMS
Trial	volume	dilution	mls	# colonies	[o/n]	total #	mls plated	# cells plated	colonies	URA	Recombination		Recombination
#	o/n	factor	plated	on SC	cells	cells	on LEU	on LEU	on	colonies in	Frequency		Rate	4.43924e-05
	(ml)		on SC		/ml	in o/n	from o/n	plates	URA plates	whole o/n		m
1	2	2e-05	0.25	67	1.34e+07	2.68e+07	0.005	67000	21	8400	0.000313433	994.045	3.70912e-05
2	2	2e-05	0.25	98	19600000	39200000	0.005	98000	17	6800	0.000173469	838.407	2.13879e-05
3	2	2e-05	0.25	89	17800000	35600000	0.005	89000	28	11200	0.000314607	1238.28	3.47832e-05
4	2	2e-05	0.25	96	19200000	38400000	0.005	96000	35	14000	0.000364583	1452.39	3.78227e-05
5	2	2e-05	0.25	79	1.58e+07	3.16e+07	0.005	79000	15	6000	0.000189873	755.595	2.39112e-05
6	2	2e-05	0.25	68	1.36e+07	2.72e+07	0.005	68000	40	16000	0.000588235	1589.84	5.845e-05
7	2	2e-05	0.25	42	8400000	16800000	0.005	42000	29	11600	0.000690476	1270.58	7.56295e-05
8	2	2e-05	0.25	31	6.2e+06	1.24e+07	0.005	31000	14	5600	0.000451613	712.846	5.74875e-05
9	2	2e-05	0.25	81	1.62e+07	3.24e+07	0.005	81000	45	18000	0.000555556	1716.16	5.29679e-05
		Recombinants	Gene Conversion	Single-strand Annealing	# Cells					Median	0.000364583	1238.28	3.78227e-05
	# colonies:	SC-LEU	SC-URA	5FOA	SC					St. Dev in %		0.143883	0.143883
	1	212	21	178	67				standard dev.		178.167	5.44203e-06
	2	389	17	365	98					Gene conversion
	3	487	28	389	89
	4	386	35	342	96
	5	289	15	202	79
	6	357	40	267	68
	7	236	29	221	42
	8	357	14	231	31
	9	221	45	178	81
Trial	volume	dilution	mls	# colonies	[o/n]	total #	mls plated	# cells plated	colonies	5FOA	Recombination		Recombination
#	o/n	factor	plated	on SC	cells x 104	cells x 104	on LEU	on LEU	on	colonies in	Frequency		Rate	0.000140344
	(ml)		on SC		/ml	in o/n	from o/n	plates	5FOA plates	whole o/n		m
1	2	2e-05	0.25	67	1.34e+07	2.68e+07	0.005	67000	178	71200	0.00265672	3268.51	0.000121959
2	2	2e-05	0.25	98	19600000	39200000	0.005	98000	365	146000	0.00372449	3876.3	9.88853e-05
3	2	2e-05	0.25	89	17800000	35600000	0.005	89000	389	155600	0.00437079	3919.1	0.000110087
4	2	2e-05	0.25	96	19200000	38400000	0.005	96000	342	136800	0.0035625	3830.7	9.97579e-05
5	2	2e-05	0.25	79	1.58e+07	3.16e+07	0.005	79000	202	80800	0.00255696	3391.84	0.000107337
6	2	2e-05	0.25	68	1.36e+07	2.72e+07	0.005	68000	267	106800	0.00392647	3639.83	0.000133817
7	2	2e-05	0.25	42	8400000	16800000	0.005	42000	221	88400	0.0052619	3475.46	0.000206873
8	2	2e-05	0.25	31	6.2e+06	1.24e+07	0.005	31000	231	92400	0.00745161	3515.35	0.000283496
9	2	2e-05	0.25	81	1.62e+07	3.24e+07	0.005	81000	178	71200	0.00219753	3268.51	0.00010088
										Median	0.00372449	3515.35	0.000110087
										St. Dev in %		0.129454	0.129454
										standard dev.		455.076	1.42512e-05
											Single-strand annealing
Trial	volume	dilution	mls	# colonies	[o/n]	total #	mls plated	# cells plated	colonies	SC-LEU	Recombination		Recombination
#	o/n	factor	plated	on SC	cells x 104	cells x 104	on LEU	on LEU	on	colonies in	Frequency		Rate	0.00014803
	(ml)		on SC		/ml	in o/n	from o/n	plates	SC-LEU	whole o/n		m
1	2	2e-05	0.25	67	1.34e+07	2.68e+07	0.005	67000	212	84800	0.00316418	3437.22	0.000128254
2	2	2e-05	0.25	98	19600000	39200000	0.005	98000	389	155600	0.00396939	3919.1	9.99771e-05
3	2	2e-05	0.25	89	17800000	35600000	0.005	89000	487	194800	0.00547191	4056.16	0.000113937
4	2	2e-05	0.25	96	19200000	38400000	0.005	96000	386	154400	0.00402083	3913.99	0.000101927
5	2	2e-05	0.25	79	1.58e+07	3.16e+07	0.005	79000	289	115600	0.00365823	3703.89	0.000117212
6	2	2e-05	0.25	68	1.36e+07	2.72e+07	0.005	68000	357	142800	0.00525	3860.99	0.000141948
7	2	2e-05	0.25	42	8400000	16800000	0.005	42000	236	94400	0.00561905	3534.34	0.000210378
8	2	2e-05	0.25	31	6.2e+06	1.24e+07	0.005	31000	357	142800	0.0115161	3860.99	0.00031137
9	2	2e-05	0.25	81	1.62e+07	3.24e+07	0.005	81000	221	88400	0.0027284	3475.46	0.000107267
										Median	0.00402083	3860.99	0.000117212
										St. Dev in %		0.128298	0.128298
										standard dev.		495.355	1.5038e-05
											Total Recombination

## Sheet: Y10A-MMS
Trial	volume	dilution	mls	# colonies	[o/n]	total #	mls plated	# cells plated	colonies	URA	Recombination		Recombination
#	o/n	factor	plated	on SC	cells	cells	on LEU	on LEU	on	colonies in	Frequency		Rate
	(ml)		on SC		/ml	in o/n	from o/n	plates	URA plates	whole o/n		m
1	2	2e-05	0.25	95	19000000	38000000	0.005	95000	98	39200	0.00103158	2615.15	6.88197e-05	3.21738e-05
2	2	2e-05	0.25	111	22200000	44400000	0.005	111000	32	12800	0.000288288	1363.95	3.07196e-05
3	2	2e-05	0.25	123	2.46e+07	4.92e+07	0.005	123000	23	9200	0.000186992	1067.26	2.16924e-05
4	2	2e-05	0.25	92	18400000	36800000	0.005	92000	39	15600	0.000423913	1563.29	4.24806e-05
5	2	2e-05	0.25	59	1.18e+07	2.36e+07	0.005	59000	24	9600	0.00040678	1102.8	4.67289e-05
6	2	2e-05	0.25	89	17800000	35600000	0.005	89000	14	5600	0.000157303	712.846	2.00238e-05
7	2	2e-05	0.25	62	1.24e+07	2.48e+07	0.005	62000	12	4800	0.000193548	624.513	2.5182e-05
8	2	2e-05	0.25	94	18800000	37600000	0.005	94000	10	4000	0.000106383	532.188	1.41539e-05
9	2	2e-05	0.25	79	1.58e+07	3.16e+07	0.005	79000	12	4800	0.000151899	624.513	1.97631e-05
		Recombinants	Gene Conversion	Single-strand Annealing	# Cells					Median	0.000193548	1067.26	2.5182e-05
	# colonies:	SC-LEU	SC-URA	5FOA	SC					St. Dev in %		0.146204	0.146204
	1	333	98	322	95					standard dev.		156.038	3.6817e-06
	2	301	32	257	111						Gene conversion
	3	256	23	233	123
	4	245	39	211	92
	5	212	24	202	59
	6	311	14	298	89
	7	421	12	289	62
	8	328	10	311	94
	9	322	12	303	79
Trial	volume	dilution	mls	# colonies	[o/n]	total #	mls plated	# cells plated	colonies	5FOA	Recombination		Recombination
#	o/n	factor	plated	on SC	cells x 104	cells x 104	on LEU	on LEU	on	colonies in	Frequency		Rate
	(ml)		on SC		/ml	in o/n	from o/n	plates	5FOA plates	whole o/n		m		0.000106888
1	2	2e-05	0.25	95	19000000	38000000	0.005	95000	322	128800	0.00338947	3786.79	9.96524e-05
2	2	2e-05	0.25	111	22200000	44400000	0.005	111000	257	102800	0.00231532	3607.93	8.12597e-05
3	2	2e-05	0.25	123	2.46e+07	4.92e+07	0.005	123000	233	93200	0.00189431	3523.02	7.16061e-05
4	2	2e-05	0.25	92	18400000	36800000	0.005	92000	211	84400	0.00229348	3432.82	9.32832e-05
5	2	2e-05	0.25	59	1.18e+07	2.36e+07	0.005	59000	202	80800	0.00342373	3391.84	0.000143722
6	2	2e-05	0.25	89	17800000	35600000	0.005	89000	298	119200	0.00334831	3727.94	0.000104718
7	2	2e-05	0.25	62	1.24e+07	2.48e+07	0.005	62000	289	115600	0.00466129	3703.89	0.000149351
8	2	2e-05	0.25	94	18800000	37600000	0.005	94000	311	124400	0.00330851	3760.72	0.000100019
9	2	2e-05	0.25	79	1.58e+07	3.16e+07	0.005	79000	303	121200	0.00383544	3740.81	0.00011838
										Median	0.00334831	3703.89	0.000100019
										St. Dev in %		0.128807	0.128807
										standard dev.		477.088	1.28832e-05
											Single-strand annealing
Trial	volume	dilution	mls	# colonies	[o/n]	total #	mls plated	# cells plated	colonies	SC-LEU	Recombination		Recombination
#	o/n	factor	plated	on SC	cells x 104	cells x 104	on LEU	on LEU	on	colonies in	Frequency		Rate
	(ml)		on SC		/ml	in o/n	from o/n	plates	SC-LEU	whole o/n		m
1	2	2e-05	0.25	95	19000000	38000000	0.005	95000	333	133200	0.00350526	3811.47	0.000100302	0.000109656
2	2	2e-05	0.25	111	22200000	44400000	0.005	111000	301	120400	0.00271171	3735.71	8.41375e-05
3	2	2e-05	0.25	123	2.46e+07	4.92e+07	0.005	123000	256	102400	0.0020813	3604.64	7.3265e-05
4	2	2e-05	0.25	92	18400000	36800000	0.005	92000	245	98000	0.00266304	3567.05	9.69307e-05
5	2	2e-05	0.25	59	1.18e+07	2.36e+07	0.005	59000	212	84800	0.00359322	3437.22	0.000145645
6	2	2e-05	0.25	89	17800000	35600000	0.005	89000	311	124400	0.00349438	3760.72	0.000105638
7	2	2e-05	0.25	62	1.24e+07	2.48e+07	0.005	62000	421	168400	0.00679032	3969.77	0.000160071
8	2	2e-05	0.25	94	18800000	37600000	0.005	94000	328	131200	0.00348936	3800.42	0.000101075
9	2	2e-05	0.25	79	1.58e+07	3.16e+07	0.005	79000	322	128800	0.00407595	3786.79	0.000119835
										Median	0.00349438	3760.72	0.000101075
										St. Dev in %		0.12862	0.12862
										standard dev.		483.703	1.30003e-05
											Total Recombination

## Sheet: Y10A+MMS
Trial	volume	dilution	mls	# colonies	[o/n]	total #	mls plated	# cells plated	colonies	URA	Recombination		Recombination
#	o/n	factor	plated	on SC	cells	cells	on LEU	on LEU	on	colonies in	Frequency		Rate	8.89828e-05
	(ml)		on SC		/ml	in o/n	from o/n	plates	URA plates	whole o/n		m
1	2	2e-05	0.25	109	21800000	43600000	0.005	109000	36	14400	0.000330275	1480.84	3.39642e-05
2	2	2e-05	0.25	82	1.64e+07	3.28e+07	0.005	82000	45	18000	0.00054878	1716.16	5.23219e-05
3	2	2e-05	0.25	62	1.24e+07	2.48e+07	0.005	62000	51	20400	0.000822581	1854.87	7.47931e-05
4	2	2e-05	0.25	47	9400000	18800000	0.005	47000	59	23600	0.00125532	2020.98	0.000107499
5	2	2e-05	0.25	59	1.18e+07	2.36e+07	0.005	59000	49	19600	0.000830508	1810.08	7.66984e-05
6	2	2e-05	0.25	31	6.2e+06	1.24e+07	0.005	31000	71	28400	0.00229032	2236.82	0.000180389
7	2	2e-05	0.25	26	5200000	10400000	0.005	26000	21	8400	0.000807692	994.045	9.55813e-05
8	2	2e-05	0.25	25	5000000	10000000	0.005	25000	18	7200	0.00072	878.526	8.78526e-05
9	2	2e-05	0.25	31	6.2e+06	1.24e+07	0.005	31000	25	10000	0.000806452	1137.65	9.17463e-05
		Recombinants	Gene Conversion	Single-strand Annealing	# Cells					Median	0.000807692	1716.16	8.78526e-05
	# colonies:	SC-LEU	SC-URA	5FOA	SC					St. Dev in %		0.139035	0.139035
	1	345	36	244	109					standard dev.		238.607	1.22146e-05
	2	332	45	312	82						Gene conversion
	3	421	51	402	62
	4	365	59	313	47
	5	321	49	299	59
	6	386	71	375	31
	7	394	21	356	26
	8	454	18	232	25
	9	422	25	211	31
Trial	volume	dilution	mls	# colonies	[o/n]	total #	mls plated	# cells plated	colonies	5FOA	Recombination		Recombination	0.000225292
#	o/n	factor	plated	on SC	cells x 104	cells x 104	on LEU	on LEU	on	colonies in	Frequency		Rate
	(ml)		on SC		/ml	in o/n	from o/n	plates	5FOA plates	whole o/n		m
1	2	2e-05	0.25	109	21800000	43600000	0.005	109000	244	97600	0.00223853	3563.51	8.17318e-05
2	2	2e-05	0.25	82	1.64e+07	3.28e+07	0.005	82000	312	124800	0.00380488	3763.15	0.00011473
3	2	2e-05	0.25	62	1.24e+07	2.48e+07	0.005	62000	402	160800	0.00648387	3940.5	0.000158891
4	2	2e-05	0.25	47	9400000	18800000	0.005	47000	313	125200	0.00665957	3765.57	0.000200296
5	2	2e-05	0.25	59	1.18e+07	2.36e+07	0.005	59000	299	119600	0.0050678	3730.54	0.000158074
6	2	2e-05	0.25	31	6.2e+06	1.24e+07	0.005	31000	375	150000	0.0120968	3894.69	0.000314088
7	2	2e-05	0.25	26	5200000	10400000	0.005	26000	356	142400	0.0136923	3859.03	0.000371061
8	2	2e-05	0.25	25	5000000	10000000	0.005	25000	232	92800	0.00928	3519.2	0.00035192
9	2	2e-05	0.25	31	6.2e+06	1.24e+07	0.005	31000	211	84400	0.00680645	3432.82	0.00027684
										Median	0.00665957	3763.15	0.000200296
										St. Dev in %		0.128612	0.128612
										standard dev.		483.986	2.57605e-05
											Single-strand annealing
Trial	volume	dilution	mls	# colonies	[o/n]	total #	mls plated	# cells plated	colonies	SC-LEU	Recombination		Recombination
#	o/n	factor	plated	on SC	cells x 104	cells x 104	on LEU	on LEU	on	colonies in	Frequency		Rate
	(ml)		on SC		/ml	in o/n	from o/n	plates	SC-LEU	whole o/n		m		0.00023843
1	2	2e-05	0.25	109	21800000	43600000	0.005	109000	345	138000	0.00316514	3836.93	8.8003e-05
2	2	2e-05	0.25	82	1.64e+07	3.28e+07	0.005	82000	332	132800	0.00404878	3809.28	0.000116137
3	2	2e-05	0.25	62	1.24e+07	2.48e+07	0.005	62000	421	168400	0.00679032	3969.77	0.000160071
4	2	2e-05	0.25	47	9400000	18800000	0.005	47000	365	146000	0.00776596	3876.3	0.000206186
5	2	2e-05	0.25	59	1.18e+07	2.36e+07	0.005	59000	321	128400	0.00544068	3784.48	0.000160359
6	2	2e-05	0.25	31	6.2e+06	1.24e+07	0.005	31000	386	154400	0.0124516	3913.99	0.000315645
7	2	2e-05	0.25	26	5200000	10400000	0.005	26000	394	157600	0.0151538	3927.47	0.000377641
8	2	2e-05	0.25	25	5000000	10000000	0.005	25000	454	181600	0.01816	4015.64	0.000401564
9	2	2e-05	0.25	31	6.2e+06	1.24e+07	0.005	31000	422	168800	0.0136129	3971.25	0.000320262
										Median	0.00776596	3913.99	0.000206186
										St. Dev in %		0.128131	0.128131
										standard dev.		501.504	2.64189e-05
											Total Recombination

## Sheet: Sheet2
	GC	SSA
WT-MMS	2.99e-05	2.58e-05										WT-MMS	WT+MMS	Empty-MMS	Empty+MMS	Y10A-MMS	Y10A+MMS
WT+MMS	0.000179	6.94e-05										4.01e-05	0.000202	7.53e-05	0.000148	0.00011	0.000238
Empty-MMS	2.22e-05	6.35e-05
Empty+MMS	4.44e-05	0.00014
Psy3 Y10A-MMS	3.22e-05	0.000107
Psy3 Y10A+MMS	8.9e-05	0.000225
