# Supplementary material for: The Shu complex interacts with the replicative helicase to prevent mutations and aberrant recombination
Source: EMBO J. 2025 Jan 21;44(5):1512–39. doi: 10.1038/s44318-025-00365-9 (PMC11876325; doi:10.1038/s44318-025-00365-9)
Supplement: Supplementary file 8 — Source data Fig. 6 [file 44318_2025_365_MOESM8_ESM.zip › Figure 6/Fig 6G/Colony Count for DRR Assay 2.xls]

## Sheet: Sheet1
0	1.2	2
1.6	2.6	3
1.9	4.1	4
2.3	4.1	4
2.7	5.8	5
3.2	5.8	5
3.7	7.7	6
4.3	9.7	7
5	9.7	7
5.7	14.1	9
6.6	18.7	11
7.7	18.7	11
8.8	23.7	13
10.1	28.9	15
11.6	34.3	17
13.3	42.7	20
15.3	45.6	21
17.4	57.6	25
19.9	66.9	28
22.7	79.7	32
25.9	92.9	36
29.5	106.5	40
33.5	127.5	46
38.1	149.1	52
43.3	175	59
49.2	201.6	66
59.5	232.8	74
63.2	272.8	84
71.6	317.9	95
81.1	364.1	106
91.7	437.2	123
104	468	130
117	558	150
132	696	180
150	743	190
169	839	210
190	1035	250
215	1135	270
242	1339	310
273	1495	340
307	1760	390
346	1976	430
389	2306	490
438	2642	550
493	2984	610
554	3448	690
623	3920	770
700	4520	870
787	5130	970
884	5874	1090
993	6693	1220
1115	7589	1360
1251	8694	1530
1404	9882	1710
1575	11289	1920
1767	12785	2140
1981	14579	2400
2221	16609	2690
2490	18881	3010
2791	21401	3360
3127	24321	3760
3503	27651	4210
3924	31401	4710

## Sheet: WT-MMS
Trial	volume	dilution	mls	# colonies	[o/n]	total #	mls plated	# cells plated	colonies	URA	Recombination		Recombination
#	o/n	factor	plated	on SC	cells	cells	on LEU	on LEU	on	colonies in	Frequency		Rate	2.75201e-05
	(ml)		on SC		/ml	in o/n	from o/n	plates	URA plates	whole o/n		m
1	2	2e-05	0.25	211	42200000	84400000	0.005	211000	54	21600	0.000255924	1919.51	2.2743e-05
2	2	2e-05	0.25	231	4.62e+07	9.24e+07	0.005	231000	34	13600	0.000147186	1423.44	1.54051e-05
3	2	2e-05	0.25	200	40000000	80000000	0.005	200000	23	9200	0.000115	1067.26	1.33408e-05
4	2	2e-05	0.25	155	3.1e+07	6.2e+07	0.005	155000	62	24800	0.0004	2078.4	3.35225e-05
5	2	2e-05	0.25	143	2.86e+07	5.72e+07	0.005	143000	62	24800	0.000433566	2078.4	3.63356e-05
6	2	2e-05	0.25	231	4.62e+07	9.24e+07	0.005	231000	57	22800	0.000246753	1981.29	2.14426e-05
7	2	2e-05	0.25	221	44200000	88400000	0.005	221000	92	36800	0.00041629	2541.43	2.87492e-05
8	2	2e-05	0.25	199	39800000	79600000	0.005	199000	102	40800	0.000512563	2661.57	3.34368e-05
9	2	2e-05	0.25	181	36200000	72400000	0.005	181000	150	60000	0.000828729	3091.87	4.27054e-05
		Recombinants	Gene Conversion	Single-strand Annealing	# Cells					Median	0.0004	2078.4	2.87492e-05
	# colonies:	SC-LEU	SC-URA	5FOA	SC					St. Dev in %		0.13634	0.13634
	1	238	54	45	211					standard dev.		283.369	3.91968e-06
	2	241	34	55	231						Gene conversion
	3	145	23	91	200
	4	135	62	67	155
	5	156	62	69	143
	6	124	57	44	231
	7	234	92	51	221
	8	212	102	73	199
	9	189	150	122	181
Trial	volume	dilution	mls	# colonies	[o/n]	total #	mls plated	# cells plated	colonies	5FOA	Recombination		Recombination
#	o/n	factor	plated	on SC	cells x 104	cells x 104	on LEU	on LEU	on	colonies in	Frequency		Rate	2.82031e-05
	(ml)		on SC		/ml	in o/n	from o/n	plates	5FOA plates	whole o/n		m
1	2	2e-05	0.25	211	42200000	84400000	0.005	211000	45	18000	0.00021327	1716.16	2.03336e-05
2	2	2e-05	0.25	231	4.62e+07	9.24e+07	0.005	231000	55	22000	0.000238095	1940.41	2.10001e-05
3	2	2e-05	0.25	200	40000000	80000000	0.005	200000	91	36400	0.000455	2528.64	3.16079e-05
4	2	2e-05	0.25	155	3.1e+07	6.2e+07	0.005	155000	67	26800	0.000432258	2168.83	3.49811e-05
5	2	2e-05	0.25	143	2.86e+07	5.72e+07	0.005	143000	69	27600	0.000482517	2203.28	3.8519e-05
6	2	2e-05	0.25	231	4.62e+07	9.24e+07	0.005	231000	44	17600	0.000190476	1691.72	1.83087e-05
7	2	2e-05	0.25	221	44200000	88400000	0.005	221000	51	20400	0.000230769	1854.87	2.09827e-05
8	2	2e-05	0.25	199	39800000	79600000	0.005	199000	73	29200	0.000366834	2269.47	2.85109e-05
9	2	2e-05	0.25	181	36200000	72400000	0.005	181000	122	48800	0.000674033	2865.9	3.95842e-05
										Median	0.000366834	2168.83	2.85109e-05
										St. Dev in %		0.135755	0.135755
										standard dev.		294.43	3.8705e-06
											Single-strand annealing
Trial	volume	dilution	mls	# colonies	[o/n]	total #	mls plated	# cells plated	colonies	SC-LEU	Recombination		Recombination	4.24085e-05
#	o/n	factor	plated	on SC	cells x 104	cells x 104	on LEU	on LEU	on	colonies in	Frequency		Rate
	(ml)		on SC		/ml	in o/n	from o/n	plates	SC-LEU	whole o/n		m
1	2	2e-05	0.25	211	42200000	84400000	0.005	211000	238	95200	0.00112796	3541.77	4.19641e-05
2	2	2e-05	0.25	231	4.62e+07	9.24e+07	0.005	231000	241	96400	0.00104329	3552.74	3.84496e-05
3	2	2e-05	0.25	200	40000000	80000000	0.005	200000	145	58000	0.000725	3055.67	3.81959e-05
4	2	2e-05	0.25	155	3.1e+07	6.2e+07	0.005	155000	135	54000	0.000870968	2978.19	4.80352e-05
5	2	2e-05	0.25	143	2.86e+07	5.72e+07	0.005	143000	156	62400	0.00109091	3133.27	5.47775e-05
6	2	2e-05	0.25	231	4.62e+07	9.24e+07	0.005	231000	124	49600	0.000536797	2884.11	3.12133e-05
7	2	2e-05	0.25	221	44200000	88400000	0.005	221000	234	93600	0.00105882	3526.82	3.98962e-05
8	2	2e-05	0.25	199	39800000	79600000	0.005	199000	212	84800	0.00106533	3437.22	4.31811e-05
9	2	2e-05	0.25	181	36200000	72400000	0.005	181000	189	75600	0.0010442	3327.78	4.59638e-05
										Median	0.0010442	3327.78	4.19641e-05
										St. Dev in %		0.13014	0.13014
										standard dev.		433.077	5.4612e-06
											Total Recombination

## Sheet: WT+MMS
Trial	volume	dilution	mls	# colonies	[o/n]	total #	mls plated	# cells plated	colonies	URA	Recombination		Recombination
#	o/n	factor	plated	on SC	cells	cells	on LEU	on LEU	on	colonies in	Frequency		Rate
	(ml)		on SC		/ml	in o/n	from o/n	plates	URA plates	whole o/n		m
1	2	2e-05	0.25	46	9200000	18400000	0.005	46000	233	93200	0.00506522	3523.02	0.000191469	0.000184119
2	2	2e-05	0.25	61	1.22e+07	2.44e+07	0.005	61000	321	128400	0.0052623	3784.48	0.000155102
3	2	2e-05	0.25	68	1.36e+07	2.72e+07	0.005	68000	198	79200	0.00291176	3372.77	0.000123999
4	2	2e-05	0.25	41	8.2e+06	1.64e+07	0.005	41000	433	173200	0.010561	3987.14	0.000243118
5	2	2e-05	0.25	39	7.8e+06	1.56e+07	0.005	39000	283	113200	0.00725641	3687.19	0.000236359
6	2	2e-05	0.25	52	10400000	20800000	0.005	52000	234	93600	0.0045	3526.82	0.000169559
7	2	2e-05	0.25	41	8.2e+06	1.64e+07	0.005	41000	212	84800	0.00517073	3437.22	0.000209586
8	2	2e-05	0.25	40	8e+06	1.6e+07	0.005	40000	113	45200	0.002825	2779.23	0.000173702
9	2	2e-05	0.25	55	11000000	22000000	0.005	55000	202	80800	0.00367273	3391.84	0.000154175
		Recombinants	Gene Conversion	Single-strand Annealing	# Cells					Median	0.00506522	3523.02	0.000173702
	# colonies:	SC-LEU	SC-URA	5FOA	SC					St. Dev in %		0.129427	0.129427
	1	322	233	21	46					standard dev.		455.973	2.24817e-05
	2	422	321	34	61						Gene conversion
	3	255	198	25	68
	4	522	433	45	41
	5	411	283	33	39
	6	402	234	37	52
	7	301	212	34	41
	8	221	113	25	40
	9	401	202	31	55
Trial	volume	dilution	mls	# colonies	[o/n]	total #	mls plated	# cells plated	colonies	5FOA	Recombination		Recombination
#	o/n	factor	plated	on SC	cells x 104	cells x 104	on LEU	on LEU	on	colonies in	Frequency		Rate	7.10259e-05
	(ml)		on SC		/ml	in o/n	from o/n	plates	5FOA plates	whole o/n		m
1	2	2e-05	0.25	46	9200000	18400000	0.005	46000	21	8400	0.000456522	994.045	5.40242e-05
2	2	2e-05	0.25	61	1.22e+07	2.44e+07	0.005	61000	34	13600	0.000557377	1423.44	5.83375e-05
3	2	2e-05	0.25	68	1.36e+07	2.72e+07	0.005	68000	25	10000	0.000367647	1137.65	4.18255e-05
4	2	2e-05	0.25	41	8.2e+06	1.64e+07	0.005	41000	45	18000	0.00109756	1716.16	0.000104644
5	2	2e-05	0.25	39	7.8e+06	1.56e+07	0.005	39000	33	13200	0.000846154	1393.96	8.93564e-05
6	2	2e-05	0.25	52	10400000	20800000	0.005	52000	37	14800	0.000711538	1508.8	7.25384e-05
7	2	2e-05	0.25	41	8.2e+06	1.64e+07	0.005	41000	34	13600	0.000829268	1423.44	8.67948e-05
8	2	2e-05	0.25	40	8e+06	1.6e+07	0.005	40000	25	10000	0.000625	1137.65	7.11034e-05
9	2	2e-05	0.25	55	11000000	22000000	0.005	55000	31	12400	0.000563636	1333.39	6.06088e-05
										Median	0.000625	1393.96	7.11034e-05
										St. Dev in %		0.142085	0.142085
										standard dev.		198.061	1.01027e-05
											Single-strand annealing
Trial	volume	dilution	mls	# colonies	[o/n]	total #	mls plated	# cells plated	colonies	SC-LEU	Recombination		Recombination
#	o/n	factor	plated	on SC	cells x 104	cells x 104	on LEU	on LEU	on	colonies in	Frequency		Rate	0.000201956
	(ml)		on SC		/ml	in o/n	from o/n	plates	SC-LEU	whole o/n		m
1	2	2e-05	0.25	46	9200000	18400000	0.005	46000	322	128800	0.007	3786.79	0.000205804
2	2	2e-05	0.25	61	1.22e+07	2.44e+07	0.005	61000	422	168800	0.00691803	3971.25	0.000162756
3	2	2e-05	0.25	68	1.36e+07	2.72e+07	0.005	68000	255	102000	0.00375	3601.32	0.000132402
4	2	2e-05	0.25	41	8.2e+06	1.64e+07	0.005	41000	522	208800	0.0127317	4094.27	0.000249651
5	2	2e-05	0.25	39	7.8e+06	1.56e+07	0.005	39000	411	164400	0.0105385	3954.65	0.000253503
6	2	2e-05	0.25	52	10400000	20800000	0.005	52000	402	160800	0.00773077	3940.5	0.000189447
7	2	2e-05	0.25	41	8.2e+06	1.64e+07	0.005	41000	301	120400	0.00734146	3735.71	0.000227787
8	2	2e-05	0.25	40	8e+06	1.6e+07	0.005	40000	221	88400	0.005525	3475.46	0.000217216
9	2	2e-05	0.25	55	11000000	22000000	0.005	55000	401	160400	0.00729091	3938.9	0.000179041
										Median	0.00729091	3938.9	0.000205804
										St. Dev in %		0.128054	0.128054
										standard dev.		504.391	2.6354e-05
											Total Recombination

## Sheet: Empty-MMS
Trial	volume	dilution	mls	# colonies	[o/n]	total #	mls plated	# cells plated	colonies	URA	Recombination		Recombination
#	o/n	factor	plated	on SC	cells	cells	on LEU	on LEU	on	colonies in	Frequency		Rate
	(ml)		on SC		/ml	in o/n	from o/n	plates	URA plates	whole o/n		m
1	2	2e-05	0.25	122	2.44e+07	4.88e+07	0.005	122000	28	11200	0.000229508	1238.28	2.53746e-05	2.07817e-05
2	2	2e-05	0.25	113	22600000	45200000	0.005	113000	17	6800	0.000150442	838.407	1.85488e-05
3	2	2e-05	0.25	88	17600000	35200000	0.005	88000	20	8000	0.000227273	956.321	2.71682e-05
4	2	2e-05	0.25	112	22400000	44800000	0.005	112000	16	6400	0.000142857	797.439	1.78e-05
5	2	2e-05	0.25	128	2.56e+07	5.12e+07	0.005	128000	19	7600	0.000148438	917.823	1.79262e-05
6	2	2e-05	0.25	92	18400000	36800000	0.005	92000	11	4400	0.000119565	578.867	1.57301e-05
7	2	2e-05	0.25	119	2.38e+07	4.76e+07	0.005	119000	18	7200	0.000151261	878.526	1.84564e-05
8	2	2e-05	0.25	102	20400000	40800000	0.005	102000	20	8000	0.000196078	956.321	2.34392e-05
9	2	2e-05	0.25	110	22000000	44000000	0.005	110000	21	8400	0.000190909	994.045	2.25919e-05
		Recombinants	Gene Conversion	Single-strand Annealing	# Cells					Median	0.000151261	917.823	1.85488e-05
	# colonies:	SC-LEU	SC-URA	5FOA	SC					St. Dev in %		0.148638	0.148638
	1	231	28	198	122					standard dev.		136.423	2.75705e-06
	2	432	17	376	113						Gene conversion
	3	544	20	421	88
	4	411	16	388	112
	5	321	19	311	128
	6	345	11	321	92
	7	332	18	245	119
	8	318	20	289	102
	9	312	21	278	110
Trial	volume	dilution	mls	# colonies	[o/n]	total #	mls plated	# cells plated	colonies	5FOA	Recombination		Recombination
#	o/n	factor	plated	on SC	cells x 104	cells x 104	on LEU	on LEU	on	colonies in	Frequency		TY
	(ml)		on SC		/ml	in o/n	from o/n	plates	5FOA plates	whole o/n		m		8.67804e-05
1	2	2e-05	0.25	122	2.44e+07	4.88e+07	0.005	122000	198	79200	0.00162295	3372.77	6.91142e-05
2	2	2e-05	0.25	113	22600000	45200000	0.005	113000	376	150400	0.00332743	3896.48	8.62053e-05
3	2	2e-05	0.25	88	17600000	35200000	0.005	88000	421	168400	0.00478409	3969.77	0.000112778
4	2	2e-05	0.25	112	22400000	44800000	0.005	112000	388	155200	0.00346429	3917.41	8.74421e-05
5	2	2e-05	0.25	128	2.56e+07	5.12e+07	0.005	128000	311	124400	0.00242969	3760.72	7.34516e-05
6	2	2e-05	0.25	92	18400000	36800000	0.005	92000	321	128400	0.00348913	3784.48	0.000102839
7	2	2e-05	0.25	119	2.38e+07	4.76e+07	0.005	119000	245	98000	0.00205882	3567.05	7.49381e-05
8	2	2e-05	0.25	102	20400000	40800000	0.005	102000	289	115600	0.00283333	3703.89	9.07817e-05
9	2	2e-05	0.25	110	22000000	44000000	0.005	110000	278	111200	0.00252727	3672.85	8.34739e-05
										Median	0.00283333	3760.72	8.62053e-05
										St. Dev in %		0.12862	0.12862
										standard dev.		483.703	1.10877e-05
											Single-strand annealing
Trial	volume	dilution	mls	# colonies	[o/n]	total #	mls plated	# cells plated	colonies	SC-LEU	Recombination		Recombination
#	o/n	factor	plated	on SC	cells x 104	cells x 104	on LEU	on LEU	on	colonies in	Frequency		Rate	8.90822e-05
	(ml)		on SC		/ml	in o/n	from o/n	plates	SC-LEU	whole o/n		m
1	2	2e-05	0.25	122	2.44e+07	4.88e+07	0.005	122000	231	92400	0.00189344	3515.35	7.20359e-05
2	2	2e-05	0.25	113	22600000	45200000	0.005	113000	432	172800	0.00382301	3985.72	8.81796e-05
3	2	2e-05	0.25	88	17600000	35200000	0.005	88000	544	217600	0.00618182	4116.03	0.000116933
4	2	2e-05	0.25	112	22400000	44800000	0.005	112000	411	164400	0.00366964	3954.65	8.82734e-05
5	2	2e-05	0.25	128	2.56e+07	5.12e+07	0.005	128000	321	128400	0.00250781	3784.48	7.39157e-05
6	2	2e-05	0.25	92	18400000	36800000	0.005	92000	345	138000	0.00375	3836.93	0.000104264
7	2	2e-05	0.25	119	2.38e+07	4.76e+07	0.005	119000	332	132800	0.00278992	3809.28	8.00269e-05
8	2	2e-05	0.25	102	20400000	40800000	0.005	102000	318	127200	0.00311765	3777.48	9.25853e-05
9	2	2e-05	0.25	110	22000000	44000000	0.005	110000	312	124800	0.00283636	3763.15	8.55262e-05
										Median	0.00311765	3809.28	8.81796e-05
										St. Dev in %		0.128462	0.128462
										standard dev.		489.35	1.13278e-05
											Total Recombination

## Sheet: Empty+MMS
Trial	volume	dilution	mls	# colonies	[o/n]	total #	mls plated	# cells plated	colonies	URA	Recombination		Recombination
#	o/n	factor	plated	on SC	cells	cells	on LEU	on LEU	on	colonies in	Frequency		Rate
	(ml)		on SC		/ml	in o/n	from o/n	plates	URA plates	whole o/n		m
1	2	2e-05	0.25	98	19600000	39200000	0.005	98000	24	9600	0.000244898	1102.8	2.81327e-05	4.59611e-05
2	2	2e-05	0.25	89	17800000	35600000	0.005	89000	21	8400	0.000235955	994.045	2.79226e-05
3	2	2e-05	0.25	91	18200000	36400000	0.005	91000	28	11200	0.000307692	1238.28	3.40187e-05
4	2	2e-05	0.25	83	1.66e+07	3.32e+07	0.005	83000	35	14000	0.000421687	1452.39	4.37467e-05
5	2	2e-05	0.25	80	1.6e+07	3.2e+07	0.005	80000	46	18400	0.000575	1740.21	5.43814e-05
6	2	2e-05	0.25	76	1.52e+07	3.04e+07	0.005	76000	40	16000	0.000526316	1589.84	5.22974e-05
7	2	2e-05	0.25	42	8400000	16800000	0.005	42000	29	11600	0.000690476	1270.58	7.56295e-05
8	2	2e-05	0.25	31	6.2e+06	1.24e+07	0.005	31000	14	5600	0.000451613	712.846	5.74875e-05
9	2	2e-05	0.25	39	7.8e+06	1.56e+07	0.005	39000	12	4800	0.000307692	624.513	4.00329e-05
		Recombinants	Gene Conversion	Single-strand Annealing	# Cells					Median	0.000421687	1238.28	4.37467e-05
	# colonies:	SC-LEU	SC-URA	5FOA	SC					St. Dev in %		0.143883	0.143883
	1	432	24	250	98				standard dev.		178.167	6.29439e-06
	2	487	21	383	89					Gene conversion
	3	567	28	391	91
	4	488	35	222	83
	5	432	46	211	80
	6	498	40	254	76
	7	387	29	268	42
	8	431	14	109	31
	9	469	12	97	39
Trial	volume	dilution	mls	# colonies	[o/n]	total #	mls plated	# cells plated	colonies	5FOA	Recombination		Recombination
#	o/n	factor	plated	on SC	cells x 104	cells x 104	on LEU	on LEU	on	colonies in	Frequency		Rate
	(ml)		on SC		/ml	in o/n	from o/n	plates	5FOA plates	whole o/n		m		0.000138218
1	2	2e-05	0.25	98	19600000	39200000	0.005	98000	250	100000	0.00255102	3584.45	9.144e-05
2	2	2e-05	0.25	89	17800000	35600000	0.005	89000	383	153200	0.00430337	3908.82	0.000109798
3	2	2e-05	0.25	91	18200000	36400000	0.005	91000	391	156400	0.0042967	3922.47	0.00010776
4	2	2e-05	0.25	83	1.66e+07	3.32e+07	0.005	83000	222	88800	0.0026747	3479.57	0.000104806
5	2	2e-05	0.25	80	1.6e+07	3.2e+07	0.005	80000	211	84400	0.0026375	3432.82	0.000107276
6	2	2e-05	0.25	76	1.52e+07	3.04e+07	0.005	76000	254	101600	0.00334211	3597.99	0.000118355
7	2	2e-05	0.25	42	8400000	16800000	0.005	42000	268	107200	0.00638095	3642.92	0.00021684
8	2	2e-05	0.25	31	6.2e+06	1.24e+07	0.005	31000	109	43600	0.00351613	2738.04	0.00022081
9	2	2e-05	0.25	39	7.8e+06	1.56e+07	0.005	39000	97	38800	0.00248718	2603.21	0.000166872
										Median	0.00334211	3584.45	0.000109798
										St. Dev in %		0.129212	0.129212
										standard dev.		463.154	1.41873e-05
											Single-strand annealing
Trial	volume	dilution	mls	# colonies	[o/n]	total #	mls plated	# cells plated	colonies	SC-LEU	Recombination		Recombination
#	o/n	factor	plated	on SC	cells x 104	cells x 104	on LEU	on LEU	on	colonies in	Frequency		Rate
	(ml)		on SC		/ml	in o/n	from o/n	plates	SC-LEU	whole o/n		m		0.000169211
1	2	2e-05	0.25	98	19600000	39200000	0.005	98000	432	172800	0.00440816	3985.72	0.000101677
2	2	2e-05	0.25	89	17800000	35600000	0.005	89000	487	194800	0.00547191	4056.16	0.000113937
3	2	2e-05	0.25	91	18200000	36400000	0.005	91000	567	226800	0.00623077	4137.2	0.000113659
4	2	2e-05	0.25	83	1.66e+07	3.32e+07	0.005	83000	488	195200	0.00587952	4057.32	0.000122208
5	2	2e-05	0.25	80	1.6e+07	3.2e+07	0.005	80000	432	172800	0.0054	3985.72	0.000124554
6	2	2e-05	0.25	76	1.52e+07	3.04e+07	0.005	76000	498	199200	0.00655263	4068.64	0.000133837
7	2	2e-05	0.25	42	8400000	16800000	0.005	42000	387	154800	0.00921429	3915.7	0.000233078
8	2	2e-05	0.25	31	6.2e+06	1.24e+07	0.005	31000	431	172400	0.0139032	3984.3	0.000321314
9	2	2e-05	0.25	39	7.8e+06	1.56e+07	0.005	39000	469	187600	0.0120256	4034.67	0.000258632
										Median	0.00623077	4034.67	0.000124554
										St. Dev in %		0.127762	0.127762
										standard dev.		515.477	1.59132e-05
											Total Recombination

## Sheet: Y10A-MMS
Trial	volume	dilution	mls	# colonies	[o/n]	total #	mls plated	# cells plated	colonies	URA	Recombination		Recombination
#	o/n	factor	plated	on SC	cells	cells	on LEU	on LEU	on	colonies in	Frequency		Rate
	(ml)		on SC		/ml	in o/n	from o/n	plates	URA plates	whole o/n		m
1	2	2e-05	0.25	67	1.34e+07	2.68e+07	0.005	67000	42	16800	0.000626866	1641.63	6.12547e-05	3.19425e-05
2	2	2e-05	0.25	89	17800000	35600000	0.005	89000	31	12400	0.000348315	1333.39	3.74549e-05
3	2	2e-05	0.25	102	20400000	40800000	0.005	102000	23	9200	0.00022549	1067.26	2.61584e-05
4	2	2e-05	0.25	121	2.42e+07	4.84e+07	0.005	121000	32	12800	0.000264463	1363.95	2.81808e-05
5	2	2e-05	0.25	71	1.42e+07	2.84e+07	0.005	71000	24	9600	0.000338028	1102.8	3.88311e-05
6	2	2e-05	0.25	78	1.56e+07	3.12e+07	0.005	78000	12	4800	0.000153846	624.513	2.00164e-05
7	2	2e-05	0.25	59	1.18e+07	2.36e+07	0.005	59000	18	7200	0.000305085	878.526	3.72257e-05
8	2	2e-05	0.25	111	22200000	44400000	0.005	111000	10	4000	9.00901e-05	532.188	1.19862e-05
9	2	2e-05	0.25	87	17400000	34800000	0.005	87000	19	7600	0.000218391	917.823	2.63742e-05
		Recombinants	Gene Conversion	Single-strand Annealing	# Cells					Median	0.000264463	1067.26	2.81808e-05
	# colonies:	SC-LEU	SC-URA	5FOA	SC					St. Dev in %		0.146204	0.146204
	1	234	42	156	67					standard dev.		156.038	4.12014e-06
	2	289	31	257	89						Gene conversion
	3	323	23	122	102
	4	222	32	211	121
	5	209	24	202	71
	6	321	12	301	78
	7	432	18	289	59
	8	521	10	422	111
	9	481	19	322	87
Trial	volume	dilution	mls	# colonies	[o/n]	total #	mls plated	# cells plated	colonies	5FOA	Recombination		Recombination
#	o/n	factor	plated	on SC	cells x 104	cells x 104	on LEU	on LEU	on	colonies in	Frequency		Rate
	(ml)		on SC		/ml	in o/n	from o/n	plates	5FOA plates	whole o/n		m		0.000105977
1	2	2e-05	0.25	67	1.34e+07	2.68e+07	0.005	67000	156	62400	0.00232836	3133.27	0.000116913
2	2	2e-05	0.25	89	17800000	35600000	0.005	89000	257	102800	0.00288764	3607.93	0.000101346
3	2	2e-05	0.25	102	20400000	40800000	0.005	102000	122	48800	0.00119608	2865.9	7.02426e-05
4	2	2e-05	0.25	121	2.42e+07	4.84e+07	0.005	121000	211	84400	0.0017438	3432.82	7.0926e-05
5	2	2e-05	0.25	71	1.42e+07	2.84e+07	0.005	71000	202	80800	0.00284507	3391.84	0.000119431
6	2	2e-05	0.25	78	1.56e+07	3.12e+07	0.005	78000	301	120400	0.00385897	3735.71	0.000119734
7	2	2e-05	0.25	59	1.18e+07	2.36e+07	0.005	59000	289	115600	0.00489831	3703.89	0.000156945
8	2	2e-05	0.25	111	22200000	44400000	0.005	111000	422	168800	0.0038018	3971.25	8.94425e-05
9	2	2e-05	0.25	87	17400000	34800000	0.005	87000	322	128800	0.00370115	3786.79	0.000108816
										Median	0.00288764	3607.93	0.000108816
										St. Dev in %		0.129131	0.129131
										standard dev.		465.897	1.40515e-05
											Single-strand annealing
Trial	volume	dilution	mls	# colonies	[o/n]	total #	mls plated	# cells plated	colonies	SC-LEU	Recombination		Recombination
#	o/n	factor	plated	on SC	cells x 104	cells x 104	on LEU	on LEU	on	colonies in	Frequency		Rate
	(ml)		on SC		/ml	in o/n	from o/n	plates	SC-LEU	whole o/n		m		0.000113299
1	2	2e-05	0.25	67	1.34e+07	2.68e+07	0.005	67000	234	93600	0.00349254	3526.82	0.000131598
2	2	2e-05	0.25	89	17800000	35600000	0.005	89000	289	115600	0.00324719	3703.89	0.000104042
3	2	2e-05	0.25	102	20400000	40800000	0.005	102000	323	129200	0.00316667	3789.09	9.28699e-05
4	2	2e-05	0.25	121	2.42e+07	4.84e+07	0.005	121000	222	88800	0.00183471	3479.57	7.1892e-05
5	2	2e-05	0.25	71	1.42e+07	2.84e+07	0.005	71000	209	83600	0.00294366	3423.94	0.000120561
6	2	2e-05	0.25	78	1.56e+07	3.12e+07	0.005	78000	321	128400	0.00411538	3784.48	0.000121297
7	2	2e-05	0.25	59	1.18e+07	2.36e+07	0.005	59000	432	172800	0.00732203	3985.72	0.000168886
8	2	2e-05	0.25	111	22200000	44400000	0.005	111000	521	208400	0.00469369	4093.24	9.21902e-05
9	2	2e-05	0.25	87	17400000	34800000	0.005	87000	481	192400	0.00552874	4049.15	0.000116355
										Median	0.00349254	3784.48	0.000116355
										St. Dev in %		0.128543	0.128543
										standard dev.		486.467	1.49566e-05
											Total Recombination

## Sheet: Y10A+MMS
Trial	volume	dilution	mls	# colonies	[o/n]	total #	mls plated	# cells plated	colonies	URA	Recombination		Recombination
#	o/n	factor	plated	on SC	cells	cells	on LEU	on LEU	on	colonies in	Frequency		Rate
	(ml)		on SC		/ml	in o/n	from o/n	plates	URA plates	whole o/n		m		8.14435e-05
1	2	2e-05	0.25	98	19600000	39200000	0.005	98000	24	9600	0.000244898	1102.8	2.81327e-05
2	2	2e-05	0.25	82	1.64e+07	3.28e+07	0.005	82000	34	13600	0.000414634	1423.44	4.33974e-05
3	2	2e-05	0.25	71	1.42e+07	2.84e+07	0.005	71000	56	22400	0.000788732	1961	6.90495e-05
4	2	2e-05	0.25	53	10600000	21200000	0.005	53000	67	26800	0.00126415	2168.83	0.000102303
5	2	2e-05	0.25	43	8600000	17200000	0.005	43000	76	30400	0.00176744	2316.86	0.000134701
6	2	2e-05	0.25	38	7.6e+06	1.52e+07	0.005	38000	31	12400	0.000815789	1333.39	8.77233e-05
7	2	2e-05	0.25	29	5.8e+06	1.16e+07	0.005	29000	21	8400	0.000724138	994.045	8.56936e-05
8	2	2e-05	0.25	23	4600000	9200000	0.005	23000	15	6000	0.000652174	755.595	8.21299e-05
9	2	2e-05	0.25	31	6.2e+06	1.24e+07	0.005	31000	28	11200	0.000903226	1238.28	9.98614e-05
		Recombinants	Gene Conversion	Single-strand Annealing	# Cells					Median	0.000788732	1333.39	8.56936e-05
	# colonies:	SC-LEU	SC-URA	5FOA	SC					St. Dev in %		0.142754	0.142754
	1	422	24	378	98					standard dev.		190.348	1.22331e-05
	2	378	34	349	82						Gene conversion
	3	533	56	433	71
	4	323	67	312	53
	5	346	76	327	43
	6	477	31	367	38
	7	456	21	359	29
	8	488	15	237	23
	9	532	28	128	31
Trial	volume	dilution	mls	# colonies	[o/n]	total #	mls plated	# cells plated	colonies	5FOA	Recombination		Recombination
#	o/n	factor	plated	on SC	cells x 104	cells x 104	on LEU	on LEU	on	colonies in	Frequency		Rate
	(ml)		on SC		/ml	in o/n	from o/n	plates	5FOA plates	whole o/n		m
1	2	2e-05	0.25	98	19600000	39200000	0.005	98000	378	151200	0.00385714	3900.04	9.94909e-05	0.000218211
2	2	2e-05	0.25	82	1.64e+07	3.28e+07	0.005	82000	349	139600	0.0042561	3845.1	0.000117229
3	2	2e-05	0.25	71	1.42e+07	2.84e+07	0.005	71000	433	173200	0.00609859	3987.14	0.000140392
4	2	2e-05	0.25	53	10600000	21200000	0.005	53000	312	124800	0.00588679	3763.15	0.000177507
5	2	2e-05	0.25	43	8600000	17200000	0.005	43000	327	130800	0.00760465	3798.18	0.000220824
6	2	2e-05	0.25	38	7.6e+06	1.52e+07	0.005	38000	367	146800	0.00965789	3880.05	0.000255266
7	2	2e-05	0.25	29	5.8e+06	1.16e+07	0.005	29000	359	143600	0.0123793	3864.87	0.000333178
8	2	2e-05	0.25	23	4600000	9200000	0.005	23000	237	94800	0.0103043	3538.07	0.000384573
9	2	2e-05	0.25	31	6.2e+06	1.24e+07	0.005	31000	128	51200	0.00412903	2919.48	0.000235442
										Median	0.00609859	3845.1	0.000220824
										St. Dev in %		0.128348	0.128348
										standard dev.		493.511	2.83423e-05
											Single-strand annealing
Trial	volume	dilution	mls	# colonies	[o/n]	total #	mls plated	# cells plated	colonies	SC-LEU	Recombination		Recombination
#	o/n	factor	plated	on SC	cells x 104	cells x 104	on LEU	on LEU	on	colonies in	Frequency		Rate
	(ml)		on SC		/ml	in o/n	from o/n	plates	SC-LEU	whole o/n		m		0.00023902
1	2	2e-05	0.25	98	19600000	39200000	0.005	98000	422	168800	0.00430612	3971.25	0.000101307
2	2	2e-05	0.25	82	1.64e+07	3.28e+07	0.005	82000	378	151200	0.00460976	3900.04	0.000118904
3	2	2e-05	0.25	71	1.42e+07	2.84e+07	0.005	71000	533	213200	0.00750704	4105.35	0.000144554
4	2	2e-05	0.25	53	10600000	21200000	0.005	53000	323	129200	0.00609434	3789.09	0.000178731
5	2	2e-05	0.25	43	8600000	17200000	0.005	43000	346	138400	0.00804651	3838.99	0.000223197
6	2	2e-05	0.25	38	7.6e+06	1.52e+07	0.005	38000	477	190800	0.0125526	4044.39	0.000266078
7	2	2e-05	0.25	29	5.8e+06	1.16e+07	0.005	29000	456	182400	0.0157241	4018.24	0.0003464
8	2	2e-05	0.25	23	4600000	9200000	0.005	23000	488	195200	0.0212174	4057.32	0.000441013
9	2	2e-05	0.25	31	6.2e+06	1.24e+07	0.005	31000	532	212800	0.0171613	4104.36	0.000330997
										Median	0.00804651	4018.24	0.000223197
										St. Dev in %		0.127812	0.127812
										standard dev.		513.577	2.85271e-05
											Total Recombination
