# Supplementary material for: The Shu complex interacts with the replicative helicase to prevent mutations and aberrant recombination
Source: EMBO J. 2025 Jan 21;44(5):1512–39. doi: 10.1038/s44318-025-00365-9 (PMC11876325; doi:10.1038/s44318-025-00365-9)
Supplement: Supplementary file 9 — EV and Appendix Figure Source Data [file 44318_2025_365_MOESM9_ESM.zip]

Archive with 28 entries (22 files):
- EV and S1 Fig/
- EV and S1 Fig/.DS_Store
- __MACOSX/EV and S1 Fig/._.DS_Store
- EV and S1 Fig/EV1/
- EV and S1 Fig/EV2/
- EV and S1 Fig/EV4/
- EV and S1 Fig/EV3/
- EV and S1 Fig/Fig S1/
- EV and S1 Fig/EV1/.DS_Store
- __MACOSX/EV and S1 Fig/EV1/._.DS_Store
- EV and S1 Fig/EV1/Fig EV1 A.xlsx
- __MACOSX/EV and S1 Fig/EV1/._Fig EV1 A.xlsx
- EV and S1 Fig/EV2/Fig EV2A and B.xlsx
- __MACOSX/EV and S1 Fig/EV2/._Fig EV2A and B.xlsx
- EV and S1 Fig/EV2/.DS_Store
- __MACOSX/EV and S1 Fig/EV2/._.DS_Store
- EV and S1 Fig/EV4/.DS_Store
- __MACOSX/EV and S1 Fig/EV4/._.DS_Store
- EV and S1 Fig/EV4/Figure EV4.xlsx
- __MACOSX/EV and S1 Fig/EV4/._Figure EV4.xlsx
- EV and S1 Fig/EV3/Source Data ChIP_Fig EV3.pzfx
- __MACOSX/EV and S1 Fig/EV3/._Source Data ChIP_Fig EV3.pzfx
- EV and S1 Fig/Fig S1/.DS_Store
- __MACOSX/EV and S1 Fig/Fig S1/._.DS_Store
- EV and S1 Fig/Fig S1/Fig S1 A.png
- __MACOSX/EV and S1 Fig/Fig S1/._Fig S1 A.png
- EV and S1 Fig/Fig S1/Colony Count for DRR Assay Fig S1 B.xls
- __MACOSX/EV and S1 Fig/Fig S1/._Colony Count for DRR Assay Fig S1 B.xls
