# Supplementary material for: The Shu complex interacts with the replicative helicase to prevent mutations and aberrant recombination
Source: EMBO J. 2025 Jan 21;44(5):1512–39. doi: 10.1038/s44318-025-00365-9 (PMC11876325; doi:10.1038/s44318-025-00365-9)
Supplement: Supplementary file 9 — EV and Appendix Figure Source Data [file 44318_2025_365_MOESM9_ESM.zip › EV and S1 Fig/EV2/Fig EV2A and B.xlsx]

## Sheet: Sheet1
Figure EV 2 A												Figure EV 2 B
